# Supplementary material for: Synthesis, crystal structure and Hirshfeld surface analysis of [bis­(di­phenyl­phosphan­yl)methane-κP]chloridobis­[2-(pyridin-2-yl)phenyl-κ2 N,C 1]iridium(III)
Source: Acta Crystallogr E Crystallogr Commun. 2021 Feb 2;77(Pt 3):217–21. doi: 10.1107/S2056989021000955 (PMC8061097; doi:10.1107/S2056989021000955)
Supplement: Supplementary file 1 [file e-77-00217-sup1.cif]

##############################################################################
#                                                                            #
# This CIF contains the data in a paper accepted for publication in          #
# Acta Crystallographica Section E. It conforms to the requirements of       #
# Notes for Authors for Acta Crystallographica Section E, and has been       #
# peer reviewed under the auspices of the IUCr Commission on Journals.       #
#                                                                            #
# Full details of the Crystallographic Information File format               #
# are given in the paper "The Crystallographic Information File (CIF):       #
# a New Standard Archive File for Crystallography" by S. R. Hall, F. H.      #
# Allen and I. D. Brown [Acta Cryst. (1991), A47, 655-685].                  #
#                                                                            #
# The current version of the core CIF dictionary is obtainable from          #
# ftp://ftp.iucr.org/pub/cif_core.dic.                                       #
#                                                                            #
# Software is freely available for graphical display of the structure(s)     #
# in this CIF. For information consult the CIF software page                 #
# http://www.iucr.org/resources/cif/software.                                #
#                                                                            #
# This file may be used for bona fide research purposes within the           #
# scientific community so long as proper attribution is given to the journal # 
# article from which it was obtained.                                        #
#                                                                            #
##############################################################################
data_I
_audit_creation_method     'SHELXL-2014/7'
_journal_date_recd_electronic     2021-01-05
_journal_date_accepted     2021-01-27
_journal_name_full     'Acta Crystallographica, Section E'
_journal_year     2021
_journal_volume     77
_journal_issue      3
_journal_page_first     217
_journal_page_last     221
_journal_paper_category     GM
_journal_paper_doi     10.1107/S2056989021000955
_journal_coeditor_code     HB7961
_publ_contact_author_name     'Nararak Leesakul'
_publ_contact_author_address
;
Division of Physical Science and Center of Excellence for Innovation in
 Chemistry, Faculty of Science, Prince of Songkla University, Hat-Yai,
 Songkhla, 90112, Thailand
;
_publ_contact_author_email     'nararak.le@psu.ac.th'
_publ_contact_author_fax     '066 74 558841'
_publ_contact_author_phone     '066 74 288421 '
_publ_section_title
;\
Synthesis, crystal structure and Hirshfeld surface analysis of
[bis(diphenylphosphanyl)methane-\k<i>P</i>]chloridobis[2-(pyridin-2-yl)phenyl-\
\k^2^<i>N</i>,<i>C</i>^1^]iridium(III)
;
loop_
    _publ_author_name
    _publ_author_footnote
    _publ_author_address
    'Klaimanee, Ekkapong' .
;
Division of Physical Science and Center of Excellence for Innovation in
Chemistry, Faculty of Science, Prince of Songkla University, Hat-Yai,
Songkhla, 90112, Thailand
;
    'Sangwisut, Peerapong' .
;
Division of Physical Science and Center of Excellence for Innovation in
Chemistry, Faculty of Science, Prince of Songkla University, Hat-Yai,
Songkhla, 90112, Thailand
;
    'Saithong, Saowanit' .
;
Division of Physical Science and Center of Excellence for Innovation in
Chemistry, Faculty of Science, Prince of Songkla University, Hat-Yai,
Songkhla, 90112, Thailand
;
    'Leesakul, Nararak' .
;
Division of Physical Science and Center of Excellence for Innovation in
Chemistry, Faculty of Science, Prince of Songkla University, Hat-Yai,
Songkhla, 90112, Thailand
;
_publ_section_synopsis
;
The title Ir^III^ complex was synthesized from the substitution reaction
between the (ppy)~2~Ir(\m-Cl)~2~Ir(ppy)~2~ (ppy = deprotonated
2-phenylpyridine, C~11~H~8~N^-^) dimer and 1,1-bis(diphenylphosphanyl)methane
(dppm, C~25~H~22~P~2~) under an argon gas atmosphere. The Ir^III^ atom is
coordinated by two C,<i>N</i>-bidentate ppy anions, a unidentate dppm ligand
and a chloride anion in a distorted octahedral IrC~2~N~2~PCl arrangement.
;
_chemical_name_systematic
;\
[Bis(diphenylphosphanyl)methane-\k<i>P</i>]chloridobis[2-(pyridin-2-yl)phenyl-\
\k^2^<i>N</i>,<i>C</i>^1^]iridium(III)
;
_chemical_name_common     ?
_chemical_formula_moiety     'C47 H38 Cl Ir N2 P2'
_chemical_formula_sum     'C47 H38 Cl Ir N2 P2'
_chemical_formula_iupac     '[Ir (C11 H8 N)2 Cl (C25 H22 P2)]'
_chemical_formula_weight     920.38
_chemical_melting_point     ?
_space_group_crystal_system     monoclinic
_space_group_name_H-M_alt     'P 21/n'
_space_group_name_Hall     '-P 2yn'
loop_
    _space_group_symop_operation_xyz
    'x, y, z'
    '-x+1/2, y+1/2, -z+1/2'
    '-x, -y, -z'
    'x-1/2, -y-1/2, z-1/2'
_cell_length_a     14.4506(5)
_cell_length_b     15.4490(5)
_cell_length_c     17.8532(6)
_cell_angle_alpha     90
_cell_angle_beta     103.0440(10)
_cell_angle_gamma     90
_cell_volume     3882.8(2)
_cell_formula_units_Z     4
_cell_measurement_reflns_used     9441
_cell_measurement_theta_min     2.34
_cell_measurement_theta_max     25.64
_cell_measurement_temperature     293(2)
_exptl_crystal_description     block
_exptl_crystal_colour     'Light Yellow'
_exptl_crystal_size_max     0.191
_exptl_crystal_size_mid     0.090
_exptl_crystal_size_min     0.062
_exptl_crystal_density_diffrn     1.574
_exptl_crystal_density_meas     ?
_exptl_crystal_density_method     'not measured'
_exptl_crystal_F_000     1832
_exptl_absorpt_coefficient_mu     3.626
_exptl_absorpt_correction_type     multi-scan
_exptl_absorpt_process_details
;
(SADABS; Bruker, 2003)
;
_exptl_absorpt_correction_T_min     0.800
_exptl_absorpt_correction_T_max     1.000
_diffrn_ambient_temperature     293(2)
_diffrn_radiation_type     MoK\a
_diffrn_radiation_wavelength     0.71073
_diffrn_radiation_source     'fine-focus sealed tube'
_diffrn_radiation_monochromator     graphite
_diffrn_measurement_device_type     'Bruker APEX CCD area-detector'
_diffrn_measurement_method     'Frames, each covering 0.3 \% in \w'
_diffrn_detector_area_resol_mean     ?
_diffrn_reflns_number     35153
_diffrn_reflns_av_R_equivalents     0.0326
_diffrn_reflns_av_unetI/netI     0.0320
_diffrn_reflns_theta_min     1.643
_diffrn_reflns_theta_max     27.877
_diffrn_reflns_theta_full     25.242
_diffrn_measured_fraction_theta_max     0.999
_diffrn_measured_fraction_theta_full     1.000
_diffrn_reflns_limit_h_min     -19
_diffrn_reflns_limit_h_max     18
_diffrn_reflns_limit_k_min     -20
_diffrn_reflns_limit_k_max     20
_diffrn_reflns_limit_l_min     -23
_diffrn_reflns_limit_l_max     23
_refine_special_details     ?
_reflns_number_total     9248
_reflns_number_gt     7758
_reflns_threshold_expression     'I > 2\s(I)'
_refine_ls_structure_factor_coef     Fsqd
_refine_ls_matrix_type     full
_refine_ls_R_factor_all     0.0357
_refine_ls_R_factor_gt     0.0263
_refine_ls_wR_factor_gt     0.0583
_refine_ls_wR_factor_ref     0.0617
_refine_ls_goodness_of_fit_ref     1.049
_refine_ls_restrained_S_all     1.049
_refine_ls_number_reflns     9248
_refine_ls_number_parameters     478
_refine_ls_number_restraints     0
_refine_ls_hydrogen_treatment     constr
_refine_ls_weighting_scheme     calc
_refine_ls_weighting_details
              'w=1/[\s^2^(Fo^2^)+(0.0298P)^2^+0.3280P] where P=(Fo^2^+2Fc^2^)/3'
_atom_sites_solution_hydrogens     geom
_atom_sites_solution_primary     direct
_atom_sites_solution_secondary     difmap
_refine_ls_shift/su_max     0.004
_refine_ls_shift/su_mean     0.000
_refine_diff_density_max     0.900
_refine_diff_density_min     -0.325
_refine_ls_extinction_method     none
_refine_ls_extinction_coef     .
loop_
    _atom_type_symbol
    _atom_type_description
    _atom_type_scat_dispersion_real
    _atom_type_scat_dispersion_imag
    _atom_type_scat_source
    'C' 'C' 0.0033 0.0016
                         'International Tables Vol C Tables 4.2.6.8 and 6.1.1.4'
    'H' 'H' 0.0000 0.0000
                         'International Tables Vol C Tables 4.2.6.8 and 6.1.1.4'
    'N' 'N' 0.0061 0.0033
                         'International Tables Vol C Tables 4.2.6.8 and 6.1.1.4'
    'P' 'P' 0.1023 0.0942
                         'International Tables Vol C Tables 4.2.6.8 and 6.1.1.4'
    'Cl' 'Cl' 0.1484 0.1585
                         'International Tables Vol C Tables 4.2.6.8 and 6.1.1.4'
    'Ir' 'Ir' -1.4442 7.9887
                         'International Tables Vol C Tables 4.2.6.8 and 6.1.1.4'
_computing_data_collection
;
SMART (Bruker, 2003)
;
_computing_cell_refinement
;
SAINT (Bruker, 2003)
;
_computing_data_reduction
;
SAINT (Bruker, 2003)
;
_computing_structure_solution
;
SHELXT2014 (Sheldrick, 2015a)
;
_computing_structure_refinement
;
<i>ShelXle</i> (H\"ubschle <i>et al</i>., 2011),
<i>SHELXL2014/7</i> (Sheldrick, 2015b)
;
_computing_molecular_graphics
;
Mercury (Macrae <i>et al.</i>, 2020)
;
_computing_publication_material
;
WinGX publication routines (Farrugia, 2012) and publCIF (Westrip,
2010)
;
loop_
    _atom_site_type_symbol
    _atom_site_label
    _atom_site_fract_x
    _atom_site_fract_y
    _atom_site_fract_z
    _atom_site_U_iso_or_equiv
    _atom_site_adp_type
    _atom_site_calc_flag
    _atom_site_occupancy
    _atom_site_disorder_assembly
    _atom_site_disorder_group
    Ir Ir1 0.68717(2) 0.18203(2) 0.91417(2) 0.02951(4) Uani d 1 . .
    Cl Cl1 0.53215(5) 0.24293(5) 0.92683(4) 0.04323(17) Uani d 1 . .
    P P1 0.76225(5) 0.28142(5) 1.01468(4) 0.03235(16) Uani d 1 . .
    P P2 0.76117(6) 0.48320(5) 1.05116(4) 0.03587(17) Uani d 1 . .
    N N1 0.71230(16) 0.27466(14) 0.83889(12) 0.0322(5) Uani d 1 . .
    N N2 0.66418(17) 0.07508(14) 0.97668(13) 0.0345(5) Uani d 1 . .
    C C1 0.6505(2) 0.33752(19) 0.80720(17) 0.0414(7) Uani d 1 . .
    H H1 0.5898 0.3378 0.8167 0.050 Uiso calc 1 . .
    C C2 0.6752(3) 0.4012(2) 0.76128(18) 0.0492(8) Uani d 1 . .
    H H2 0.6313 0.4433 0.7395 0.059 Uiso calc 1 . .
    C C3 0.7646(3) 0.4020(2) 0.74807(19) 0.0528(9) Uani d 1 . .
    H H3 0.7830 0.4458 0.7187 0.063 Uiso calc 1 . .
    C C4 0.8269(3) 0.3377(2) 0.77858(18) 0.0466(8) Uani d 1 . .
    H H4 0.8880 0.3380 0.7700 0.056 Uiso calc 1 . .
    C C5 0.7996(2) 0.27145(18) 0.82245(15) 0.0353(6) Uani d 1 . .
    C C6 0.8552(2) 0.19571(18) 0.85264(17) 0.0374(7) Uani d 1 . .
    C C7 0.9445(2) 0.1771(2) 0.8388(2) 0.0494(8) Uani d 1 . .
    H H7 0.9729 0.2159 0.8111 0.059 Uiso calc 1 . .
    C C8 0.9905(3) 0.1019(2) 0.8659(2) 0.0575(9) Uani d 1 . .
    H H8 1.0506 0.0901 0.8577 0.069 Uiso calc 1 . .
    C C9 0.9467(3) 0.0438(2) 0.9055(2) 0.0556(9) Uani d 1 . .
    H H9 0.9766 -0.0082 0.9224 0.067 Uiso calc 1 . .
    C C10 0.8589(2) 0.0618(2) 0.92042(18) 0.0449(7) Uani d 1 . .
    H H10 0.8312 0.0217 0.9474 0.054 Uiso calc 1 . .
    C C11 0.8109(2) 0.13846(18) 0.89610(15) 0.0338(6) Uani d 1 . .
    C C12 0.7031(2) 0.06046(19) 1.05128(17) 0.0469(8) Uani d 1 . .
    H H12 0.7442 0.1017 1.0785 0.056 Uiso calc 1 . .
    C C13 0.6849(3) -0.0130(2) 1.0891(2) 0.0598(10) Uani d 1 . .
    H H13 0.7127 -0.0209 1.1409 0.072 Uiso calc 1 . .
    C C14 0.6251(3) -0.0741(2) 1.0492(2) 0.0656(11) Uani d 1 . .
    H H14 0.6112 -0.1240 1.0736 0.079 Uiso calc 1 . .
    C C15 0.5859(3) -0.0609(2) 0.9727(2) 0.0543(9) Uani d 1 . .
    H H15 0.5446 -0.1019 0.9453 0.065 Uiso calc 1 . .
    C C16 0.6071(2) 0.01343(18) 0.93549(17) 0.0373(6) Uani d 1 . .
    C C17 0.5754(2) 0.03060(18) 0.85349(16) 0.0366(6) Uani d 1 . .
    C C18 0.5151(2) -0.0240(2) 0.80214(19) 0.0457(7) Uani d 1 . .
    H H18 0.4890 -0.0725 0.8203 0.055 Uiso calc 1 . .
    C C19 0.4945(2) -0.0059(2) 0.72503(19) 0.0520(8) Uani d 1 . .
    H H19 0.4546 -0.0424 0.6907 0.062 Uiso calc 1 . .
    C C20 0.5328(2) 0.0662(2) 0.69845(18) 0.0488(8) Uani d 1 . .
    H H20 0.5194 0.0778 0.6460 0.059 Uiso calc 1 . .
    C C21 0.5910(2) 0.1216(2) 0.74885(16) 0.0409(7) Uani d 1 . .
    H H21 0.6159 0.1701 0.7296 0.049 Uiso calc 1 . .
    C C22 0.61342(19) 0.10635(17) 0.82804(15) 0.0324(6) Uani d 1 . .
    C C23 0.8897(2) 0.2899(2) 1.02168(16) 0.0381(7) Uani d 1 . .
    C C24 0.9480(2) 0.2230(2) 1.0551(2) 0.0531(8) Uani d 1 . .
    H H24 0.9226 0.1784 1.0793 0.064 Uiso calc 1 . .
    C C25 1.0427(3) 0.2207(3) 1.0535(2) 0.0675(11) Uani d 1 . .
    H H25 1.0807 0.1751 1.0767 0.081 Uiso calc 1 . .
    C C26 1.0814(3) 0.2856(3) 1.0178(3) 0.0708(12) Uani d 1 . .
    H H26 1.1452 0.2839 1.0160 0.085 Uiso calc 1 . .
    C C27 1.0251(3) 0.3526(3) 0.9848(2) 0.0621(10) Uani d 1 . .
    H H27 1.0513 0.3969 0.9610 0.074 Uiso calc 1 . .
    C C28 0.9301(2) 0.3557(2) 0.98620(18) 0.0460(7) Uani d 1 . .
    H H28 0.8929 0.4019 0.9634 0.055 Uiso calc 1 . .
    C C29 0.7500(2) 0.27335(18) 1.11445(16) 0.0388(7) Uani d 1 . .
    C C30 0.6630(3) 0.2510(2) 1.12801(19) 0.0529(8) Uani d 1 . .
    H H30 0.6141 0.2342 1.0872 0.063 Uiso calc 1 . .
    C C31 0.6477(3) 0.2534(3) 1.2018(2) 0.0694(11) Uani d 1 . .
    H H31 0.5884 0.2392 1.2104 0.083 Uiso calc 1 . .
    C C32 0.7209(4) 0.2769(3) 1.2625(2) 0.0792(13) Uani d 1 . .
    H H32 0.7108 0.2784 1.3121 0.095 Uiso calc 1 . .
    C C33 0.8081(4) 0.2980(3) 1.2500(2) 0.0743(13) Uani d 1 . .
    H H33 0.8572 0.3133 1.2912 0.089 Uiso calc 1 . .
    C C34 0.8234(3) 0.2965(2) 1.17625(19) 0.0551(9) Uani d 1 . .
    H H34 0.8827 0.3110 1.1679 0.066 Uiso calc 1 . .
    C C35 0.7142(2) 0.38963(17) 0.98911(16) 0.0381(7) Uani d 1 . .
    H H35A 0.6463 0.3870 0.9857 0.046 Uiso calc 1 . .
    H H35B 0.7227 0.4023 0.9379 0.046 Uiso calc 1 . .
    C C36 0.6829(2) 0.49398(19) 1.11822(17) 0.0395(7) Uani d 1 . .
    C C37 0.5910(3) 0.4657(2) 1.1068(2) 0.0625(10) Uani d 1 . .
    H H37 0.5653 0.4332 1.0632 0.075 Uiso calc 1 . .
    C C38 0.5354(3) 0.4842(3) 1.1587(3) 0.0831(14) Uani d 1 . .
    H H38 0.4734 0.4636 1.1504 0.100 Uiso calc 1 . .
    C C39 0.5727(3) 0.5334(3) 1.2227(2) 0.0721(12) Uani d 1 . .
    H H39 0.5361 0.5458 1.2580 0.086 Uiso calc 1 . .
    C C40 0.6627(3) 0.5638(3) 1.2342(2) 0.0699(12) Uani d 1 . .
    H H40 0.6869 0.5988 1.2764 0.084 Uiso calc 1 . .
    C C41 0.7188(3) 0.5429(2) 1.18332(19) 0.0565(9) Uani d 1 . .
    H H41 0.7815 0.5619 1.1930 0.068 Uiso calc 1 . .
    C C42 0.7121(2) 0.56941(18) 0.98220(17) 0.0383(7) Uani d 1 . .
    C C43 0.6538(3) 0.6345(2) 0.9985(2) 0.0520(8) Uani d 1 . .
    H H43 0.6357 0.6344 1.0453 0.062 Uiso calc 1 . .
    C C44 0.6223(3) 0.6995(2) 0.9458(2) 0.0659(11) Uani d 1 . .
    H H44 0.5827 0.7424 0.9574 0.079 Uiso calc 1 . .
    C C45 0.6479(3) 0.7019(3) 0.8779(2) 0.0673(11) Uani d 1 . .
    H H45 0.6269 0.7467 0.8434 0.081 Uiso calc 1 . .
    C C46 0.7056(3) 0.6376(3) 0.8596(2) 0.0594(10) Uani d 1 . .
    H H46 0.7224 0.6381 0.8123 0.071 Uiso calc 1 . .
    C C47 0.7380(2) 0.5729(2) 0.91164(18) 0.0468(8) Uani d 1 . .
    H H47 0.7780 0.5306 0.8996 0.056 Uiso calc 1 . .
loop_
    _atom_site_aniso_label
    _atom_site_aniso_U_11
    _atom_site_aniso_U_22
    _atom_site_aniso_U_33
    _atom_site_aniso_U_12
    _atom_site_aniso_U_13
    _atom_site_aniso_U_23
    Ir1 0.03490(7) 0.02715(6) 0.02633(6) -0.00467(4) 0.00662(4) -0.00016(4)
    Cl1 0.0386(4) 0.0438(4) 0.0497(4) -0.0044(3) 0.0150(3) -0.0041(3)
    P1 0.0393(4) 0.0284(3) 0.0293(4) -0.0065(3) 0.0075(3) -0.0017(3)
    P2 0.0401(4) 0.0312(4) 0.0358(4) -0.0056(3) 0.0074(3) -0.0042(3)
    N1 0.0393(13) 0.0303(12) 0.0270(11) -0.0046(10) 0.0074(10) 0.0011(9)
    N2 0.0420(14) 0.0295(12) 0.0320(12) -0.0061(10) 0.0085(11) 0.0011(10)
    C1 0.0457(18) 0.0408(17) 0.0376(16) 0.0004(13) 0.0090(14) 0.0047(13)
    C2 0.063(2) 0.0413(18) 0.0418(17) 0.0032(16) 0.0096(16) 0.0115(14)
    C3 0.072(2) 0.0458(18) 0.0463(19) -0.0085(17) 0.0247(18) 0.0100(15)
    C4 0.053(2) 0.0519(19) 0.0410(17) -0.0136(15) 0.0233(16) -0.0014(14)
    C5 0.0417(17) 0.0379(16) 0.0279(13) -0.0059(12) 0.0110(12) -0.0045(12)
    C6 0.0394(16) 0.0397(16) 0.0334(15) -0.0049(12) 0.0092(13) -0.0067(12)
    C7 0.0446(19) 0.059(2) 0.0473(19) -0.0043(16) 0.0167(16) -0.0086(16)
    C8 0.047(2) 0.069(2) 0.057(2) 0.0124(18) 0.0130(17) -0.0148(19)
    C9 0.057(2) 0.050(2) 0.055(2) 0.0152(17) 0.0033(18) -0.0123(17)
    C10 0.0518(19) 0.0372(17) 0.0446(17) 0.0032(14) 0.0089(15) -0.0021(13)
    C11 0.0378(16) 0.0347(15) 0.0274(13) -0.0005(12) 0.0039(12) -0.0074(11)
    C12 0.067(2) 0.0370(17) 0.0339(15) -0.0143(15) 0.0066(15) 0.0024(13)
    C13 0.088(3) 0.048(2) 0.0401(18) -0.0137(19) 0.0080(18) 0.0123(15)
    C14 0.090(3) 0.0412(19) 0.064(2) -0.0216(19) 0.014(2) 0.0167(17)
    C15 0.068(2) 0.0337(17) 0.057(2) -0.0173(16) 0.0066(18) 0.0020(15)
    C16 0.0403(16) 0.0297(14) 0.0410(16) -0.0047(12) 0.0072(13) -0.0019(12)
    C17 0.0378(16) 0.0342(15) 0.0379(15) -0.0024(12) 0.0084(13) -0.0078(12)
    C18 0.0412(17) 0.0392(17) 0.055(2) -0.0065(13) 0.0065(15) -0.0099(14)
    C19 0.0437(19) 0.054(2) 0.051(2) -0.0006(16) -0.0045(16) -0.0211(16)
    C20 0.0482(19) 0.059(2) 0.0335(16) 0.0087(16) -0.0022(14) -0.0101(15)
    C21 0.0437(17) 0.0437(17) 0.0348(15) 0.0045(13) 0.0075(14) 0.0008(13)
    C22 0.0303(14) 0.0344(14) 0.0319(14) 0.0002(11) 0.0057(12) -0.0064(11)
    C23 0.0407(17) 0.0386(15) 0.0343(15) -0.0089(13) 0.0071(13) -0.0098(12)
    C24 0.049(2) 0.0446(19) 0.062(2) -0.0051(16) 0.0060(17) -0.0013(16)
    C25 0.046(2) 0.065(3) 0.083(3) 0.0051(19) -0.001(2) -0.011(2)
    C26 0.042(2) 0.079(3) 0.093(3) -0.014(2) 0.018(2) -0.027(3)
    C27 0.057(2) 0.071(3) 0.065(2) -0.027(2) 0.026(2) -0.018(2)
    C28 0.0501(19) 0.0464(18) 0.0431(17) -0.0130(15) 0.0137(15) -0.0107(14)
    C29 0.0549(19) 0.0316(15) 0.0297(14) -0.0039(13) 0.0093(14) -0.0023(12)
    C30 0.058(2) 0.060(2) 0.0440(18) -0.0061(17) 0.0199(17) -0.0005(16)
    C31 0.082(3) 0.076(3) 0.062(2) -0.003(2) 0.039(2) 0.001(2)
    C32 0.116(4) 0.089(3) 0.041(2) 0.001(3) 0.034(3) -0.004(2)
    C33 0.101(4) 0.086(3) 0.0325(19) -0.008(3) 0.006(2) -0.0113(19)
    C34 0.064(2) 0.059(2) 0.0387(18) -0.0119(18) 0.0044(17) -0.0041(15)
    C35 0.0490(18) 0.0304(14) 0.0326(14) -0.0048(13) 0.0044(13) -0.0031(12)
    C36 0.0453(18) 0.0354(15) 0.0380(16) 0.0017(13) 0.0100(14) 0.0043(13)
    C37 0.059(2) 0.058(2) 0.075(3) -0.0176(18) 0.023(2) -0.0163(19)
    C38 0.063(3) 0.078(3) 0.126(4) -0.016(2) 0.057(3) -0.009(3)
    C39 0.080(3) 0.081(3) 0.068(3) 0.014(2) 0.042(2) 0.018(2)
    C40 0.075(3) 0.094(3) 0.0402(19) 0.023(2) 0.0102(19) -0.005(2)
    C41 0.048(2) 0.077(2) 0.0423(18) 0.0061(18) 0.0049(16) -0.0139(17)
    C42 0.0420(17) 0.0328(15) 0.0411(16) -0.0066(12) 0.0113(14) -0.0014(12)
    C43 0.069(2) 0.0363(17) 0.057(2) 0.0033(16) 0.0286(18) 0.0051(15)
    C44 0.076(3) 0.049(2) 0.079(3) 0.0178(19) 0.032(2) 0.0156(19)
    C45 0.072(3) 0.064(2) 0.071(3) 0.013(2) 0.026(2) 0.034(2)
    C46 0.063(2) 0.067(2) 0.051(2) -0.007(2) 0.0206(18) 0.0163(18)
    C47 0.050(2) 0.0455(18) 0.0477(19) -0.0042(15) 0.0173(16) 0.0002(14)
_geom_special_details
;
 All esds (except the esd in the dihedral angle between two l.s. planes)
 are estimated using the full covariance matrix.  The cell esds are taken
 into account individually in the estimation of esds in distances, angles
 and torsion angles; correlations between esds in cell parameters are only
 used when they are defined by crystal symmetry.  An approximate (isotropic)
 treatment of cell esds is used for estimating esds involving l.s. planes.
;
loop_
    _geom_bond_atom_site_label_1
    _geom_bond_atom_site_label_2
    _geom_bond_site_symmetry_2
    _geom_bond_distance
    _geom_bond_publ_flag
    Ir1 C11 . 2.004(3) y
    Ir1 C22 . 2.032(3) y
    Ir1 N1 . 2.051(2) y
    Ir1 N2 . 2.062(2) y
    Ir1 P1 . 2.4241(7) y
    Ir1 Cl1 . 2.4866(8) y
    P1 C23 . 1.822(3) ?
    P1 C35 . 1.828(3) ?
    P1 C29 . 1.834(3) ?
    P2 C36 . 1.830(3) ?
    P2 C42 . 1.844(3) ?
    P2 C35 . 1.854(3) ?
    N1 C1 . 1.354(4) ?
    N1 C5 . 1.360(4) ?
    N2 C12 . 1.343(4) ?
    N2 C16 . 1.362(3) ?
    C1 C2 . 1.378(4) ?
    C1 H1 . 0.9300 ?
    C2 C3 . 1.365(5) ?
    C2 H2 . 0.9300 ?
    C3 C4 . 1.369(5) ?
    C3 H3 . 0.9300 ?
    C4 C5 . 1.398(4) ?
    C4 H4 . 0.9300 ?
    C5 C6 . 1.453(4) ?
    C6 C7 . 1.397(4) ?
    C6 C11 . 1.421(4) ?
    C7 C8 . 1.372(5) ?
    C7 H7 . 0.9300 ?
    C8 C9 . 1.382(5) ?
    C8 H8 . 0.9300 ?
    C9 C10 . 1.382(5) ?
    C9 H9 . 0.9300 ?
    C10 C11 . 1.391(4) ?
    C10 H10 . 0.9300 ?
    C12 C13 . 1.376(4) ?
    C12 H12 . 0.9300 ?
    C13 C14 . 1.367(5) ?
    C13 H13 . 0.9300 ?
    C14 C15 . 1.370(5) ?
    C14 H14 . 0.9300 ?
    C15 C16 . 1.395(4) ?
    C15 H15 . 0.9300 ?
    C16 C17 . 1.456(4) ?
    C17 C18 . 1.397(4) ?
    C17 C22 . 1.411(4) ?
    C18 C19 . 1.370(4) ?
    C18 H18 . 0.9300 ?
    C19 C20 . 1.376(5) ?
    C19 H19 . 0.9300 ?
    C20 C21 . 1.381(4) ?
    C20 H20 . 0.9300 ?
    C21 C22 . 1.397(4) ?
    C21 H21 . 0.9300 ?
    C23 C24 . 1.381(5) ?
    C23 C28 . 1.394(4) ?
    C24 C25 . 1.377(5) ?
    C24 H24 . 0.9300 ?
    C25 C26 . 1.373(6) ?
    C25 H25 . 0.9300 ?
    C26 C27 . 1.365(6) ?
    C26 H26 . 0.9300 ?
    C27 C28 . 1.380(5) ?
    C27 H27 . 0.9300 ?
    C28 H28 . 0.9300 ?
    C29 C30 . 1.376(4) ?
    C29 C34 . 1.394(4) ?
    C30 C31 . 1.384(5) ?
    C30 H30 . 0.9300 ?
    C31 C32 . 1.381(6) ?
    C31 H31 . 0.9300 ?
    C32 C33 . 1.367(6) ?
    C32 H32 . 0.9300 ?
    C33 C34 . 1.384(5) ?
    C33 H33 . 0.9300 ?
    C34 H34 . 0.9300 ?
    C35 H35A . 0.9700 ?
    C35 H35B . 0.9700 ?
    C36 C37 . 1.369(4) ?
    C36 C41 . 1.385(4) ?
    C37 C38 . 1.387(5) ?
    C37 H37 . 0.9300 ?
    C38 C39 . 1.376(6) ?
    C38 H38 . 0.9300 ?
    C39 C40 . 1.353(6) ?
    C39 H39 . 0.9300 ?
    C40 C41 . 1.386(5) ?
    C40 H40 . 0.9300 ?
    C41 H41 . 0.9300 ?
    C42 C43 . 1.384(4) ?
    C42 C47 . 1.394(4) ?
    C43 C44 . 1.382(5) ?
    C43 H43 . 0.9300 ?
    C44 C45 . 1.344(5) ?
    C44 H44 . 0.9300 ?
    C45 C46 . 1.384(5) ?
    C45 H45 . 0.9300 ?
    C46 C47 . 1.372(5) ?
    C46 H46 . 0.9300 ?
    C47 H47 . 0.9300 ?
loop_
    _geom_angle_atom_site_label_1
    _geom_angle_atom_site_label_2
    _geom_angle_atom_site_label_3
    _geom_angle_site_symmetry_1
    _geom_angle_site_symmetry_3
    _geom_angle
    _geom_angle_publ_flag
    C11 Ir1 C22 . . 91.12(11) y
    C11 Ir1 N1 . . 80.35(10) y
    C22 Ir1 N1 . . 92.62(10) y
    C11 Ir1 N2 . . 94.40(10) y
    C22 Ir1 N2 . . 80.07(10) y
    N1 Ir1 N2 . . 170.97(9) y
    C11 Ir1 P1 . . 93.75(8) y
    C22 Ir1 P1 . . 174.57(8) y
    N1 Ir1 P1 . . 85.83(6) y
    N2 Ir1 P1 . . 101.93(6) y
    C11 Ir1 Cl1 . . 175.37(8) y
    C22 Ir1 Cl1 . . 87.54(8) y
    N1 Ir1 Cl1 . . 95.27(7) y
    N2 Ir1 Cl1 . . 89.74(7) y
    P1 Ir1 Cl1 . . 87.41(3) y
    C23 P1 C35 . . 105.78(14) ?
    C23 P1 C29 . . 104.84(14) ?
    C35 P1 C29 . . 100.97(13) ?
    C23 P1 Ir1 . . 111.90(9) ?
    C35 P1 Ir1 . . 108.25(9) ?
    C29 P1 Ir1 . . 123.42(10) ?
    C36 P2 C42 . . 99.77(13) ?
    C36 P2 C35 . . 105.37(14) ?
    C42 P2 C35 . . 97.50(13) ?
    C1 N1 C5 . . 119.5(2) ?
    C1 N1 Ir1 . . 125.2(2) ?
    C5 N1 Ir1 . . 115.23(18) ?
    C12 N2 C16 . . 119.0(2) ?
    C12 N2 Ir1 . . 126.07(19) ?
    C16 N2 Ir1 . . 114.83(18) ?
    N1 C1 C2 . . 121.7(3) ?
    N1 C1 H1 . . 119.1 ?
    C2 C1 H1 . . 119.1 ?
    C3 C2 C1 . . 119.5(3) ?
    C3 C2 H2 . . 120.3 ?
    C1 C2 H2 . . 120.3 ?
    C2 C3 C4 . . 119.2(3) ?
    C2 C3 H3 . . 120.4 ?
    C4 C3 H3 . . 120.4 ?
    C3 C4 C5 . . 120.7(3) ?
    C3 C4 H4 . . 119.6 ?
    C5 C4 H4 . . 119.6 ?
    N1 C5 C4 . . 119.1(3) ?
    N1 C5 C6 . . 114.3(2) ?
    C4 C5 C6 . . 126.5(3) ?
    C7 C6 C11 . . 121.1(3) ?
    C7 C6 C5 . . 123.8(3) ?
    C11 C6 C5 . . 115.1(3) ?
    C8 C7 C6 . . 120.4(3) ?
    C8 C7 H7 . . 119.8 ?
    C6 C7 H7 . . 119.8 ?
    C7 C8 C9 . . 119.2(3) ?
    C7 C8 H8 . . 120.4 ?
    C9 C8 H8 . . 120.4 ?
    C8 C9 C10 . . 121.0(3) ?
    C8 C9 H9 . . 119.5 ?
    C10 C9 H9 . . 119.5 ?
    C9 C10 C11 . . 121.7(3) ?
    C9 C10 H10 . . 119.1 ?
    C11 C10 H10 . . 119.1 ?
    C10 C11 C6 . . 116.5(3) ?
    C10 C11 Ir1 . . 129.5(2) ?
    C6 C11 Ir1 . . 114.0(2) ?
    N2 C12 C13 . . 122.8(3) ?
    N2 C12 H12 . . 118.6 ?
    C13 C12 H12 . . 118.6 ?
    C14 C13 C12 . . 118.8(3) ?
    C14 C13 H13 . . 120.6 ?
    C12 C13 H13 . . 120.6 ?
    C13 C14 C15 . . 119.2(3) ?
    C13 C14 H14 . . 120.4 ?
    C15 C14 H14 . . 120.4 ?
    C14 C15 C16 . . 120.8(3) ?
    C14 C15 H15 . . 119.6 ?
    C16 C15 H15 . . 119.6 ?
    N2 C16 C15 . . 119.3(3) ?
    N2 C16 C17 . . 115.5(2) ?
    C15 C16 C17 . . 125.2(3) ?
    C18 C17 C22 . . 121.3(3) ?
    C18 C17 C16 . . 123.9(3) ?
    C22 C17 C16 . . 114.7(2) ?
    C19 C18 C17 . . 119.9(3) ?
    C19 C18 H18 . . 120.0 ?
    C17 C18 H18 . . 120.0 ?
    C18 C19 C20 . . 119.9(3) ?
    C18 C19 H19 . . 120.1 ?
    C20 C19 H19 . . 120.1 ?
    C19 C20 C21 . . 120.7(3) ?
    C19 C20 H20 . . 119.7 ?
    C21 C20 H20 . . 119.7 ?
    C20 C21 C22 . . 121.5(3) ?
    C20 C21 H21 . . 119.2 ?
    C22 C21 H21 . . 119.2 ?
    C21 C22 C17 . . 116.6(3) ?
    C21 C22 Ir1 . . 129.1(2) ?
    C17 C22 Ir1 . . 114.18(19) ?
    C24 C23 C28 . . 117.8(3) ?
    C24 C23 P1 . . 118.9(2) ?
    C28 C23 P1 . . 122.8(3) ?
    C25 C24 C23 . . 121.5(3) ?
    C25 C24 H24 . . 119.3 ?
    C23 C24 H24 . . 119.3 ?
    C26 C25 C24 . . 120.1(4) ?
    C26 C25 H25 . . 119.9 ?
    C24 C25 H25 . . 119.9 ?
    C27 C26 C25 . . 119.3(4) ?
    C27 C26 H26 . . 120.3 ?
    C25 C26 H26 . . 120.3 ?
    C26 C27 C28 . . 121.1(4) ?
    C26 C27 H27 . . 119.4 ?
    C28 C27 H27 . . 119.4 ?
    C27 C28 C23 . . 120.2(3) ?
    C27 C28 H28 . . 119.9 ?
    C23 C28 H28 . . 119.9 ?
    C30 C29 C34 . . 119.2(3) ?
    C30 C29 P1 . . 118.7(2) ?
    C34 C29 P1 . . 121.9(3) ?
    C29 C30 C31 . . 120.6(4) ?
    C29 C30 H30 . . 119.7 ?
    C31 C30 H30 . . 119.7 ?
    C32 C31 C30 . . 119.7(4) ?
    C32 C31 H31 . . 120.2 ?
    C30 C31 H31 . . 120.2 ?
    C33 C32 C31 . . 120.3(4) ?
    C33 C32 H32 . . 119.8 ?
    C31 C32 H32 . . 119.8 ?
    C32 C33 C34 . . 120.1(4) ?
    C32 C33 H33 . . 119.9 ?
    C34 C33 H33 . . 119.9 ?
    C33 C34 C29 . . 120.1(4) ?
    C33 C34 H34 . . 120.0 ?
    C29 C34 H34 . . 120.0 ?
    P1 C35 P2 . . 119.78(16) ?
    P1 C35 H35A . . 107.4 ?
    P2 C35 H35A . . 107.4 ?
    P1 C35 H35B . . 107.4 ?
    P2 C35 H35B . . 107.4 ?
    H35A C35 H35B . . 106.9 ?
    C37 C36 C41 . . 117.8(3) ?
    C37 C36 P2 . . 126.5(3) ?
    C41 C36 P2 . . 115.4(2) ?
    C36 C37 C38 . . 121.6(4) ?
    C36 C37 H37 . . 119.2 ?
    C38 C37 H37 . . 119.2 ?
    C39 C38 C37 . . 119.4(4) ?
    C39 C38 H38 . . 120.3 ?
    C37 C38 H38 . . 120.3 ?
    C40 C39 C38 . . 120.0(4) ?
    C40 C39 H39 . . 120.0 ?
    C38 C39 H39 . . 120.0 ?
    C39 C40 C41 . . 120.3(4) ?
    C39 C40 H40 . . 119.9 ?
    C41 C40 H40 . . 119.9 ?
    C36 C41 C40 . . 120.9(4) ?
    C36 C41 H41 . . 119.6 ?
    C40 C41 H41 . . 119.6 ?
    C43 C42 C47 . . 117.5(3) ?
    C43 C42 P2 . . 123.0(2) ?
    C47 C42 P2 . . 119.4(2) ?
    C44 C43 C42 . . 120.4(3) ?
    C44 C43 H43 . . 119.8 ?
    C42 C43 H43 . . 119.8 ?
    C45 C44 C43 . . 121.3(4) ?
    C45 C44 H44 . . 119.3 ?
    C43 C44 H44 . . 119.3 ?
    C44 C45 C46 . . 119.7(3) ?
    C44 C45 H45 . . 120.2 ?
    C46 C45 H45 . . 120.2 ?
    C47 C46 C45 . . 119.7(3) ?
    C47 C46 H46 . . 120.2 ?
    C45 C46 H46 . . 120.2 ?
    C46 C47 C42 . . 121.3(3) ?
    C46 C47 H47 . . 119.3 ?
    C42 C47 H47 . . 119.3 ?
loop_
    _geom_torsion_atom_site_label_1
    _geom_torsion_atom_site_label_2
    _geom_torsion_atom_site_label_3
    _geom_torsion_atom_site_label_4
    _geom_torsion_site_symmetry_1
    _geom_torsion_site_symmetry_2
    _geom_torsion_site_symmetry_3
    _geom_torsion_site_symmetry_4
    _geom_torsion
    _geom_torsion_publ_flag
    C5 N1 C1 C2 . . . . -3.1(4) ?
    Ir1 N1 C1 C2 . . . . 175.3(2) ?
    N1 C1 C2 C3 . . . . -1.0(5) ?
    C1 C2 C3 C4 . . . . 2.3(5) ?
    C2 C3 C4 C5 . . . . 0.3(5) ?
    C1 N1 C5 C4 . . . . 5.6(4) ?
    Ir1 N1 C5 C4 . . . . -172.9(2) ?
    C1 N1 C5 C6 . . . . -173.3(3) ?
    Ir1 N1 C5 C6 . . . . 8.1(3) ?
    C3 C4 C5 N1 . . . . -4.3(4) ?
    C3 C4 C5 C6 . . . . 174.5(3) ?
    N1 C5 C6 C7 . . . . 176.2(3) ?
    C4 C5 C6 C7 . . . . -2.6(5) ?
    N1 C5 C6 C11 . . . . -1.6(4) ?
    C4 C5 C6 C11 . . . . 179.6(3) ?
    C11 C6 C7 C8 . . . . 1.2(5) ?
    C5 C6 C7 C8 . . . . -176.5(3) ?
    C6 C7 C8 C9 . . . . 1.5(5) ?
    C7 C8 C9 C10 . . . . -2.3(5) ?
    C8 C9 C10 C11 . . . . 0.3(5) ?
    C9 C10 C11 C6 . . . . 2.3(4) ?
    C9 C10 C11 Ir1 . . . . -177.0(2) ?
    C7 C6 C11 C10 . . . . -3.1(4) ?
    C5 C6 C11 C10 . . . . 174.9(3) ?
    C7 C6 C11 Ir1 . . . . 176.3(2) ?
    C5 C6 C11 Ir1 . . . . -5.8(3) ?
    C16 N2 C12 C13 . . . . -2.7(5) ?
    Ir1 N2 C12 C13 . . . . -179.5(3) ?
    N2 C12 C13 C14 . . . . 0.4(6) ?
    C12 C13 C14 C15 . . . . 0.6(6) ?
    C13 C14 C15 C16 . . . . 0.6(6) ?
    C12 N2 C16 C15 . . . . 3.9(4) ?
    Ir1 N2 C16 C15 . . . . -179.0(2) ?
    C12 N2 C16 C17 . . . . -174.2(3) ?
    Ir1 N2 C16 C17 . . . . 3.0(3) ?
    C14 C15 C16 N2 . . . . -2.9(5) ?
    C14 C15 C16 C17 . . . . 174.9(3) ?
    N2 C16 C17 C18 . . . . -178.7(3) ?
    C15 C16 C17 C18 . . . . 3.4(5) ?
    N2 C16 C17 C22 . . . . 3.7(4) ?
    C15 C16 C17 C22 . . . . -174.2(3) ?
    C22 C17 C18 C19 . . . . 2.3(5) ?
    C16 C17 C18 C19 . . . . -175.2(3) ?
    C17 C18 C19 C20 . . . . -0.4(5) ?
    C18 C19 C20 C21 . . . . -0.9(5) ?
    C19 C20 C21 C22 . . . . 0.4(5) ?
    C20 C21 C22 C17 . . . . 1.4(4) ?
    C20 C21 C22 Ir1 . . . . -174.3(2) ?
    C18 C17 C22 C21 . . . . -2.7(4) ?
    C16 C17 C22 C21 . . . . 175.0(3) ?
    C18 C17 C22 Ir1 . . . . 173.6(2) ?
    C16 C17 C22 Ir1 . . . . -8.7(3) ?
    C35 P1 C23 C24 . . . . 167.1(2) ?
    C29 P1 C23 C24 . . . . 60.9(3) ?
    Ir1 P1 C23 C24 . . . . -75.2(3) ?
    C35 P1 C23 C28 . . . . -21.3(3) ?
    C29 P1 C23 C28 . . . . -127.5(2) ?
    Ir1 P1 C23 C28 . . . . 96.4(2) ?
    C28 C23 C24 C25 . . . . -0.2(5) ?
    P1 C23 C24 C25 . . . . 171.8(3) ?
    C23 C24 C25 C26 . . . . -0.4(6) ?
    C24 C25 C26 C27 . . . . 0.8(6) ?
    C25 C26 C27 C28 . . . . -0.6(6) ?
    C26 C27 C28 C23 . . . . 0.0(5) ?
    C24 C23 C28 C27 . . . . 0.4(5) ?
    P1 C23 C28 C27 . . . . -171.3(2) ?
    C23 P1 C29 C30 . . . . -168.8(3) ?
    C35 P1 C29 C30 . . . . 81.4(3) ?
    Ir1 P1 C29 C30 . . . . -39.2(3) ?
    C23 P1 C29 C34 . . . . 17.0(3) ?
    C35 P1 C29 C34 . . . . -92.8(3) ?
    Ir1 P1 C29 C34 . . . . 146.5(2) ?
    C34 C29 C30 C31 . . . . 1.5(5) ?
    P1 C29 C30 C31 . . . . -172.9(3) ?
    C29 C30 C31 C32 . . . . -1.2(6) ?
    C30 C31 C32 C33 . . . . 0.2(7) ?
    C31 C32 C33 C34 . . . . 0.5(7) ?
    C32 C33 C34 C29 . . . . -0.2(6) ?
    C30 C29 C34 C33 . . . . -0.8(5) ?
    P1 C29 C34 C33 . . . . 173.4(3) ?
    C23 P1 C35 P2 . . . . -56.6(2) ?
    C29 P1 C35 P2 . . . . 52.4(2) ?
    Ir1 P1 C35 P2 . . . . -176.66(14) ?
    C36 P2 C35 P1 . . . . -93.0(2) ?
    C42 P2 C35 P1 . . . . 164.65(18) ?
    C42 P2 C36 C37 . . . . 76.6(3) ?
    C35 P2 C36 C37 . . . . -24.0(3) ?
    C42 P2 C36 C41 . . . . -97.0(3) ?
    C35 P2 C36 C41 . . . . 162.4(2) ?
    C41 C36 C37 C38 . . . . -0.6(5) ?
    P2 C36 C37 C38 . . . . -174.1(3) ?
    C36 C37 C38 C39 . . . . 1.0(7) ?
    C37 C38 C39 C40 . . . . 0.5(7) ?
    C38 C39 C40 C41 . . . . -2.4(6) ?
    C37 C36 C41 C40 . . . . -1.3(5) ?
    P2 C36 C41 C40 . . . . 172.9(3) ?
    C39 C40 C41 C36 . . . . 2.8(6) ?
    C36 P2 C42 C43 . . . . 16.7(3) ?
    C35 P2 C42 C43 . . . . 123.8(3) ?
    C36 P2 C42 C47 . . . . -166.7(2) ?
    C35 P2 C42 C47 . . . . -59.6(3) ?
    C47 C42 C43 C44 . . . . 0.6(5) ?
    P2 C42 C43 C44 . . . . 177.3(3) ?
    C42 C43 C44 C45 . . . . -0.6(6) ?
    C43 C44 C45 C46 . . . . 1.0(7) ?
    C44 C45 C46 C47 . . . . -1.5(6) ?
    C45 C46 C47 C42 . . . . 1.5(5) ?
    C43 C42 C47 C46 . . . . -1.1(5) ?
    P2 C42 C47 C46 . . . . -177.9(3) ?
loop_
    _geom_hbond_atom_site_label_D
    _geom_hbond_atom_site_label_H
    _geom_hbond_atom_site_label_A
    _geom_hbond_site_symmetry_A
    _geom_hbond_distance_DH
    _geom_hbond_distance_HA
    _geom_hbond_distance_DA
    _geom_hbond_angle_DHA
    C1 H1 Cl1 . 0.93 2.73 3.357(3) 126
    C14 H14 Cl1 3_657 0.93 2.77 3.548(4) 142
    C30 H30 Cl1 . 0.93 2.84 3.664(4) 148
    C35 H35A Cl1 . 0.97 2.83 3.460(3) 124
    C3 H3 Cg6 2_656 0.93 2.83 3.572(4) 137
    C26 H26 Cg10 3_767 0.93 2.79 3.575(5) 143
    C38 H38 C10 3_767 0.93 2.81 3.659(5) 153
    C40 H40 Cg8 2_657 0.93 2.95 3.711(5) 140
_shelx_space_group_comment
;
The symmetry employed for this shelxl refinement is uniquely defined
by the following loop, which should always be used as a source of
symmetry information in preference to the above space-group names.
They are only intended as comments.
;
_shelx_estimated_absorpt_T_min     ?
_shelx_estimated_absorpt_T_max     ?
_shelx_hkl_file
;
   0 -20   0  151.19   15.59
  -1 -20   0  184.79   17.27
   1 -20   0  224.15   18.01
  -2 -20   0  116.90   14.65
   2 -20   0  112.98   13.86
   3 -20   0   25.40    8.64
  -3 -20   0   39.59   10.03
   0 -19   0   -2.46    6.18
   1 -19   0   68.69   11.17
  -1 -19   0   68.47   11.29
  -2 -19   0    6.25    7.34
   2 -19   0    9.17    7.28
  -3 -19   0  166.80   15.99
   3 -19   0  193.77   16.26
  -4 -19   0   24.10    8.40
   4 -19   0   28.37    8.68
  -5 -19   0  214.16   17.77
  -6 -19   0   -0.81    6.95
   6 -19   0   13.53    7.57
   0 -18   0    0.04    6.31
   1 -18   0  336.44   19.87
  -1 -18   0  321.94   19.83
   2 -18   0   -4.28    5.80
  -2 -18   0   10.83    6.99
   3 -18   0   17.40    7.47
  -3 -18   0   16.62    7.28
  -4 -18   0   24.50    7.84
   4 -18   0    9.32    6.12
   5 -18   0   49.94    9.84
  -5 -18   0   34.17    8.81
  -6 -18   0   31.99    8.92
   6 -18   0   48.54    9.79
  -7 -18   0  238.14   18.69
   7 -18   0  257.54   18.62
  -8 -18   0   13.09    8.00
   8 -18   0   12.02    7.47
   0 -17   0    6.75    5.77
  -1 -17   0   64.04   10.21
   1 -17   0   65.36   10.03
  -2 -17   0   50.21    8.91
   2 -17   0   56.34    9.52
  -3 -17   0  202.70   15.58
   3 -17   0  186.08   14.73
  -4 -17   0   55.29    9.60
   4 -17   0   42.56    8.86
  -5 -17   0  183.97   15.41
   5 -17   0  178.41   14.93
   6 -17   0   78.46   11.33
  -6 -17   0   65.12   10.70
  -7 -17   0   30.17    8.72
   7 -17   0   33.06    8.46
   8 -17   0   13.74    7.09
  -8 -17   0   21.48    7.95
  -9 -17   0   41.95    9.23
   9 -17   0    1.67    6.48
 -10 -17   0   72.51   12.00
  10 -17   0   54.29   10.21
   0 -16   0  332.22   18.76
   1 -16   0   93.12   11.23
  -1 -16   0  119.20   12.10
   2 -16   0  111.88   11.50
  -2 -16   0   89.42   10.74
   3 -16   0   17.63    6.70
  -3 -16   0   11.31    5.89
  -4 -16   0   21.71    7.34
   4 -16   0   27.38    7.13
  -5 -16   0   -1.45    5.68
   5 -16   0    5.42    6.01
  -6 -16   0  350.85   19.93
   6 -16   0  319.09   18.96
  -7 -16   0   48.91    9.48
   7 -16   0   41.92    8.22
  -8 -16   0  255.28   18.10
   8 -16   0  251.52   17.44
  -9 -16   0   34.29    8.54
   9 -16   0   38.51    8.44
 -10 -16   0  110.29   13.65
  10 -16   0   99.78   12.48
  11 -16   0   13.90    7.62
 -11 -16   0   12.51    7.88
   0 -15   0    0.62    5.18
   1 -15   0    5.51    5.13
  -1 -15   0    0.35    5.05
   2 -15   0  379.80   19.26
  -2 -15   0  427.24   20.60
  -3 -15   0   15.66    6.35
   3 -15   0   13.64    6.04
   4 -15   0  649.57   27.66
  -4 -15   0  699.29   28.74
  -5 -15   0   17.25    6.93
   5 -15   0   40.68    7.62
   6 -15   0  363.32   19.56
  -6 -15   0  406.73   21.06
   7 -15   0    6.58    6.02
  -7 -15   0   16.06    6.96
   8 -15   0    2.28    5.43
  -8 -15   0    2.70    5.92
   9 -15   0    2.37    5.55
  -9 -15   0    4.68    5.57
  10 -15   0   62.23    9.70
 -10 -15   0   47.52    9.79
  11 -15   0   -0.73    5.21
 -11 -15   0   -0.69    5.55
 -12 -15   0  157.75   15.84
  12 -15   0  176.52   16.27
   0 -14   0  336.42   17.59
   1 -14   0  454.06   20.66
  -1 -14   0  441.10   20.40
  -2 -14   0   56.34    8.38
   2 -14   0   68.69    9.00
   3 -14   0  140.84   11.64
  -3 -14   0  139.47   11.80
   4 -14   0   -3.86    3.92
  -4 -14   0    2.79    4.92
  -5 -14   0   15.27    5.67
   5 -14   0    4.67    4.85
   6 -14   0  286.80   16.97
  -6 -14   0  333.92   18.19
  -7 -14   0   12.50    6.27
   7 -14   0   20.92    6.57
   8 -14   0  472.84   22.94
  -8 -14   0  472.27   23.32
   9 -14   0    0.14    5.03
  -9 -14   0   11.09    6.49
  10 -14   0  161.64   14.16
 -10 -14   0  176.83   15.06
 -11 -14   0    8.17    6.11
  11 -14   0    0.83    5.88
  12 -14   0   13.50    7.14
 -12 -14   0   -1.89    5.26
  13 -14   0    8.34    7.24
 -13 -14   0   -1.38    6.12
   0 -13   0   -0.63    4.10
   1 -13   0    8.78    5.52
  -1 -13   0   12.50    5.60
   2 -13   0  683.33   26.48
  -2 -13   0  690.72   26.72
   3 -13   0  377.12   18.41
  -3 -13   0  408.25   19.18
  -4 -13   0  424.93   19.94
   4 -13   0  441.75   19.91
  -5 -13   0  256.30   15.04
   5 -13   0  229.04   14.23
  -6 -13   0  186.24   13.42
   6 -13   0  146.88   11.75
   7 -13   0   27.29    6.81
  -7 -13   0   36.91    7.77
   8 -13   0   -1.40    4.13
  -8 -13   0    5.35    5.38
  -9 -13   0   51.19    9.12
   9 -13   0   48.31    8.64
  10 -13   0   63.71    9.63
 -10 -13   0   69.08   10.33
 -11 -13   0  171.17   14.73
  11 -13   0  172.09   14.37
 -12 -13   0  166.25   14.85
  12 -13   0  136.72   13.51
  13 -13   0   78.13   11.73
 -13 -13   0   81.52   12.05
 -14 -13   0   65.16   10.92
  14 -13   0   40.37    9.91
   0 -12   0  165.88   11.30
  -1 -12   0  609.92   23.93
   1 -12   0  604.30   23.82
   2 -12   0   46.10    6.75
  -2 -12   0   52.86    7.41
   3 -12   0   24.93    5.93
  -3 -12   0   21.39    5.87
  -4 -12   0    8.44    4.65
   4 -12   0    7.01    4.46
  -5 -12   0  153.41   11.56
   5 -12   0  119.95   10.13
   6 -12   0  271.44   14.70
  -6 -12   0  267.04   15.01
   7 -12   0  199.93   13.07
  -7 -12   0  198.68   13.72
  -8 -12   0  106.03   10.85
   8 -12   0   80.36    9.54
  -9 -12   0  440.97   21.65
   9 -12   0  470.97   21.64
  10 -12   0   31.72    7.50
 -10 -12   0   39.03    8.31
  11 -12   0   32.64    7.78
 -11 -12   0   26.71    7.51
  12 -12   0    4.91    6.08
 -12 -12   0    6.86    6.23
  13 -12   0   27.46    7.92
 -13 -12   0   21.95    7.30
 -14 -12   0   45.05    9.61
  14 -12   0   38.26    9.03
   0 -11   0    1.69    1.88
   0 -11   0   -0.12    3.29
  -1 -11   0  161.19   10.29
   1 -11   0  168.21   10.81
  -1 -11   0  172.50    7.01
  -2 -11   0    0.05    3.91
   2 -11   0    1.70    3.87
  -2 -11   0    1.59    1.85
   3 -11   0 1453.21   45.59
  -3 -11   0 1416.84   41.51
  -3 -11   0 1453.39   45.97
   4 -11   0   13.79    4.85
  -4 -11   0   18.26    5.09
  -4 -11   0   13.32    3.13
  -5 -11   0  920.67   32.41
   5 -11   0  871.62   31.52
  -5 -11   0  917.29   28.71
  -6 -11   0   34.14    6.32
   6 -11   0   36.49    6.68
  -6 -11   0   29.79    4.79
  -7 -11   0   83.49    7.09
  -7 -11   0   71.72    8.84
   7 -11   0   78.96    8.81
  -8 -11   0   40.26    7.04
  -8 -11   0   41.77    6.20
   8 -11   0   53.15    7.91
   9 -11   0  113.20   10.51
  -9 -11   0  110.78   10.85
 -10 -11   0   58.44    9.22
  10 -11   0   74.44    9.70
  11 -11   0  376.87   19.43
 -11 -11   0  332.88   19.26
  12 -11   0   -2.08    5.13
 -12 -11   0   10.16    6.33
 -13 -11   0  252.19   17.72
  13 -11   0  236.30   16.89
  14 -11   0   -1.81    5.80
 -14 -11   0    6.56    6.30
  15 -11   0   48.53   10.54
 -15 -11   0   18.49    8.18
   0 -10   0  357.34   12.00
   0 -10   0  367.53   15.84
  -1 -10   0 2773.23   79.36
   1 -10   0 2801.55   79.33
  -1 -10   0 2694.00   75.69
  -2 -10   0  469.10   15.18
   2 -10   0  476.00   18.92
  -2 -10   0  475.32   18.89
   3 -10   0 1334.67   41.44
  -3 -10   0 1262.50   41.48
  -3 -10   0 1326.65   38.11
  -4 -10   0   -0.21    2.24
  -4 -10   0   -2.12    3.50
   4 -10   0   -0.49    3.52
  -5 -10   0   -2.81    3.60
   5 -10   0    7.55    4.38
  -5 -10   0    5.66    3.03
  -6 -10   0   74.16    8.24
  -6 -10   0   71.86    6.29
   6 -10   0   68.23    7.74
  -7 -10   0  478.48   18.29
   7 -10   0  429.90   19.56
  -7 -10   0  492.38   20.94
  -8 -10   0   22.89    5.08
   8 -10   0   24.02    5.45
  -8 -10   0   26.60    6.35
   9 -10   0  260.15   15.03
  -9 -10   0  262.92   13.79
  -9 -10   0  299.31   16.27
  10 -10   0   59.00    8.46
 -10 -10   0   40.79    7.04
 -10 -10   0   57.82    8.52
 -11 -10   0   30.89    6.79
 -11 -10   0   40.04    7.54
  11 -10   0   28.83    6.75
 -12 -10   0   36.42    7.70
  12 -10   0   32.71    7.52
 -12 -10   0   39.77    7.51
  13 -10   0   52.20    9.03
 -13 -10   0   46.16    8.32
 -13 -10   0   42.17    8.42
 -14 -10   0   51.06    8.95
  14 -10   0   46.54    9.63
 -14 -10   0   47.97    9.13
  15 -10   0  137.57   14.42
 -15 -10   0  134.23   14.22
 -16 -10   0   66.83   11.12
  16 -10   0   92.50   12.82
   0  -9   0   -0.75    2.65
   0  -9   0    1.37    1.50
   1  -9   0   50.17    3.47
  -1  -9   0   50.10    3.22
  -1  -9   0   40.30    5.33
   1  -9   0   42.16    5.54
   2  -9   0  201.16   10.40
  -2  -9   0  200.68    7.85
  -2  -9   0  201.54   10.75
   3  -9   0  524.61   19.54
  -3  -9   0  513.86   16.93
  -3  -9   0  522.84   19.95
  -4  -9   0 1491.20   46.21
   4  -9   0 1436.14   45.38
  -4  -9   0 1534.05   43.67
  -5  -9   0  802.18   27.66
   5  -9   0  762.71   26.95
  -5  -9   0  769.56   25.19
   6  -9   0  424.92   18.60
  -6  -9   0  451.17   19.58
  -6  -9   0  543.44   18.31
   7  -9   0   48.33    6.76
  -7  -9   0   47.17    7.23
  -7  -9   0   62.45    6.25
  -8  -9   0   13.77    4.51
  -8  -9   0   12.89    4.85
   8  -9   0   13.92    4.88
  -9  -9   0  199.29   12.98
  -9  -9   0  183.99   11.29
   9  -9   0  173.89   12.07
  10  -9   0  387.95   18.36
 -10  -9   0  402.88   19.06
 -10  -9   0  349.85   16.96
 -11  -9   0  299.70   15.47
  11  -9   0  275.95   15.98
 -11  -9   0  295.99   16.84
  12  -9   0  169.55   13.33
 -12  -9   0  186.82   12.57
 -12  -9   0  179.13   14.13
  13  -9   0  221.54   15.82
 -13  -9   0  220.74   14.34
 -13  -9   0  213.49   15.81
  14  -9   0   66.79   10.24
 -14  -9   0   69.79    9.79
 -14  -9   0   79.87   10.78
  15  -9   0   65.22   11.05
 -15  -9   0   60.78    9.69
 -15  -9   0   56.56    9.69
 -16  -9   0   12.44    6.95
 -16  -9   0    4.64    6.71
  16  -9   0   -0.94    6.92
   0  -8   0 1301.90   37.17
   0  -8   0 1344.06   40.08
   1  -8   0  612.82   18.59
   1  -8   0  621.30   21.35
  -1  -8   0  613.80   18.40
  -1  -8   0  609.80   21.32
  -2  -8   0 1222.92   36.88
   2  -8   0 1152.73   36.27
  -2  -8   0 1179.63   33.98
  -3  -8   0  372.85   15.69
   3  -8   0  392.57   15.33
  -3  -8   0  396.92   13.45
   4  -8   0  241.30   11.77
  -4  -8   0  262.18   10.59
  -4  -8   0  265.77   12.42
  -5  -8   0    9.27    3.38
   5  -8   0   16.02    4.10
  -5  -8   0    8.06    3.80
   6  -8   0  622.29   23.39
  -6  -8   0  662.73   24.16
  -6  -8   0  667.54   22.50
   7  -8   0   14.41    4.52
  -7  -8   0   17.34    4.21
  -7  -8   0   17.00    4.98
  -8  -8   0 1170.82   36.96
  -8  -8   0 1150.56   38.57
   8  -8   0 1113.33   37.78
  -9  -8   0  124.20    9.28
  -9  -8   0  137.19   10.70
   9  -8   0  126.67   10.23
 -10  -8   0  249.67   14.68
 -10  -8   0  234.79   13.10
  10  -8   0  236.33   13.76
 -11  -8   0   20.07    5.65
  11  -8   0   27.75    6.58
 -12  -8   0    0.27    4.33
  12  -8   0    0.74    4.85
 -13  -8   0   11.95    5.72
  13  -8   0   -4.69    5.19
 -14  -8   0   70.17    9.83
  14  -8   0   63.46    9.79
 -15  -8   0   13.74    6.61
  15  -8   0    8.70    7.17
 -16  -8   0  174.55   14.76
  16  -8   0  136.95   15.31
 -17  -8   0   10.28    7.22
  17  -8   0   10.09    8.73
   0  -7   0    0.25    1.21
   0  -7   0    0.58    2.13
  -1  -7   0    3.05    1.44
   1  -7   0    5.91    2.52
  -1  -7   0   -1.21    2.22
   1  -7   0    2.22    1.40
  -2  -7   0  243.35    8.65
  -2  -7   0  232.05   10.54
   2  -7   0  236.56   10.50
  -3  -7   0  257.73   11.23
   3  -7   0  233.13   10.76
  -3  -7   0  246.82    9.54
  -4  -7   0 1912.81   54.14
  -4  -7   0 1842.11   55.27
   4  -7   0 1904.85   54.93
   5  -7   0   56.72    5.75
  -5  -7   0   61.84    5.12
  -5  -7   0   53.76    5.96
   6  -7   0  443.77   17.43
  -6  -7   0  440.46   16.50
  -6  -7   0  446.14   18.08
  -7  -7   0   13.92    3.87
   7  -7   0   -1.28    3.12
  -7  -7   0    4.04    3.89
  -8  -7   0   36.88    5.53
   8  -7   0   31.16    5.52
  -9  -7   0   31.26    5.68
   9  -7   0   30.13    6.00
 -10  -7   0  649.57   24.42
  10  -7   0  627.02   25.09
  11  -7   0   35.15    7.08
 -11  -7   0   54.19    7.36
  12  -7   0  506.01   22.88
 -12  -7   0  516.03   22.21
 -13  -7   0   24.71    6.30
  13  -7   0   19.68    7.10
 -14  -7   0  191.91   14.08
  14  -7   0  174.52   14.43
  15  -7   0   -1.12    6.88
 -15  -7   0    8.48    5.86
 -16  -7   0   13.06    6.77
  16  -7   0   -5.30    7.01
  17  -7   0   -6.43    7.29
 -17  -7   0   -3.11    6.30
   0  -6   0  693.47   21.97
   0  -6   0  684.95   19.91
   1  -6   0  193.17    8.62
  -1  -6   0  184.12    6.58
  -1  -6   0  196.12    8.75
   1  -6   0  176.10    6.67
   2  -6   0  661.88   21.59
  -2  -6   0  677.50   21.96
  -2  -6   0  684.19   20.28
   3  -6   0  148.27    7.65
  -3  -6   0  152.57    6.83
  -3  -6   0  156.57    7.96
  -4  -6   0   51.60    4.26
   4  -6   0   43.13    4.69
  -4  -6   0   37.18    4.84
  -5  -6   0  301.10   11.67
   5  -6   0  283.73   12.27
  -5  -6   0  271.25   12.35
  -6  -6   0  570.46   21.40
   6  -6   0  621.76   21.25
  -6  -6   0  599.18   20.44
  -7  -6   0  974.16   30.86
   7  -6   0  941.86   31.36
  -8  -6   0 1056.76   33.94
   8  -6   0 1041.47   34.45
   9  -6   0  310.20   15.29
  -9  -6   0  329.41   14.84
 -10  -6   0  374.67   17.02
  11  -6   0    1.45    4.72
 -11  -6   0    3.37    4.31
  12  -6   0   26.53    6.84
 -12  -6   0   28.55    6.32
  13  -6   0    1.20    5.01
 -13  -6   0   -4.77    3.98
 -14  -6   0   69.72    9.81
  14  -6   0   98.93   11.76
 -15  -6   0   39.29    8.45
  15  -6   0   30.83    8.85
  16  -6   0  285.56   19.55
 -16  -6   0  253.56   17.87
  17  -6   0   20.07    9.32
 -17  -6   0   15.69    7.57
   0  -5   0   -1.72    1.71
   0  -5   0   -0.01    0.97
   1  -5   0  215.12    8.82
  -1  -5   0  219.24    8.98
  -1  -5   0  224.49    7.43
   1  -5   0  215.66    7.45
  -2  -5   0  135.62    5.75
   2  -5   0  120.60    6.37
  -2  -5   0  129.24    6.83
   3  -5   0 2529.23   70.39
  -3  -5   0 2530.42   70.84
  -3  -5   0 2551.18   70.44
  -4  -5   0  971.30   30.28
  -4  -5   0  999.60   29.41
   4  -5   0  966.31   29.83
  -5  -5   0 3242.58   90.22
   5  -5   0 3236.37   89.94
   6  -5   0   98.05    7.01
  -6  -5   0  108.32    6.82
  -7  -5   0  286.93   12.43
   7  -5   0  285.91   12.81
   8  -5   0  151.51    9.81
  -8  -5   0  171.16    9.64
  -9  -5   0   17.41    4.53
   9  -5   0   16.16    4.76
 -10  -5   0   42.15    6.19
  10  -5   0   47.42    7.19
  11  -5   0  582.87   24.49
 -11  -5   0  632.57   24.22
 -12  -5   0   53.27    7.62
  12  -5   0   43.27    7.51
  13  -5   0  170.85   13.40
 -13  -5   0  159.29   12.41
  14  -5   0   28.01    7.35
 -14  -5   0   51.91    8.45
  15  -5   0    1.65    6.58
 -15  -5   0    5.21    5.72
 -16  -5   0   -2.78    5.26
  16  -5   0    1.26    7.02
  17  -5   0   53.45   11.11
 -17  -5   0   66.12   11.02
   0  -4   0 2276.60   62.57
   0  -4   0 2321.78   63.06
  -1  -4   0  787.49   22.16
   1  -4   0  767.06   22.08
   1  -4   0  783.03   23.13
  -1  -4   0  761.83   23.21
  -2  -4   0   56.07    3.72
   2  -4   0   53.06    3.84
  -2  -4   0   57.72    4.18
  -3  -4   0   15.48    3.01
   3  -4   0    4.79    2.28
  -3  -4   0   12.77    2.39
   4  -4   0  580.95   18.86
  -4  -4   0  574.51   18.45
  -5  -4   0  567.38   18.70
   5  -4   0  566.90   19.17
  -6  -4   0  151.61    7.71
   6  -4   0  156.25    8.56
   7  -4   0 1348.58   42.14
  -7  -4   0 1432.80   42.17
  -8  -4   0  107.17    7.65
   8  -4   0  115.33    8.31
  -9  -4   0 1032.07   33.77
   9  -4   0 1017.70   34.11
 -10  -4   0  123.64    9.34
  10  -4   0  126.50    9.89
 -11  -4   0  113.77    9.41
  11  -4   0  110.90    9.74
 -12  -4   0    1.87    4.52
  12  -4   0   -0.85    5.12
  13  -4   0   62.81    9.33
 -13  -4   0   66.35    8.75
  14  -4   0   15.84    6.34
 -14  -4   0    8.87    5.42
 -15  -4   0  268.60   16.84
  15  -4   0  279.01   17.92
  16  -4   0   21.71    7.40
 -16  -4   0    4.17    6.18
  17  -4   0  164.17   16.07
 -17  -4   0  194.34   16.34
 -18  -4   0    4.31    7.39
  18  -4   0    4.93    8.11
   0  -3   0    0.36    0.76
   0  -3   0    2.25    1.41
  -1  -3   0  347.45   10.83
  -1  -3   0  362.37   11.64
   1  -3   0  357.20   11.45
   1  -3   0  362.05   10.74
   2  -3   0  323.88   10.99
  -2  -3   0  340.29   10.63
  -2  -3   0  324.11   11.19
   3  -3   0 2292.65   62.88
  -3  -3   0 2273.27   63.18
  -4  -3   0  170.98    7.34
   4  -3   0  159.92    7.61
   5  -3   0 1389.42   41.37
  -5  -3   0 1457.55   41.54
   6  -3   0  435.23   15.69
  -6  -3   0  409.31   15.23
  -6  -3   0  423.40   12.64
  -6  -3   0  420.23   11.69
   7  -3   0  485.37   17.99
  -7  -3   0  496.49   17.88
  -7  -3   0  490.65   14.55
  -8  -3   0   39.03    2.68
   8  -3   0   35.00    5.35
  -8  -3   0   46.71    5.34
   9  -3   0  312.12   14.45
  -9  -3   0  307.72   14.13
  -9  -3   0  314.74    9.94
 -10  -3   0    5.61    3.83
  10  -3   0    6.46    4.06
 -11  -3   0  897.23   30.91
  11  -3   0  827.36   30.88
  12  -3   0   52.58    8.10
 -12  -3   0   43.46    6.93
 -13  -3   0  583.44   24.58
  13  -3   0  554.65   24.31
  14  -3   0    2.64    5.80
 -14  -3   0   12.85    5.89
 -15  -3   0   26.16    7.20
  15  -3   0   14.01    7.18
  16  -3   0    1.64    6.88
 -16  -3   0    0.10    5.75
  17  -3   0   14.37    8.38
 -17  -3   0   14.99    7.52
 -18  -3   0   -7.65    6.60
  18  -3   0   14.21    8.95
   0  -2   0 2644.33   71.32
   0  -2   0 2671.67   72.52
  -1  -2   0 2952.20   79.48
  -1  -2   0 2971.40   80.49
   2  -2   0 1555.83   42.74
  -2  -2   0 1548.75   42.97
  -3  -2   0   11.52    2.08
   3  -2   0    7.02    2.13
  -4  -2   0   82.13    4.65
   4  -2   0   70.95    4.68
  -5  -2   0  337.25    9.53
   5  -2   0  330.21   12.49
  -5  -2   0  339.48   10.30
  -5  -2   0  344.92   12.46
   6  -2   0  839.85   26.46
  -6  -2   0  850.45   26.45
  -6  -2   0  819.00   23.85
  -7  -2   0 1830.79   51.89
   7  -2   0 1868.35   54.18
  -7  -2   0 1895.63   54.75
  -8  -2   0  871.14   25.55
  -8  -2   0  893.57   29.19
   8  -2   0  883.08   29.04
  -9  -2   0  609.50   22.14
   9  -2   0  590.17   22.21
  -9  -2   0  601.85   18.26
  10  -2   0   44.35    6.47
 -10  -2   0   38.21    5.95
 -11  -2   0  144.81   10.36
  11  -2   0  138.17   10.64
 -12  -2   0   22.99    5.80
  12  -2   0   23.10    6.15
  13  -2   0   33.78    6.97
 -13  -2   0   23.43    6.17
 -14  -2   0  160.59   12.88
  14  -2   0  152.72   12.88
  15  -2   0  119.59   12.56
 -15  -2   0  135.91   12.90
 -16  -2   0   53.52    9.37
  16  -2   0   50.95   10.16
 -17  -2   0   77.73   11.95
  17  -2   0   73.46   11.49
 -18  -2   0   40.44    9.85
  18  -2   0   55.62   11.18
   0  -1   0    2.29    0.67
   1  -1   0  321.88    9.38
  -1  -1   0  313.75    9.33
   2  -1   0  851.63   24.41
  -2  -1   0  886.51   24.62
  -3  -1   0  113.20    3.69
  -3  -1   0  112.59    3.93
  -3  -1   0  108.09    5.07
   3  -1   0  108.99    5.08
  -4  -1   0 1177.43   34.24
   4  -1   0 1186.50   34.03
  -4  -1   0 1179.92   33.17
  -5  -1   0  145.55    5.36
   5  -1   0  142.98    7.19
  -5  -1   0  150.79    7.09
  -6  -1   0 1500.64   43.65
   6  -1   0 1470.31   43.22
  -6  -1   0 1475.65   41.76
  -7  -1   0   52.70    5.15
  -7  -1   0   53.89    3.55
   7  -1   0   49.48    5.24
   8  -1   0  124.67    8.16
  -8  -1   0  108.55    7.38
  -8  -1   0  122.38    5.60
  -9  -1   0   16.36    2.46
  -9  -1   0   12.29    3.79
   9  -1   0   15.38    4.05
 -10  -1   0  457.65   18.16
 -10  -1   0  426.58   14.26
  10  -1   0  380.69   17.64
  11  -1   0  249.79   13.75
 -11  -1   0  232.55   13.26
 -12  -1   0 1005.76   35.05
  12  -1   0  958.28   34.78
 -13  -1   0   62.35    8.71
  13  -1   0   50.47    8.31
  14  -1   0  128.83   12.06
 -14  -1   0  147.76   12.31
 -15  -1   0   -4.21    4.42
  15  -1   0    4.39    6.05
 -16  -1   0   -0.82    5.18
  16  -1   0    1.04    6.48
  17  -1   0   24.08    8.86
 -17  -1   0   23.85    7.70
 -18  -1   0   16.01    8.37
  -1   0   0   -2.80    0.71
   1   0   0   -1.64    0.79
  -2   0   0 6867.47  188.33
   2   0   0 6859.64  182.10
  -2   0   0 6873.29  184.80
  -3   0   0    2.75    1.54
   3   0   0    0.70    1.67
  -3   0   0    0.60    1.04
  -4   0   0  352.07   12.77
  -4   0   0  377.67   11.87
   4   0   0  414.65   13.15
  -5   0   0   -0.22    1.60
   5   0   0    0.78    2.16
  -5   0   0    2.05    1.50
  -6   0   0 1172.02   35.13
  -6   0   0 1162.66   33.64
   6   0   0 1161.38   34.91
   7   0   0   -3.37    2.02
  -7   0   0    1.86    1.76
  -7   0   0   -1.30    2.05
  -8   0   0 1816.08   51.63
  -8   0   0 1767.10   53.58
   8   0   0 1830.54   53.43
  -9   0   0    0.74    1.99
   9   0   0   -0.70    2.87
  -9   0   0    0.34    2.67
 -10   0   0  263.14   12.92
 -10   0   0  249.78   10.01
  10   0   0  226.65   12.49
  11   0   0   -3.81    3.38
 -11   0   0    3.45    3.80
 -12   0   0   18.31    5.44
  12   0   0   15.07    5.49
 -13   0   0   -5.71    3.80
  13   0   0    0.98    4.70
 -14   0   0  402.59   20.17
  14   0   0  422.72   21.00
 -15   0   0    2.09    5.61
  15   0   0    3.62    6.01
 -16   0   0  210.49   16.13
 -17   0   0   -5.62    5.79
 -18   0   0  115.21   13.93
   0   1   0    3.74    0.73
  -1   1   0  334.34    9.99
   1   1   0  326.56    9.67
  -2   1   0  875.87   25.28
   2   1   0  892.19   25.05
  -3   1   0  121.80    5.00
  -3   1   0  102.52    4.96
   3   1   0  116.49    5.53
  -4   1   0 1124.02   33.74
   4   1   0 1178.57   33.79
  -4   1   0 1190.54   33.60
   5   1   0  149.40    7.25
  -5   1   0  145.14    6.30
  -5   1   0  137.21    6.76
  -6   1   0 1500.04   42.84
  -6   1   0 1466.36   43.64
   6   1   0 1480.57   43.52
  -7   1   0   56.06    4.06
  -7   1   0   49.32    5.02
   7   1   0   46.00    5.14
  -8   1   0  112.53    6.14
  -8   1   0  115.39    7.44
   8   1   0  117.91    7.82
  -9   1   0   13.90    3.00
   9   1   0    9.94    4.04
  -9   1   0    9.52    3.42
 -10   1   0  384.16   17.30
 -10   1   0  430.52   15.23
  10   1   0  419.11   17.94
 -11   1   0  231.78   10.41
  11   1   0  237.02   13.53
 -11   1   0  238.66   13.04
  12   1   0  978.64   35.32
 -12   1   0 1011.59   35.40
 -13   1   0   56.51    8.26
 -14   1   0  116.16   11.31
 -15   1   0    4.72    5.51
 -16   1   0   -2.56    5.05
 -17   1   0   26.23    8.27
 -18   1   0   16.12    8.11
   0   2   0 2662.74   73.61
  -1   2   0 2941.84   81.35
   1   2   0 2945.86   81.08
  -2   2   0 1546.88   43.75
   2   2   0 1541.28   42.93
   3   2   0    8.16    1.07
  -3   2   0   10.25    2.09
  -4   2   0   77.16    4.86
  -4   2   0   72.03    4.45
   4   2   0   78.77    3.15
  -5   2   0  352.58   12.56
  -5   2   0  343.13   12.27
  -6   2   0  823.53   26.05
  -6   2   0  826.08   25.45
  -7   2   0 1840.73   53.01
  -7   2   0 1809.25   53.52
  -8   2   0  854.50   28.61
  -8   2   0  881.87   27.44
  -9   2   0  616.95   22.46
  -9   2   0  606.39   20.64
 -10   2   0   49.49    4.99
 -10   2   0   41.54    5.98
 -11   2   0  151.87    8.75
 -11   2   0  156.05   10.31
 -12   2   0   25.49    5.80
 -13   2   0   20.11    5.53
 -14   2   0  141.45   12.27
 -15   2   0   92.19   10.92
 -16   2   0   68.95   10.68
 -17   2   0   78.97   11.67
 -18   2   0   31.01    9.06
   0   3   0   -1.11    1.30
  -1   3   0  338.83   11.59
   1   3   0  354.13   11.19
  -2   3   0  334.49   11.83
   2   3   0  353.75   10.97
  -3   3   0 2304.22   64.31
   3   3   0 2236.05   62.83
   4   3   0  167.08    5.76
  -4   3   0  162.52    7.57
  -5   3   0 1464.49   42.29
  -5   3   0 1452.51   42.77
   5   3   0 1440.57   40.60
  -6   3   0  446.04   15.70
  -6   3   0  432.69   15.64
  -7   3   0  490.77   17.41
  -7   3   0  499.76   17.90
  -8   3   0   34.89    4.36
  -8   3   0   40.94    5.05
  -9   3   0  284.09   13.63
  -9   3   0  308.56   12.73
 -10   3   0   -1.92    3.04
 -10   3   0   -0.91    2.92
 -11   3   0  946.10   30.59
 -11   3   0  895.04   32.26
 -12   3   0   42.33    6.85
 -12   3   0   47.25    5.81
 -13   3   0  576.45   24.63
 -14   3   0    3.28    4.50
 -15   3   0   23.33    6.78
 -16   3   0    5.10    5.38
 -17   3   0   17.86    6.93
 -18   3   0    3.87    6.01
   0   4   0 2206.75   62.36
   1   4   0  761.98   23.21
  -1   4   0  776.25   23.80
  -2   4   0   59.02    4.26
   2   4   0   51.68    3.45
  -3   4   0    9.52    2.63
   3   4   0    9.80    1.85
  -4   4   0  591.03   19.60
   4   4   0  578.49   17.52
   5   4   0  564.82   17.05
  -5   4   0  584.99   19.56
  -6   4   0  166.04    8.51
  -6   4   0  157.05    8.00
   6   4   0  175.60    6.10
  -7   4   0 1397.90   43.33
  -7   4   0 1464.54   43.35
  -8   4   0  111.61    7.36
  -8   4   0  102.69    7.55
  -9   4   0  984.23   32.91
  -9   4   0 1002.86   32.27
 -10   4   0  138.29    9.68
 -10   4   0  139.34    9.15
 -11   4   0  122.04    8.51
 -11   4   0  124.38    9.84
 -12   4   0    6.31    3.77
 -12   4   0    4.94    4.38
 -13   4   0   96.72    9.91
 -14   4   0   14.82    5.83
 -15   4   0  284.65   17.48
 -16   4   0    7.50    6.00
 -17   4   0  161.04   15.24
 -18   4   0    2.17    5.03
   0   5   0   -0.87    1.87
  -1   5   0  194.58    8.92
   1   5   0  216.04    8.60
  -2   5   0  126.36    7.09
   2   5   0  132.34    6.33
  -3   5   0 2558.71   73.55
   3   5   0 2574.96   72.06
   4   5   0 1003.04   29.26
  -4   5   0  986.61   31.16
  -5   5   0 3210.78   91.93
   5   5   0 3238.35   89.42
  -6   5   0   89.57    6.53
   6   5   0   97.03    4.50
   7   5   0  281.15    9.32
  -7   5   0  271.34   12.04
  -7   5   0  290.41   12.65
  -8   5   0  140.99    8.78
  -8   5   0  137.27    8.77
  -9   5   0    7.92    3.88
  -9   5   0   10.12    3.81
 -10   5   0   43.13    6.27
 -10   5   0   45.95    5.97
 -11   5   0  632.93   23.34
 -11   5   0  604.05   24.00
 -12   5   0   49.22    7.25
 -12   5   0   49.64    6.44
 -13   5   0  149.81   12.04
 -13   5   0  141.42   10.05
 -14   5   0   39.42    7.73
 -15   5   0    3.81    5.14
 -16   5   0   -4.94    4.62
 -17   5   0   75.77   11.41
   0   6   0  674.43   22.14
   1   6   0  168.48    7.97
  -1   6   0  169.19    8.24
  -2   6   0  689.93   22.89
   2   6   0  682.36   21.96
   3   6   0  151.98    7.17
  -3   6   0  147.87    8.29
   4   6   0   38.43    3.56
  -4   6   0   42.93    4.94
  -5   6   0  290.56   12.71
   5   6   0  290.00   10.56
   6   6   0  597.96   18.41
  -6   6   0  570.23   21.15
   7   6   0  928.98   27.19
  -7   6   0  898.88   30.75
  -7   6   0  939.12   29.85
   8   6   0 1029.66   29.34
  -8   6   0 1008.16   33.01
  -8   6   0 1006.28   33.78
  -9   6   0  340.99   15.09
  -9   6   0  317.74   14.91
 -10   6   0  420.09   17.79
 -10   6   0  399.09   17.77
 -11   6   0    3.64    4.10
 -11   6   0    0.55    3.92
 -12   6   0   27.42    5.60
 -12   6   0   26.23    6.11
 -13   6   0    2.35    4.33
 -13   6   0   -0.88    4.11
 -14   6   0   87.16   10.41
 -15   6   0   35.20    7.70
 -16   6   0  266.74   17.49
 -17   6   0   20.72    7.55
   0   7   0   -2.52    2.24
  -1   7   0    1.75    2.41
   1   7   0    1.18    2.38
   2   7   0  242.67   10.14
  -2   7   0  210.08   10.33
  -3   7   0  255.65   11.75
   3   7   0  239.77   10.28
  -4   7   0 1896.71   57.64
   4   7   0 1946.61   55.90
  -5   7   0   59.86    6.14
   5   7   0   68.28    4.72
   6   7   0  427.95   14.64
  -6   7   0  430.75   17.50
  -7   7   0    1.29    2.64
  -7   7   0    9.27    3.88
   7   7   0    6.78    2.09
  -8   7   0   32.61    5.47
  -8   7   0   29.59    4.90
  -9   7   0   22.58    5.46
  -9   7   0   36.11    5.71
 -10   7   0  574.26   23.47
 -10   7   0  642.87   23.69
 -11   7   0   47.23    6.75
 -11   7   0   38.61    6.55
 -12   7   0  541.71   22.98
 -12   7   0  527.85   22.09
 -13   7   0   17.22    5.69
 -13   7   0   16.80    5.60
 -14   7   0  178.91   14.04
 -14   7   0  199.34   12.83
 -15   7   0    5.59    5.35
 -16   7   0    7.46    5.77
 -17   7   0   -8.85    5.28
   0   8   0 1367.23   42.27
   1   8   0  641.97   21.85
  -1   8   0  604.60   22.01
  -2   8   0 1206.66   37.96
   2   8   0 1181.36   37.12
  -3   8   0  379.19   15.82
   3   8   0  388.44   14.91
  -4   8   0  229.97   11.85
   4   8   0  221.25   10.07
   5   8   0   14.50    3.24
  -5   8   0   11.13    4.10
  -6   8   0  657.62   24.49
   6   8   0  666.34   21.71
  -7   8   0   20.37    4.15
  -7   8   0   28.37    5.61
   7   8   0   16.80    3.04
  -8   8   0 1110.07   35.38
  -8   8   0 1075.66   37.09
  -9   8   0  129.02    9.14
  -9   8   0  129.33    9.81
 -10   8   0  252.48   12.94
 -10   8   0  221.13   12.95
 -11   8   0   25.03    6.05
 -11   8   0   27.29    5.75
 -12   8   0    3.28    4.17
 -12   8   0   -0.25    4.26
 -13   8   0    2.30    4.52
 -13   8   0   -7.66    3.87
 -14   8   0   83.65    9.51
 -14   8   0   95.03   10.76
 -15   8   0   16.64    6.19
 -16   8   0  212.17   16.68
 -17   8   0   -0.27    5.49
   0   9   0   -0.10    2.57
  -1   9   0   45.35    5.74
   1   9   0   41.52    5.36
  -2   9   0  191.50   10.54
   2   9   0  181.57    9.85
   3   9   0  518.57   18.91
  -3   9   0  490.00   19.65
   4   9   0 1448.25   44.44
  -4   9   0 1446.69   46.06
  -5   9   0  773.02   28.23
   5   9   0  804.04   26.29
  -6   9   0  491.74   20.31
   6   9   0  496.38   17.82
  -7   9   0   44.24    6.66
   7   9   0   56.64    4.83
  -8   9   0    7.32    3.64
  -8   9   0   11.64    4.56
  -9   9   0  188.30   11.86
  -9   9   0  172.65   10.53
 -10   9   0  398.54   17.95
 -10   9   0  415.42   19.20
 -11   9   0  278.29   14.90
 -11   9   0  275.14   15.46
 -12   9   0  162.68   12.49
 -12   9   0  165.54   12.15
 -13   9   0  222.32   14.54
 -13   9   0  232.06   14.79
 -14   9   0  100.14   11.03
 -14   9   0   86.45   10.11
 -15   9   0   67.31   10.22
 -16   9   0    9.19    5.83
   0  10   0  346.23   15.38
   1  10   0 2729.03   80.15
  -1  10   0 2694.90   80.38
  -2  10   0  470.10   19.02
   2  10   0  436.42   18.00
   3  10   0 1324.22   41.90
  -3  10   0 1312.42   43.16
  -4  10   0   -2.25    3.32
   4  10   0    3.85    3.31
  -5  10   0    2.05    3.70
   5  10   0    5.51    3.18
   6  10   0   67.64    6.06
  -6  10   0   63.25    7.72
   7  10   0  459.46   17.20
  -7  10   0  471.70   20.35
  -8  10   0   28.88    6.36
  -8  10   0   15.54    4.16
  -9  10   0  302.29   15.97
  -9  10   0  264.87   13.57
 -10  10   0   60.86    8.60
 -10  10   0   56.26    7.32
 -11  10   0   33.05    7.39
 -11  10   0   33.49    6.34
 -12  10   0   36.36    6.98
 -12  10   0   29.21    7.04
 -13  10   0   50.04    8.20
 -13  10   0   41.36    7.73
 -14  10   0   63.75    9.42
 -14  10   0   62.74    9.36
 -15  10   0  158.39   14.47
 -16  10   0   80.14   11.39
   0  11   0    0.78    3.59
   1  11   0  181.73   11.04
  -1  11   0  180.80   11.50
   2  11   0    0.89    3.41
  -2  11   0    2.55    3.77
  -3  11   0 1409.61   45.67
   3  11   0 1354.07   44.31
   4  11   0   11.25    4.05
  -4  11   0   15.36    5.08
   5  11   0  854.40   29.41
  -6  11   0   39.58    7.14
   6  11   0   27.89    4.85
  -7  11   0   72.58    6.58
  -7  11   0   87.99    9.51
  -8  11   0   19.74    5.91
  -8  11   0   35.99    5.52
  -9  11   0   91.57   10.33
  -9  11   0   96.17    8.29
 -10  11   0   64.15    9.25
 -10  11   0   78.13    8.09
 -11  11   0  339.98   18.69
 -11  11   0  359.03   17.31
 -12  11   0   -1.38    4.84
 -12  11   0   -0.76    4.05
 -13  11   0  236.21   14.76
 -13  11   0  206.56   15.30
 -14  11   0    3.79    5.13
 -14  11   0    3.30    5.80
 -15  11   0   37.50    8.31
 -15  11   0   44.75    8.68
   0  12   0  133.45   10.19
  -1  12   0  559.52   22.91
   1  12   0  556.05   22.77
   2  12   0   34.92    6.15
  -2  12   0   40.32    6.85
   3  12   0   19.70    5.22
  -3  12   0   26.92    5.91
  -4  12   0    8.59    4.52
   4  12   0   13.35    4.34
  -5  12   0  164.31   12.42
   5  12   0  171.59   10.57
   6  12   0  248.42   12.67
  -6  12   0  278.13   15.71
  -7  12   0  216.93   13.93
  -7  12   0  216.97   11.12
  -8  12   0   85.38   10.20
  -8  12   0  100.04    8.00
  -9  12   0  463.07   19.36
  -9  12   0  463.53   22.34
 -10  12   0   23.98    7.06
 -10  12   0   26.11    5.54
 -11  12   0   18.71    6.20
 -11  12   0   22.80    5.58
 -12  12   0    8.54    4.71
 -12  12   0   11.31    6.39
 -13  12   0   25.93    7.52
 -13  12   0   23.57    6.57
 -14  12   0   38.45    8.46
 -14  12   0   31.94    7.78
   0  13   0   -2.52    3.43
   1  13   0   13.33    4.77
  -1  13   0   12.53    5.02
  -2  13   0  704.37   27.89
   2  13   0  693.43   27.07
   3  13   0  309.31   16.20
  -3  13   0  376.41   18.06
   4  13   0  431.00   19.32
  -4  13   0  446.41   20.95
  -5  13   0  248.18   14.98
   5  13   0  223.16   12.88
   6  13   0  163.78   10.33
  -6  13   0  134.54   12.00
  -7  13   0   37.50    7.86
  -7  13   0   28.26    5.13
  -8  13   0    4.17    3.50
  -8  13   0    0.82    4.77
  -9  13   0   67.21    7.33
  -9  13   0   35.73    7.67
 -10  13   0   70.96    8.14
 -10  13   0   74.81   10.39
 -11  13   0  185.67   14.97
 -11  13   0  174.56   11.81
 -12  13   0  161.71   14.58
 -12  13   0  169.97   12.52
 -13  13   0   66.30   10.50
 -13  13   0   81.18    9.83
 -14  13   0   56.13    9.28
 -14  13   0   50.31    9.82
   0  14   0  335.17   17.23
  -1  14   0  409.51   20.29
   1  14   0  441.69   20.30
   2  14   0   69.87    8.50
  -2  14   0   79.21    9.56
   3  14   0  156.09   11.56
  -3  14   0  164.41   13.05
  -4  14   0    1.63    4.75
   4  14   0    4.13    3.99
   5  14   0   11.34    4.36
  -5  14   0    8.79    5.23
  -6  14   0  299.31   17.75
  -7  14   0   22.79    6.52
  -8  14   0  475.37   23.83
  -9  14   0    6.28    5.65
 -10  14   0  162.57   14.71
 -11  14   0   11.06    6.44
 -12  14   0    7.10    6.57
 -13  14   0   12.22    7.33
   0  15   0    4.42    4.69
  -1  15   0   -2.89    3.77
   1  15   0   -3.36    4.01
  -2  15   0  395.22   20.12
   2  15   0  390.43   19.55
   3  15   0   23.97    5.70
  -3  15   0   16.33    5.79
   4  15   0  659.42   27.25
  -4  15   0  670.96   28.77
   5  15   0   44.75    6.97
  -5  15   0   25.42    7.00
  -6  15   0  311.38   18.69
  -7  15   0    7.42    6.33
  -8  15   0   -3.07    5.55
  -9  15   0   -0.15    5.91
 -10  15   0   57.31   10.39
 -11  15   0    3.36    6.31
 -12  15   0  162.52   15.47
   0  16   0  324.43   18.25
   1  16   0   98.06   10.88
  -1  16   0  106.92   11.67
   2  16   0   94.54   10.44
  -2  16   0   72.40   10.22
  -3  16   0    7.81    5.55
   3  16   0   20.97    5.88
   4  16   0   22.08    5.83
  -4  16   0   18.17    6.76
  -5  16   0    5.40    5.61
  -6  16   0  328.75   19.48
  -7  16   0   44.46    8.91
  -8  16   0  252.60   18.25
  -9  16   0   30.55    8.48
 -10  16   0   98.75   12.86
 -11  16   0   18.32    8.12
   0  17   0    0.87    5.10
  -1  17   0   70.01    9.92
   1  17   0   56.97    9.29
   2  17   0   52.89    8.69
  -2  17   0   50.02    8.83
   3  17   0  196.70   14.80
  -3  17   0  221.55   16.49
   4  17   0   54.26    8.61
  -4  17   0   45.00    9.00
  -5  17   0  179.47   15.44
  -6  17   0   71.81   11.06
  -7  17   0   38.89    9.08
  -8  17   0   20.13    8.12
  -9  17   0   25.08    8.23
 -10  17   0   47.08   10.22
   0  18   0    5.68    5.01
   1  18   0  329.24   19.65
  -1  18   0  334.56   20.08
  -2  18   0   -5.23    5.11
   2  18   0   13.83    5.89
   3  18   0   35.40    7.69
  -3  18   0   10.44    6.17
  -4  18   0   13.95    6.36
  -5  18   0   44.69    9.20
  -6  18   0   23.53    7.59
  -7  18   0  233.78   18.60
  -8  18   0    7.16    7.07
   0  19   0    2.96    5.77
  -1  19   0   51.41    9.66
   1  19   0   63.10   10.36
   2  19   0    5.86    5.72
  -2  19   0    2.41    6.04
   3  19   0  200.25   15.76
  -3  19   0  187.30   16.78
  -4  19   0   21.13    7.42
  -5  19   0  177.64   16.78
  -6  19   0   -0.86    5.26
   0  20   0  136.19   14.68
   1  20   0  215.68   17.59
  -1  20   0  221.50   18.17
  -2  20   0   92.19   12.80
   2  20   0   80.98   11.54
  -3  20   0   37.30    8.97
  -3 -20   1   48.46   10.63
   3 -20  -1   31.88    8.89
   2 -20  -1   17.38    8.17
  -2 -20   1   15.93    8.42
  -1 -20   1  -11.47    5.24
   1 -20  -1   -1.51    6.55
   0 -20   1   27.45    8.91
   0 -20  -1   19.53    8.39
   1 -20   1   43.33   10.30
  -1 -20  -1   45.15   10.39
   2 -20   1  111.89   13.93
  -2 -20  -1   90.56   12.78
   3 -20   1   76.05   12.57
  -3 -20  -1   76.86   12.77
   6 -19  -1    9.69    7.78
  -6 -19   1   20.00    8.08
   5 -19  -1    7.35    7.25
  -5 -19   1    3.17    6.38
   4 -19  -1   45.20    9.99
  -4 -19   1   37.15    9.28
   3 -19  -1   90.69   12.35
  -3 -19   1   87.19   12.73
  -2 -19   1  251.79   18.46
   2 -19  -1  261.24   18.71
  -1 -19   1   71.16   11.64
   1 -19  -1   58.35   10.58
   0 -19  -1  249.92   18.50
   0 -19   1  261.29   18.63
  -1 -19  -1   57.01   10.62
   1 -19   1   51.11    9.97
  -2 -19  -1    6.81    6.94
   2 -19   1   22.53    7.98
  -3 -19  -1   15.00    6.81
   3 -19   1   21.35    7.49
  -4 -19  -1   52.84   10.72
   4 -19   1   21.86    8.26
   5 -19   1    9.85    7.41
  -5 -19  -1   -8.48    5.69
   6 -19   1  183.26   16.75
  -6 -19  -1  173.03   16.56
   8 -18  -1   54.35   10.54
  -8 -18   1   45.07   10.24
   7 -18  -1   -2.21    6.24
  -7 -18   1   -2.17    6.00
  -6 -18   1  270.39   19.11
   6 -18  -1  249.77   18.27
  -5 -18   1    5.57    6.14
   5 -18  -1    5.83    6.25
   4 -18  -1  223.27   16.84
  -4 -18   1  243.67   17.74
  -3 -18   1    6.91    6.26
   3 -18  -1    4.69    5.99
   2 -18  -1   11.20    6.69
  -2 -18   1    9.94    7.07
  -1 -18   1    1.34    6.37
   1 -18  -1    4.87    6.13
   0 -18   1  134.14   13.75
   0 -18  -1  143.44   13.94
  -1 -18  -1   33.70    8.53
   1 -18   1   11.31    6.91
   2 -18   1  354.31   20.37
  -2 -18  -1  314.20   19.74
   3 -18   1   -2.55    5.67
  -3 -18  -1    5.51    5.94
  -4 -18  -1  233.92   17.71
   4 -18   1  256.62   18.00
   5 -18   1   10.00    6.99
  -5 -18  -1    1.02    6.02
   6 -18   1   57.45   10.43
  -6 -18  -1   59.84   11.01
   7 -18   1   13.16    7.79
  -7 -18  -1   21.98    8.65
  -8 -18  -1   60.43   11.30
   8 -18   1   38.09    9.92
  10 -17  -1   73.76   12.00
 -10 -17   1   85.04   12.85
   9 -17  -1   43.35    9.51
  -9 -17   1   65.16   11.22
   8 -17  -1  101.46   12.49
  -8 -17   1  110.78   13.45
   7 -17  -1   82.04   11.06
  -7 -17   1   66.04   10.87
  -6 -17   1   -3.42    5.88
   6 -17  -1    7.75    6.42
  -5 -17   1    0.95    5.62
   5 -17  -1   -4.42    5.20
  -4 -17   1   96.18   11.74
   4 -17  -1   84.05   11.13
  -3 -17   1   11.88    6.68
   3 -17  -1   18.12    6.46
   2 -17  -1  234.52   16.47
  -2 -17   1  240.26   16.82
  -1 -17   1   73.90   10.48
   1 -17  -1   67.23   10.22
   0 -17   1  372.94   20.59
   0 -17  -1  370.89   20.35
   1 -17   1   18.72    7.12
  -1 -17  -1   16.64    6.44
  -2 -17  -1    1.69    5.63
   2 -17   1    4.49    5.97
  -3 -17  -1   15.79    6.97
   3 -17   1   16.14    6.96
  -4 -17  -1   73.60   10.50
   4 -17   1  115.72   12.72
   5 -17   1   85.17   11.51
  -5 -17  -1  101.59   12.32
  -6 -17  -1  147.35   14.41
   6 -17   1  160.60   14.59
   7 -17   1  141.51   14.25
  -7 -17  -1  131.49   14.29
   8 -17   1   78.35   11.67
  -8 -17  -1  117.27   13.96
   9 -17   1    6.13    7.24
  -9 -17  -1    8.60    7.58
  11 -16  -1   22.52    8.86
 -11 -16   1   26.53    8.88
  10 -16  -1   -1.34    6.37
 -10 -16   1  -13.61    4.63
  -9 -16   1    1.93    6.28
   9 -16  -1   -2.82    5.60
   8 -16  -1   12.55    6.56
  -8 -16   1    2.16    6.41
   7 -16  -1  174.82   14.49
  -7 -16   1  169.30   14.89
   6 -16  -1  128.45   12.72
  -6 -16   1  103.32   12.05
   5 -16  -1  342.66   19.22
  -5 -16   1  346.23   19.64
  -4 -16   1   46.49    8.86
   4 -16  -1   57.69    9.18
  -3 -16   1  168.68   13.87
   3 -16  -1  205.64   14.70
  -2 -16   1   35.30    7.58
   2 -16  -1   22.63    6.78
   1 -16  -1    9.49    6.03
  -1 -16   1   17.57    6.87
   0 -16  -1    5.62    5.88
   0 -16   1    1.06    5.45
   1 -16   1  335.91   18.51
  -1 -16  -1  362.81   19.57
  -2 -16  -1   13.75    6.08
   2 -16   1   27.35    7.27
   3 -16   1  314.58   18.13
  -3 -16  -1  299.04   17.92
   4 -16   1   89.81   10.97
  -4 -16  -1   71.10   10.61
   5 -16   1  247.18   16.30
  -5 -16  -1  236.86   16.81
  -6 -16  -1   25.62    8.05
   6 -16   1   28.37    7.95
  -7 -16  -1    5.28    5.69
   7 -16   1    6.00    6.00
  -8 -16  -1   29.79    8.36
   8 -16   1   33.68    8.25
   9 -16   1   67.06   10.40
  -9 -16  -1   71.65   11.19
 -10 -16  -1   68.69   11.54
  10 -16   1   80.66   11.90
 -11 -16  -1   86.73   12.70
  11 -16   1   95.16   12.74
 -12 -15   1   10.28    7.18
  12 -15  -1   11.39    8.15
  11 -15  -1  280.74   18.76
 -11 -15   1  330.44   20.24
  10 -15  -1    2.57    5.63
 -10 -15   1   -3.79    5.53
  -9 -15   1  307.55   18.93
   9 -15  -1  292.44   18.38
   8 -15  -1   -1.63    5.74
  -8 -15   1   -5.07    5.49
  -7 -15   1  404.10   21.79
   7 -15  -1  438.31   21.72
   6 -15  -1    6.44    5.61
  -6 -15   1    8.16    6.00
  -5 -15   1   -8.61    4.83
   5 -15  -1    1.09    4.89
   4 -15  -1   19.11    6.43
  -4 -15   1   18.04    6.52
  -3 -15   1  108.59   11.10
   3 -15  -1  104.46   10.75
  -2 -15   1    2.72    5.02
   2 -15  -1   -2.26    4.62
   1 -15  -1  385.38   19.75
  -1 -15   1  405.47   20.14
   0 -15  -1   21.44    6.72
   0 -15   1   12.74    6.11
   1 -15   1   73.02    9.62
  -1 -15  -1   63.33    8.98
   2 -15   1   43.91    8.09
  -2 -15  -1   49.09    8.20
   3 -15   1   54.96    8.72
  -3 -15  -1   64.61    9.29
   4 -15   1    3.07    5.19
  -4 -15  -1    1.39    5.40
  -5 -15  -1  576.76   25.77
   5 -15   1  561.41   25.33
   6 -15   1    9.60    6.38
  -6 -15  -1   19.28    7.27
  -7 -15  -1  753.53   31.85
   7 -15   1  765.12   31.49
  -8 -15  -1    6.39    6.32
   8 -15   1   11.26    6.41
  -9 -15  -1  139.83   14.30
   9 -15   1  136.16   13.37
  10 -15   1    6.00    6.00
 -10 -15  -1   10.71    6.75
  11 -15   1   -1.06    5.85
 -11 -15  -1   -3.46    4.81
  12 -15   1   -8.58    5.48
 -12 -15  -1   -2.44    6.16
  13 -14  -1  233.87   18.03
 -13 -14   1  191.94   16.91
  12 -14  -1   41.99    9.84
 -12 -14   1   37.09    8.91
 -11 -14   1   48.43    8.98
  11 -14  -1   49.09    9.73
  10 -14  -1   20.16    7.60
 -10 -14   1   14.63    6.66
  -9 -14   1    8.43    6.35
   9 -14  -1   -1.30    5.88
  -8 -14   1    4.29    5.75
   8 -14  -1    3.47    5.81
  -7 -14   1  410.39   20.73
   7 -14  -1  417.34   20.70
   6 -14  -1   50.37    8.10
  -6 -14   1   73.22    9.60
   5 -14  -1  510.42   22.32
  -5 -14   1  442.61   21.89
  -4 -14   1  139.05   11.78
   4 -14  -1  126.28   11.10
  -3 -14   1  161.24   12.42
   3 -14  -1  152.18   11.91
   2 -14  -1    2.51    4.49
  -2 -14   1    5.47    5.09
  -1 -14   1   11.94    5.49
   1 -14  -1   -5.40    4.51
   0 -14  -1   65.34    9.11
   0 -14   1   59.96    8.61
  -1 -14  -1  764.26   29.18
   1 -14   1  713.93   28.53
   2 -14   1   58.64    8.53
  -2 -14  -1   59.22    8.48
  -3 -14  -1  392.81   19.12
   3 -14   1  363.67   18.55
   4 -14   1   23.82    6.35
  -4 -14  -1   27.10    6.58
   5 -14   1  245.79   14.72
  -5 -14  -1  225.54   14.95
  -6 -14  -1   41.37    8.23
   6 -14   1   43.29    8.27
  -7 -14  -1   -3.12    4.98
   7 -14   1    5.48    5.66
   8 -14   1   36.53    7.64
  -8 -14  -1   57.66    9.42
  -9 -14  -1  144.37   13.74
   9 -14   1  117.93   12.23
  10 -14   1   72.76   10.32
 -10 -14  -1   78.54   11.03
 -11 -14  -1  158.15   15.00
  11 -14   1  166.18   14.77
 -12 -14  -1   18.39    7.18
  12 -14   1   24.59    8.10
 -13 -14  -1   40.91   10.09
  13 -14   1   26.75    7.93
  14 -13  -1    3.75    7.77
 -14 -13   1   27.11    8.60
 -13 -13   1    3.75    6.84
  13 -13  -1    5.31    7.08
  12 -13  -1   -0.86    6.39
 -12 -13   1    5.23    5.87
  11 -13  -1  119.16   12.54
 -11 -13   1  123.21   13.07
  10 -13  -1   96.03   11.50
 -10 -13   1  104.68   11.64
  -9 -13   1  182.72   14.12
   9 -13  -1  151.71   13.16
   8 -13  -1   65.24    9.36
  -8 -13   1   76.03   10.03
  -7 -13   1  121.29   11.54
   7 -13  -1   97.55   10.43
  -6 -13   1    4.83    5.20
   6 -13  -1    5.77    5.23
   5 -13  -1   25.07    6.34
  -5 -13   1   39.72    7.44
   4 -13  -1  153.84   11.68
  -4 -13   1  180.80   12.67
   3 -13  -1  272.69   15.18
  -3 -13   1  269.40   14.94
   2 -13  -1  607.53   24.51
  -2 -13   1  597.53   24.48
  -1 -13   1  620.72   25.06
   1 -13  -1  640.35   25.34
   0 -13  -1  380.53   18.40
   0 -13   1  389.12   18.57
  -1 -13  -1  275.13   15.22
   1 -13   1  277.54   15.39
  -2 -13  -1   96.73    9.72
   2 -13   1  104.67    9.82
  -3 -13  -1   78.60    9.18
   3 -13   1   97.36    9.53
  -4 -13  -1   10.57    5.50
   4 -13   1    6.36    4.83
   5 -13   1  152.11   11.83
  -5 -13  -1  153.38   12.30
   6 -13   1  122.18   10.90
  -6 -13  -1  135.42   11.83
   7 -13   1  360.02   18.78
  -7 -13  -1  399.77   19.99
   8 -13   1  175.46   13.29
  -8 -13  -1  168.51   13.85
   9 -13   1   48.89    8.71
  -9 -13  -1   62.86    9.79
  10 -13   1    1.13    5.24
 -10 -13  -1   -5.60    4.87
  11 -13   1   -0.39    5.52
 -11 -13  -1   -6.33    5.23
  12 -13   1   64.65   10.77
 -12 -13  -1   67.73   10.69
  13 -13   1  102.60   12.70
 -13 -13  -1   99.68   12.90
 -14 -13  -1   53.32   10.32
  14 -13   1   29.81    9.02
  15 -12  -1   17.35    8.87
 -15 -12   1    0.61    7.04
  14 -12  -1  134.61   14.59
 -14 -12   1  113.10   13.64
 -13 -12   1   86.71   11.58
  13 -12  -1   78.47   11.18
 -12 -12   1  186.87   15.51
  12 -12  -1  213.31   15.87
 -11 -12   1    1.41    4.71
  11 -12  -1    2.08    5.29
  10 -12  -1   17.62    6.88
 -10 -12   1   25.21    6.88
   9 -12  -1    1.31    5.17
  -9 -12   1   -0.39    5.03
   8 -12  -1  203.23   13.89
  -8 -12   1  208.72   13.83
   7 -12  -1   83.20    9.52
  -7 -12   1  105.55   10.29
   6 -12  -1  291.87   15.61
  -6 -12   1  261.66   15.29
   5 -12  -1  156.80   11.20
  -5 -12   1  153.55   11.66
   4 -12  -1  560.66   23.37
  -4 -12   1  661.29   24.95
   3 -12  -1   57.19    7.63
  -3 -12   1   59.06    7.54
  -2 -12   1   44.85    6.86
   2 -12  -1   42.76    6.73
  -1 -12   1    8.47    2.52
  -1 -12   1   20.46    5.50
   1 -12  -1   25.65    5.88
   0 -12   1  372.20   13.50
   0 -12   1  400.75   17.77
   0 -12  -1  405.45   17.96
   1 -12   1  332.34   16.33
  -1 -12  -1  340.09   16.45
   1 -12   1  343.13   12.72
  -2 -12  -1  928.89   33.07
   2 -12   1  957.05   32.98
   3 -12   1  237.82   13.54
  -3 -12  -1  235.80   13.78
   4 -12   1  270.76   14.75
  -4 -12  -1  262.72   14.92
   5 -12   1  163.83   11.80
  -5 -12  -1  174.46   12.41
   6 -12   1   -0.69    4.27
  -6 -12  -1    4.68    4.09
   7 -12   1    2.54    4.37
  -7 -12  -1    4.93    4.46
   8 -12   1  164.65   12.55
  -8 -12  -1  161.11   12.98
  -9 -12  -1   45.70    8.38
   9 -12   1   34.90    7.23
 -10 -12  -1  379.12   21.07
  10 -12   1  447.47   21.46
  11 -12   1   48.36    8.84
 -11 -12  -1   54.69    9.07
  12 -12   1  184.04   15.07
 -12 -12  -1  178.26   15.41
 -13 -12  -1   31.91    8.75
  13 -12   1   28.51    7.73
  14 -12   1    6.69    6.22
 -14 -12  -1   20.52    7.60
  15 -11  -1    1.63    7.74
 -15 -11   1   12.86    7.16
  14 -11  -1    6.81    7.11
 -14 -11   1    7.28    5.92
 -13 -11   1   17.95    6.72
  13 -11  -1   13.70    6.88
 -12 -11   1   42.37    8.56
  12 -11  -1   51.73    9.23
 -11 -11   1    4.44    5.03
 -11 -11   1    3.59    5.43
  11 -11  -1   -5.33    4.57
  10 -11  -1  496.09   22.45
 -10 -11   1  489.73   23.06
 -10 -11   1  500.18   21.16
   9 -11  -1   -5.00    4.41
  -9 -11   1    2.69    4.87
  -9 -11   1   -2.70    3.62
   8 -11  -1  301.33   16.46
  -8 -11   1  322.89   17.02
  -8 -11   1  326.57   14.99
   7 -11  -1  274.55   15.22
  -7 -11   1  278.97   13.39
  -7 -11   1  304.90   15.99
  -6 -11   1   39.46    5.26
   6 -11  -1   35.69    6.67
  -6 -11   1   42.01    6.96
  -5 -11   1   16.00    3.92
  -5 -11   1   24.62    5.83
   5 -11  -1   22.10    5.44
  -4 -11   1  356.23   13.57
  -4 -11   1  345.84   16.61
  -3 -11   1  263.82   10.72
   3 -11  -1  256.08   13.70
  -3 -11   1  273.95   14.19
  -2 -11   1 1380.52   45.11
   2 -11  -1 1385.14   45.00
  -2 -11   1 1498.75   41.56
  -1 -11   1   69.53    4.56
  -1 -11   1   59.44    7.26
   1 -11  -1   65.47    7.28
   0 -11   1 1320.95   41.95
   0 -11   1 1342.01   38.13
   0 -11  -1 1245.84   41.55
   1 -11   1  103.93    8.73
   1 -11   1  105.36    5.84
  -1 -11  -1   73.41    7.89
   2 -11   1  246.42   13.65
  -2 -11  -1  328.59   14.94
  -3 -11  -1   -7.20    3.55
   3 -11   1   -3.62    3.52
  -4 -11  -1  456.35   19.73
   4 -11   1  453.04   19.36
   5 -11   1   82.53    8.33
  -5 -11  -1   93.24    9.15
  -6 -11  -1  681.53   26.73
   6 -11   1  686.27   26.23
   7 -11   1   52.89    7.58
  -7 -11  -1   45.96    7.72
   8 -11   1  370.54   17.82
  -8 -11  -1  326.07   17.73
   9 -11   1    1.05    4.72
  -9 -11  -1    5.93    4.96
 -10 -11  -1   50.75    8.54
  10 -11   1   40.50    7.89
  11 -11   1   34.82    7.77
 -11 -11  -1   29.88    7.84
  12 -11   1  128.02   12.87
 -12 -11  -1  154.23   14.06
 -13 -11  -1   -1.41    5.22
  13 -11   1   11.61    6.69
  14 -11   1  193.76   16.21
 -14 -11  -1  197.16   16.43
 -15 -11  -1   -1.93    6.16
  15 -11   1   -0.29    7.14
 -16 -10   1   80.91   12.17
  16 -10  -1   88.36   13.33
 -15 -10   1   22.88    8.04
 -15 -10   1   38.24    8.61
  15 -10  -1   43.44   10.29
 -14 -10   1  193.51   14.82
  14 -10  -1  214.48   16.53
 -14 -10   1  215.82   16.14
  13 -10  -1   60.91   10.18
 -13 -10   1   73.78    9.76
 -13 -10   1   81.66   10.82
  12 -10  -1  223.74   15.57
 -12 -10   1  226.81   14.34
 -12 -10   1  220.26   15.76
  11 -10  -1   98.23   10.75
 -11 -10   1  105.65    9.79
 -11 -10   1   94.56   10.62
 -10 -10   1  101.15    9.16
 -10 -10   1   96.57   10.43
  10 -10  -1   88.63   10.00
  -9 -10   1    2.19    4.32
   9 -10  -1    3.96    4.33
  -9 -10   1    6.87    4.64
  -8 -10   1  163.48   11.86
  -8 -10   1  146.96    9.88
   8 -10  -1  140.91   10.79
   7 -10  -1    6.99    4.78
  -7 -10   1    7.44    4.03
  -7 -10   1    6.16    4.17
   6 -10  -1 1118.68   37.36
  -6 -10   1 1090.23   37.75
  -6 -10   1 1178.70   35.99
  -5 -10   1  221.68   13.20
   5 -10  -1  260.83   13.17
  -5 -10   1  289.12   11.97
  -4 -10   1  973.11   29.83
   4 -10  -1  975.57   32.11
  -4 -10   1  919.51   32.28
  -3 -10   1  209.19   12.00
  -3 -10   1  253.16   10.12
   3 -10  -1  260.40   12.87
  -2 -10   1   92.37    7.88
  -2 -10   1   88.41    5.36
   2 -10  -1   84.23    7.52
  -1 -10   1   41.40    5.93
   1 -10  -1   32.40    5.29
  -1 -10   1   39.18    3.48
   0 -10   1  151.16    6.87
   0 -10  -1  146.04    9.34
   0 -10   1  150.89    9.65
   0 -10  -1  160.02    6.05
  -1 -10  -1   84.55    4.02
   1 -10   1   77.48    7.20
   1 -10   1   84.44    5.22
  -1 -10  -1   84.98    7.67
   2 -10   1  681.72   24.47
  -2 -10  -1  669.72   20.17
  -2 -10  -1  706.33   24.99
   3 -10   1  283.11   13.67
  -3 -10  -1  292.02   14.34
  -3 -10  -1  300.62   10.49
   4 -10   1 1296.29   40.84
  -4 -10  -1 1314.64   37.75
  -4 -10  -1 1226.78   41.22
   5 -10   1    3.03    3.93
  -5 -10  -1    3.53    2.95
  -5 -10  -1   -1.63    3.01
   6 -10   1   29.70    5.97
  -6 -10  -1   41.68    5.08
  -6 -10  -1   32.36    6.22
   7 -10   1    0.61    4.09
  -7 -10  -1    5.15    3.81
  -7 -10  -1   -2.65    3.68
  -8 -10  -1  191.34   11.00
   8 -10   1  204.52   12.64
   9 -10   1  115.01   10.48
  -9 -10  -1  132.31    9.58
 -10 -10  -1  770.63   30.35
  10 -10   1  720.53   29.20
 -10 -10  -1  756.49   27.74
  11 -10   1   99.85   10.84
 -11 -10  -1   96.73   10.93
 -11 -10  -1   92.20    9.09
 -12 -10  -1  485.36   23.83
  12 -10   1  483.59   23.44
 -12 -10  -1  485.98   21.84
 -13 -10  -1   27.14    7.66
  13 -10   1   33.16    8.03
 -14 -10  -1   80.13   11.19
  14 -10   1   63.43   10.45
  15 -10   1   -5.43    5.83
 -15 -10  -1    5.66    6.33
 -16  -9   1   77.62   11.73
  16  -9  -1   77.98   12.62
 -16  -9   1   63.54   10.57
 -15  -9   1   43.33    8.96
  15  -9  -1   43.44   10.18
 -15  -9   1   38.43    8.59
 -14  -9   1   13.19    6.44
  14  -9  -1    9.09    7.31
 -14  -9   1   17.93    6.33
 -13  -9   1   18.33    6.52
 -13  -9   1   22.62    6.62
  13  -9  -1   23.21    7.34
 -12  -9   1   13.69    6.04
 -12  -9   1   20.66    6.02
  12  -9  -1   24.09    7.10
 -11  -9   1  283.61   15.55
 -11  -9   1  284.93   16.24
  11  -9  -1  295.07   16.59
  10  -9  -1  275.08   15.32
 -10  -9   1  226.59   13.39
 -10  -9   1  247.74   14.93
   9  -9  -1  643.32   25.99
  -9  -9   1  718.22   27.16
  -9  -9   1  675.16   25.51
   8  -9  -1  148.34   10.85
  -8  -9   1  152.45   10.12
  -8  -9   1  174.31   11.79
   7  -9  -1  444.84   19.05
  -7  -9   1  458.29   18.11
  -7  -9   1  453.44   19.43
  -6  -9   1   33.79    5.01
   6  -9  -1   24.61    5.31
  -6  -9   1   19.52    5.25
  -5  -9   1   11.74    3.65
  -5  -9   1   15.67    4.10
   5  -9  -1    9.16    4.18
   4  -9  -1  510.72   19.43
  -4  -9   1  512.22   19.89
  -4  -9   1  502.98   17.59
  -3  -9   1 1154.63   36.63
   3  -9  -1 1118.10   36.26
  -3  -9   1 1158.90   34.15
  -2  -9   1 1952.12   58.48
   2  -9  -1 2041.22   58.55
  -2  -9   1 1972.36   56.08
  -1  -9   1  647.44   23.05
  -1  -9   1  664.36   20.19
   1  -9  -1  639.03   22.97
   0  -9   1 1604.97   45.80
   0  -9  -1 1634.13   44.79
   0  -9   1 1609.67   48.43
   0  -9  -1 1613.81   48.48
   1  -9   1  126.27    6.20
  -1  -9  -1  127.59    5.02
   1  -9   1  133.96    8.61
  -1  -9  -1  137.66    8.86
  -2  -9  -1  701.43   25.27
   2  -9   1  768.44   25.33
  -2  -9  -1  736.20   21.59
  -3  -9  -1   28.19    5.17
  -3  -9  -1   37.82    3.33
   3  -9   1   46.99    5.77
  -4  -9  -1  179.49    8.41
   4  -9   1  193.42   10.72
  -4  -9  -1  209.43   11.39
  -5  -9  -1 1565.90   48.94
   5  -9   1 1572.66   48.27
  -5  -9  -1 1581.02   46.25
  -6  -9  -1  232.21   11.02
  -6  -9  -1  241.24   13.22
   6  -9   1  254.38   12.93
   7  -9   1  549.90   22.14
  -7  -9  -1  585.06   23.16
  -7  -9  -1  559.21   20.50
   8  -9   1  141.88   10.40
  -8  -9  -1  140.71    9.34
  -8  -9  -1  146.68   11.21
  -9  -9  -1  117.48    9.03
  -9  -9  -1  126.11   11.09
   9  -9   1  122.00   10.50
 -10  -9  -1    3.57    4.08
 -10  -9  -1    7.21    5.16
  10  -9   1    5.38    4.66
 -11  -9  -1   70.05    9.49
 -11  -9  -1   81.76    8.85
  11  -9   1   75.08    9.68
  12  -9   1   98.27   10.96
 -12  -9  -1   85.01   10.65
 -12  -9  -1  104.29    9.99
  13  -9   1  164.25   14.21
 -13  -9  -1  175.62   13.00
 -13  -9  -1  160.29   14.24
 -14  -9  -1   52.44    8.79
 -14  -9  -1   55.23    9.61
  14  -9   1   57.27    9.79
 -15  -9  -1  108.33   13.09
 -15  -9  -1  108.56   12.11
  15  -9   1  111.15   13.19
  16  -9   1   86.40   12.75
 -16  -9  -1   84.77   11.23
 -16  -9  -1   69.74   10.79
 -17  -8   1   -2.10    6.81
  17  -8  -1   -0.11    7.97
 -16  -8   1   31.62    8.15
  16  -8  -1   25.80    9.26
 -15  -8   1  163.79   13.98
  15  -8  -1  166.51   15.13
 -14  -8   1   40.24    7.99
  14  -8  -1   17.15    7.86
  13  -8  -1  194.94   14.66
 -13  -8   1  180.87   13.52
 -12  -8   1   -4.16    4.16
  12  -8  -1   -5.62    5.17
 -11  -8   1  508.95   21.51
  11  -8  -1  488.51   22.17
 -10  -8   1    3.00    4.56
  10  -8  -1    5.98    5.04
 -10  -8   1   -2.31    3.76
   9  -8  -1    4.67    4.81
  -9  -8   1    8.94    4.35
  -9  -8   1   10.53    4.72
  -8  -8   1  240.30   13.16
   8  -8  -1  256.68   13.52
  -8  -8   1  238.27   12.39
  -7  -8   1 1103.95   34.87
  -7  -8   1 1088.65   36.09
   7  -8  -1 1039.76   35.18
   6  -8  -1   12.02    4.19
  -6  -8   1   11.96    3.71
  -6  -8   1   14.41    4.44
  -5  -8   1 1684.40   51.38
  -5  -8   1 1742.02   50.42
   5  -8  -1 1682.80   50.96
  -4  -8   1   32.80    4.00
  -4  -8   1   31.43    5.02
   4  -8  -1   34.69    5.11
  -3  -8   1  965.52   29.00
  -3  -8   1  962.08   30.97
   3  -8  -1  941.41   30.55
  -2  -8   1   47.41    3.62
  -2  -8   1   37.28    4.93
   2  -8  -1   38.47    4.90
  -1  -8   1  238.89   11.21
  -1  -8   1  236.97    8.87
   1  -8  -1  238.28   10.97
   0  -8  -1    5.44    2.99
   0  -8   1    8.04    3.02
   0  -8  -1    8.29    1.41
   0  -8   1    8.36    1.87
  -1  -8  -1  889.28   25.59
  -1  -8  -1  895.60   29.18
   1  -8   1  938.71   29.17
   1  -8   1  906.04   26.82
   2  -8   1  144.33    8.31
  -2  -8  -1  147.10    5.79
   2  -8   1  135.93    6.61
  -2  -8  -1  135.21    8.31
   3  -8   1 2098.05   59.92
  -3  -8  -1 2022.52   60.26
  -3  -8  -1 2068.79   57.77
   4  -8   1  136.22    8.71
  -4  -8  -1  156.64    7.27
  -4  -8  -1  127.02    8.53
  -5  -8  -1  433.16   17.76
  -5  -8  -1  439.45   15.68
   5  -8   1  420.34   17.13
  -6  -8  -1   37.15    5.81
   6  -8   1   37.96    5.70
  -6  -8  -1   46.04    4.96
   7  -8   1    0.67    3.42
  -7  -8  -1   -0.64    3.06
  -7  -8  -1   -4.35    3.30
   8  -8   1   22.93    5.10
  -8  -8  -1   21.87    4.66
  -8  -8  -1   19.38    5.54
   9  -8   1  178.39   11.96
  -9  -8  -1  183.12   10.86
  -9  -8  -1  196.86   12.71
  10  -8   1  107.27   10.00
 -10  -8  -1  125.58    9.48
 -10  -8  -1  107.00   10.29
 -11  -8  -1  410.14   18.39
  11  -8   1  402.78   19.67
 -12  -8  -1   24.88    6.22
  12  -8   1   33.14    7.11
 -13  -8  -1   46.91    7.90
  13  -8   1   57.23    9.28
  14  -8   1    3.65    5.78
 -14  -8  -1   10.62    5.84
 -15  -8  -1    2.96    5.69
  15  -8   1   11.59    6.55
  16  -8   1    1.24    6.53
 -16  -8  -1   -2.81    6.01
 -17  -7   1  193.74   16.45
  17  -7  -1  165.02   16.71
  16  -7  -1   -1.38    7.09
 -16  -7   1   -2.52    5.57
  15  -7  -1   99.14   12.64
 -15  -7   1   92.19   11.41
 -14  -7   1    0.21    5.10
  14  -7  -1   -4.39    5.76
  13  -7  -1   -1.05    5.02
 -13  -7   1   -4.51    4.46
 -12  -7   1   -2.10    4.47
  12  -7  -1    1.56    4.72
  11  -7  -1  222.12   13.79
 -11  -7   1  196.91   12.56
 -10  -7   1   10.29    4.72
  10  -7  -1    6.81    5.07
   9  -7  -1 1079.97   35.28
  -9  -7   1  998.58   34.45
  -8  -7   1  115.81    9.26
  -8  -7   1  106.17    8.13
   8  -7  -1   98.53    8.37
  -7  -7   1  192.67   10.05
  -7  -7   1  175.80   10.77
   7  -7  -1  181.89   10.54
   6  -7  -1   64.96    6.39
  -6  -7   1   66.16    6.69
  -6  -7   1   65.21    6.00
   5  -7  -1   34.41    4.83
  -5  -7   1   31.15    4.83
  -5  -7   1   40.53    4.69
  -4  -7   1    0.25    2.61
  -4  -7   1   -3.52    2.13
   4  -7  -1    4.77    3.13
  -3  -7   1 1950.76   56.68
   3  -7  -1 1958.37   56.33
  -3  -7   1 1970.57   55.66
  -2  -7   1  199.68    8.09
  -2  -7   1  196.20    9.63
   2  -7  -1  210.21    9.63
  -1  -7   1 1780.12   49.98
  -1  -7   1 1774.94   51.52
   1  -7  -1 1798.59   51.60
   0  -7   1  134.69    7.58
   0  -7  -1  141.04    4.96
   0  -7   1  138.64    5.79
   0  -7  -1  117.41    7.39
   1  -7   1 1241.22   37.62
  -1  -7  -1 1268.04   37.90
  -1  -7  -1 1277.15   34.96
   1  -7   1 1245.79   36.04
   2  -7   1   68.29    4.39
   2  -7   1   62.58    5.29
  -2  -7  -1   65.78    5.80
  -2  -7  -1   65.82    3.74
   3  -7   1  243.68   11.16
  -3  -7  -1  247.10   11.38
  -3  -7  -1  268.20    9.69
   4  -7   1   53.27    5.40
  -4  -7  -1   47.27    5.49
  -4  -7  -1   55.27    4.33
   5  -7   1 1526.60   45.28
  -5  -7  -1 1475.70   45.73
  -5  -7  -1 1493.03   43.89
  -6  -7  -1  337.75   13.42
   6  -7   1  355.08   14.78
  -6  -7  -1  309.19   14.61
   7  -7   1 1032.75   34.13
  -7  -7  -1 1044.51   34.98
  -7  -7  -1 1048.07   32.96
  -8  -7  -1   53.31    6.04
   8  -7   1   66.99    7.25
   9  -7   1  498.25   20.29
  -9  -7  -1  463.73   19.03
  10  -7   1   17.34    5.54
 -10  -7  -1   24.38    5.58
 -11  -7  -1  111.57    9.66
  11  -7   1  104.38   10.20
 -12  -7  -1    2.85    4.57
  12  -7   1   -5.43    4.39
 -13  -7  -1  131.75   11.54
  13  -7   1  138.42   12.42
  14  -7   1    3.75    5.22
 -14  -7  -1    8.15    5.77
  15  -7   1  292.56   18.73
 -15  -7  -1  301.70   17.99
  16  -7   1    7.34    6.65
 -16  -7  -1    1.53    5.77
  17  -7   1   52.23   10.78
 -17  -7  -1   37.46    9.04
 -17  -6   1   -7.89    5.60
  17  -6  -1   -5.63    6.33
  16  -6  -1    2.88    7.41
 -16  -6   1    8.55    6.19
 -15  -6   1  173.28   14.14
  15  -6  -1  186.67   15.42
 -14  -6   1   84.86   10.37
  14  -6  -1   72.63   10.15
 -13  -6   1  253.18   15.41
  13  -6  -1  293.03   16.79
 -12  -6   1  167.35   12.15
  12  -6  -1  168.82   12.72
  11  -6  -1  491.54   21.67
 -11  -6   1  502.94   21.24
 -10  -6   1   14.32    4.94
  10  -6  -1   21.82    5.80
  -9  -6   1   45.10    6.27
   9  -6  -1   43.11    6.40
  -8  -6   1  151.70    9.61
   8  -6  -1  164.72   10.31
   7  -6  -1  472.77   18.61
  -7  -6   1  496.50   18.28
  -6  -6   1  904.03   30.06
  -6  -6   1  922.38   29.40
   6  -6  -1  921.57   29.61
  -5  -6   1 1987.33   56.81
  -5  -6   1 1958.04   57.14
   5  -6  -1 1936.30   56.60
   4  -6  -1 1490.46   43.90
  -4  -6   1 1518.45   44.40
  -4  -6   1 1477.06   43.76
   3  -6  -1  838.62   26.78
  -3  -6   1  890.79   26.48
  -3  -6   1  864.68   27.25
  -2  -6   1    6.03    2.65
   2  -6  -1    5.35    2.57
  -2  -6   1    4.94    1.86
  -1  -6   1  285.47    9.61
  -1  -6   1  283.84   11.07
   1  -6  -1  259.48   10.77
   0  -6   1  685.69   19.95
   0  -6  -1  679.17   18.93
   0  -6  -1  665.13   21.44
   0  -6   1  638.92   21.23
   1  -6   1  618.84   19.31
  -1  -6  -1  652.77   18.38
   1  -6   1  659.81   20.86
  -1  -6  -1  646.29   20.95
  -2  -6  -1 1221.06   36.19
   2  -6   1 1193.25   34.84
  -2  -6  -1 1214.63   34.18
   2  -6   1 1202.45   35.82
  -3  -6  -1 1288.92   39.05
   3  -6   1 1292.11   38.53
  -3  -6  -1 1327.79   37.47
  -4  -6  -1  986.74   29.34
  -4  -6  -1  959.16   31.00
   4  -6   1  999.93   30.59
  -5  -6  -1   26.34    4.56
   5  -6   1   26.11    4.12
  -5  -6  -1   20.35    3.34
   6  -6   1  132.31    8.12
  -6  -6  -1  140.86    7.58
  -6  -6  -1  131.92    8.94
  -7  -6  -1   22.50    4.11
   7  -6   1   20.88    4.66
   8  -6   1   35.33    5.56
  -8  -6  -1   36.62    5.21
  -9  -6  -1  596.57   21.99
   9  -6   1  569.24   22.50
 -10  -6  -1    7.42    4.20
  10  -6   1    3.62    4.66
 -11  -6  -1  445.24   19.49
  11  -6   1  457.00   20.61
 -12  -6  -1   49.60    7.85
  12  -6   1   67.41    8.83
  13  -6   1  137.59   12.43
 -13  -6  -1  175.53   12.62
 -14  -6  -1    6.67    5.44
  14  -6   1    6.76    5.92
  15  -6   1   16.16    6.89
 -15  -6  -1   -1.39    5.29
  16  -6   1   79.34   11.52
 -16  -6  -1   81.90   11.46
  17  -6   1   82.50   12.48
 -17  -6  -1   84.67   11.85
  18  -5  -1   57.79   11.84
 -18  -5   1   66.69   11.07
 -17  -5   1   58.57   10.58
  17  -5  -1   49.51   10.83
  16  -5  -1   56.69   10.25
 -16  -5   1   49.53    9.48
  15  -5  -1    8.85    7.07
 -15  -5   1   13.63    6.29
 -14  -5   1    4.57    5.60
  14  -5  -1   -5.00    5.68
 -13  -5   1   22.45    6.51
  13  -5  -1   21.13    6.76
  12  -5  -1  392.84   19.12
 -12  -5   1  376.11   18.54
  11  -5  -1  221.01   13.61
 -11  -5   1  220.48   12.84
  10  -5  -1  964.79   32.75
 -10  -5   1  902.78   32.19
   9  -5  -1  801.33   28.13
  -9  -5   1  792.11   27.87
  -8  -5   1 1770.31   53.64
   8  -5  -1 1801.73   53.59
   7  -5  -1  251.70   11.91
  -7  -5   1  240.36   11.40
   6  -5  -1  154.69    8.62
  -6  -5   1  177.98    8.90
   5  -5  -1   99.95    6.58
  -5  -5   1   88.27    5.98
  -4  -5   1  358.53   13.60
  -4  -5   1  339.01   12.89
   4  -5  -1  362.69   13.21
   3  -5  -1  685.39   21.79
  -3  -5   1  689.72   22.01
  -3  -5   1  686.39   21.43
   2  -5  -1  376.03   13.35
  -2  -5   1  383.15   12.69
  -2  -5   1  383.78   13.49
  -1  -5   1  111.39    4.96
  -1  -5   1  106.96    6.14
   1  -5  -1  111.13    6.18
   0  -5   1  424.18   13.02
   0  -5  -1  411.18   12.01
   0  -5  -1  415.67   14.38
   0  -5   1  428.68   14.28
  -1  -5  -1   21.96    3.29
   1  -5   1   25.19    3.20
  -1  -5  -1   21.98    1.70
   1  -5   1   24.73    2.27
  -2  -5  -1    4.05    2.23
  -2  -5  -1    5.11    1.68
   2  -5   1    3.63    2.02
   2  -5   1    1.58    1.64
  -3  -5  -1   85.93    4.70
   3  -5   1   93.03    5.86
  -3  -5  -1   89.29    5.97
   4  -5   1  509.96   17.54
  -4  -5  -1  505.87   16.48
  -4  -5  -1  513.14   18.11
  -5  -5  -1  483.60   16.37
   5  -5   1  482.05   17.32
   6  -5   1 2498.72   71.69
  -6  -5  -1 2538.98   71.47
  -7  -5  -1  146.94    8.33
   7  -5   1  155.49    9.13
   8  -5   1 1427.22   44.46
  -8  -5  -1 1444.41   44.06
   9  -5   1  553.21   21.90
  -9  -5  -1  578.13   21.48
  10  -5   1   34.56    6.39
 -10  -5  -1   43.95    6.35
  11  -5   1   12.79    5.15
 -11  -5  -1    5.61    4.44
  12  -5   1   51.14    8.14
 -12  -5  -1   59.06    7.99
 -13  -5  -1   13.66    5.54
  13  -5   1   13.13    6.00
 -14  -5  -1  175.73   13.78
  14  -5   1  211.04   14.97
 -15  -5  -1  122.60   12.04
  15  -5   1   94.07   11.87
 -16  -5  -1   71.42   10.42
  16  -5   1   85.54   11.88
  17  -5   1   35.58    9.04
 -17  -5  -1   50.17    9.92
 -18  -4   1   20.72    8.55
  18  -4  -1   22.43    9.42
  17  -4  -1   -1.93    7.17
 -17  -4   1    3.51    7.04
 -16  -4   1   58.30    9.70
  16  -4  -1   51.75    9.68
 -15  -4   1   13.14    6.46
  15  -4  -1    6.85    5.75
  14  -4  -1  354.33   19.34
 -14  -4   1  360.18   18.77
  13  -4  -1   -0.52    4.59
 -13  -4   1   10.21    5.32
 -12  -4   1  625.95   25.47
  12  -4  -1  640.17   25.64
 -11  -4   1    3.48    4.50
  11  -4  -1   -1.49    3.98
  10  -4  -1   29.09    6.15
 -10  -4   1   39.09    6.03
  -9  -4   1  108.11    8.24
   9  -4  -1   83.65    7.90
   8  -4  -1  308.68   14.10
  -8  -4   1  337.83   14.22
   7  -4  -1   90.16    6.93
  -7  -4   1   93.51    6.77
  -6  -4   1 1991.23   58.14
   6  -4  -1 2030.18   57.80
  -5  -4   1   82.29    5.73
   5  -4  -1   87.78    5.83
  -4  -4   1 1431.57   41.83
   4  -4  -1 1452.78   41.67
  -3  -4   1  173.98    7.98
  -3  -4   1  182.65    7.75
   3  -4  -1  183.03    7.96
  -2  -4   1  162.66    6.94
   2  -4  -1  141.84    6.90
  -2  -4   1  144.90    6.52
  -1  -4   1 3140.20   85.30
   1  -4  -1 3106.84   85.24
  -1  -4   1 3173.49   85.70
   0  -4  -1 1913.01   53.34
   0  -4   1 1954.53   53.73
   0  -4   1 1999.44   53.99
   0  -4  -1 1954.03   54.00
  -1  -4  -1  653.12   20.15
  -1  -4  -1  649.51   18.66
   1  -4   1  667.34   20.05
   1  -4   1  662.12   19.30
  -2  -4  -1 6899.10  186.68
  -2  -4  -1 7000.73  188.17
   2  -4   1 7043.53  186.41
  -3  -4  -1  871.34   25.70
   3  -4   1  893.11   26.51
  -3  -4  -1  879.72   26.90
  -4  -4  -1 1472.86   42.31
   4  -4   1 1497.62   42.92
  -5  -4  -1   -0.45    1.92
   5  -4   1    3.30    2.47
   6  -4   1    3.54    2.72
  -6  -4  -1    8.05    2.74
   7  -4   1   71.36    6.35
  -7  -4  -1   76.57    5.97
   8  -4   1  520.13   19.87
  -8  -4  -1  558.72   19.88
  -8  -4  -1  525.36   15.33
  -8  -4  -1  537.07   16.56
   9  -4   1    4.27    3.46
  -9  -4  -1    1.36    1.65
  -9  -4  -1    2.33    3.23
 -10  -4  -1  735.41   27.07
  10  -4   1  777.18   27.81
 -11  -4  -1   48.29    6.91
  11  -4   1   47.09    7.31
 -12  -4  -1  482.50   20.83
  12  -4   1  482.08   21.64
  13  -4   1   58.40    8.69
 -13  -4  -1   45.61    8.00
  14  -4   1   28.63    7.33
 -14  -4  -1   19.51    6.44
  15  -4   1    0.51    5.29
 -15  -4  -1    3.31    5.29
 -16  -4  -1   89.08   11.65
  16  -4   1   90.13   11.98
 -17  -4  -1   12.41    7.38
  17  -4   1   33.60    8.68
  18  -3  -1  137.73   15.52
 -18  -3   1  165.79   15.83
  17  -3  -1    8.09    7.50
 -17  -3   1    4.37    6.82
  16  -3  -1  242.63   17.71
 -16  -3   1  260.90   16.94
  15  -3  -1   23.19    7.39
 -15  -3   1   18.05    6.70
  14  -3  -1   55.64    9.42
 -14  -3   1   73.96    9.63
  13  -3  -1    6.01    5.53
 -13  -3   1   -6.54    3.85
 -12  -3   1  194.26   12.60
  12  -3  -1  168.78   12.37
 -11  -3   1   45.32    7.00
  11  -3  -1   58.41    7.80
  10  -3  -1  638.82   25.16
 -10  -3   1  776.00   26.37
   9  -3  -1   11.31    4.21
  -9  -3   1    6.42    3.38
  -8  -3   1 1037.19   33.15
   8  -3  -1 1022.34   32.97
   7  -3  -1   19.34    4.05
  -7  -3   1   23.07    4.13
   6  -3  -1  279.62   11.61
  -6  -3   1  263.31   11.30
   5  -3  -1  985.70   29.37
  -5  -3   1  944.74   29.42
  -4  -3   1 1935.69   54.76
  -3  -3   1    5.16    2.11
   3  -3  -1    6.00    2.19
   2  -3  -1 1228.68   34.10
  -2  -3   1 1192.05   34.21
  -2  -3   1 1196.72   34.48
  -1  -3   1  905.49   25.53
   1  -3  -1  885.41   25.58
  -1  -3   1  881.50   25.61
   0  -3   1  943.04   26.69
   0  -3   1  935.70   26.48
   0  -3  -1  947.64   26.81
   1  -3   1  914.97   26.20
   1  -3   1  921.78   26.07
  -1  -3  -1  908.62   26.43
  -1  -3  -1  928.59   25.57
  -2  -3  -1 1238.07   35.96
  -2  -3  -1 1297.32   35.28
   2  -3   1 1250.89   35.67
  -3  -3  -1  848.35   24.81
   3  -3   1  850.95   25.26
  -4  -3  -1  124.07    5.83
   4  -3   1  115.62    6.18
   5  -3   1   51.31    4.61
  -5  -3  -1   53.91    4.20
   6  -3   1 1555.93   46.24
  -6  -3  -1 1596.45   46.24
  -7  -3  -1  270.29    9.40
   7  -3   1  257.06   11.97
  -7  -3  -1  268.63    8.77
  -7  -3  -1  294.88   11.90
  -8  -3  -1 1369.03   42.11
   8  -3   1 1357.61   42.31
  -8  -3  -1 1377.47   39.24
  -9  -3  -1   -0.78    3.04
   9  -3   1    3.92    3.37
  -9  -3  -1    4.95    1.93
 -10  -3  -1   27.90    5.06
  10  -3   1   28.98    5.74
  11  -3   1    9.65    4.70
 -11  -3  -1    0.78    3.53
 -12  -3  -1  176.12   11.58
  12  -3   1  160.40   12.08
  13  -3   1   88.51   10.01
 -13  -3  -1  102.87   10.15
  14  -3   1  421.31   21.24
 -14  -3  -1  425.16   20.95
  15  -3   1   22.99    6.96
 -15  -3  -1   32.03    7.85
 -16  -3  -1  150.15   13.91
  16  -3   1  120.84   13.27
  17  -3   1    9.16    6.62
 -17  -3  -1    3.21    5.92
 -18  -3  -1    8.41    7.62
  18  -3   1   -3.21    7.12
  18  -2  -1   -2.03    7.47
 -18  -2   1    4.79    6.50
  17  -2  -1   13.99    7.81
 -17  -2   1   -0.88    6.05
  16  -2  -1    7.72    7.19
 -16  -2   1   25.93    7.94
  15  -2  -1   49.57    8.95
 -15  -2   1   57.40    9.38
 -14  -2   1  237.01   14.69
  14  -2  -1  218.64   14.55
 -13  -2   1  258.96   15.06
  13  -2  -1  221.49   14.07
 -12  -2   1  175.39   12.28
  12  -2  -1  192.94   12.65
 -11  -2   1   17.66    5.34
  11  -2  -1   21.63    5.52
 -10  -2   1   12.60    4.38
  10  -2  -1   15.55    4.72
  -9  -2   1   -0.34    2.62
  -9  -2   1    2.64    1.23
   9  -2  -1    6.54    3.31
  -8  -2   1  332.34   13.99
   8  -2  -1  344.25   14.15
  -7  -2   1  226.05   10.45
   7  -2  -1  247.31   10.93
  -6  -2   1  955.40   29.75
   6  -2  -1  967.40   29.58
  -5  -2   1 1504.42   44.39
   5  -2  -1 1564.79   44.02
  -4  -2   1 3154.83   87.09
   3  -2  -1  162.24    6.85
  -3  -2   1  170.16    7.03
   2  -2  -1  829.69   23.49
  -2  -2   1  816.56   23.88
   1  -2  -1 1148.69   31.27
  -1  -2   1 1120.12   31.70
  -1  -2   1 1132.42   31.29
   0  -2   1 2211.32   60.38
   0  -2   1 2186.61   59.61
   0  -2  -1 2255.52   59.78
   1  -2   1  606.63   17.33
  -1  -2  -1  615.90   17.52
   1  -2   1  603.27   17.31
  -1  -2  -1  577.56   16.80
  -2  -2  -1 1698.04   46.74
  -3  -2  -1  478.86   14.81
   3  -2   1  476.65   15.14
  -4  -2  -1 2199.70   61.37
   5  -2   1  834.08   26.03
  -5  -2  -1  860.12   25.99
  -6  -2  -1  149.74    5.76
  -6  -2  -1  159.10    6.20
  -6  -2  -1  154.30    7.66
   6  -2   1  155.79    8.09
  -7  -2  -1  794.66   25.02
  -7  -2  -1  743.13   22.58
   7  -2   1  727.95   24.78
  -8  -2  -1   79.54    4.61
   8  -2   1   95.33    7.16
  -8  -2  -1   71.80    6.41
  -9  -2  -1  514.19   16.39
   9  -2   1  536.16   20.11
  -9  -2  -1  478.74   19.38
 -10  -2  -1  629.97   19.87
  10  -2   1  643.33   24.12
 -10  -2  -1  616.33   23.34
  11  -2   1  301.10   15.31
 -11  -2  -1  274.87   14.62
 -12  -2  -1  257.07   14.54
  12  -2   1  261.83   14.98
 -13  -2  -1  142.13   11.72
  13  -2   1  140.13   11.92
  14  -2   1   -2.44    4.79
 -14  -2  -1    4.97    5.20
 -15  -2  -1   14.47    6.49
  15  -2   1   19.63    6.82
  16  -2   1   74.68   11.07
 -16  -2  -1   91.21   11.81
 -17  -2  -1   18.49    7.18
  17  -2   1   22.98    7.99
  18  -2   1   91.21   13.51
 -18  -2  -1   91.16   12.87
 -18  -1   1   28.11    9.02
 -17  -1   1  141.74   14.24
  17  -1  -1  120.33   13.83
  16  -1  -1   33.64    8.85
 -16  -1   1   37.34    8.65
  15  -1  -1  248.88   16.70
 -15  -1   1  297.15   17.42
  14  -1  -1    7.36    5.95
 -14  -1   1   11.41    5.71
 -13  -1   1    3.07    4.34
  13  -1  -1   -5.40    3.80
  12  -1  -1  139.63   10.92
 -12  -1   1  101.45    9.85
 -11  -1   1  446.14   19.34
  11  -1  -1  461.82   19.65
 -10  -1   1  385.46   17.02
 -10  -1   1  407.21   13.19
  10  -1  -1  410.07   17.36
  -9  -1   1  757.46   22.66
   9  -1  -1  770.18   26.50
  -9  -1   1  766.12   26.61
  -8  -1   1  340.41   14.14
   8  -1  -1  332.29   13.93
  -8  -1   1  342.31   11.01
  -7  -1   1  708.83   23.50
  -7  -1   1  726.70   20.63
   7  -1  -1  663.45   23.15
  -6  -1   1  259.89    8.47
  -6  -1   1  277.69   11.19
   6  -1  -1  270.94   10.91
   5  -1  -1  318.71   11.70
  -5  -1   1  317.53    9.61
  -5  -1   1  323.53   11.87
  -4  -1   1 1153.25   32.86
   4  -1  -1 1125.35   32.29
  -4  -1   1 1091.38   31.40
  -3  -1   1 2333.78   65.28
   3  -1  -1 2398.29   64.32
  -2  -1   1  134.43    5.36
   2  -1  -1  143.12    5.25
  -1  -1   1 9246.75  259.32
   1  -1  -1 9753.39  259.46
   0  -1   1  169.52    5.40
   0  -1   1  168.12    5.20
   0  -1  -1  178.17    5.35
   1  -1   1 5021.70  134.03
   1  -1   1 5055.10  136.03
   3  -1   1   80.14    4.53
  -3  -1  -1   77.25    4.22
  -4  -1  -1  387.38   12.96
  -4  -1  -1  377.87   11.22
   4  -1   1  385.69   13.14
  -4  -1  -1  397.33   12.20
  -5  -1  -1  474.65   14.65
  -5  -1  -1  469.16   15.77
   5  -1   1  455.53   15.84
   6  -1   1 1123.51   34.84
  -6  -1  -1 1193.45   35.17
  -6  -1  -1 1160.07   33.60
  -7  -1  -1 2222.07   63.58
   7  -1   1 2282.43   64.74
  -7  -1  -1 2283.59   65.20
   8  -1   1  602.97   21.60
  -8  -1  -1  598.18   19.06
  -8  -1  -1  618.43   21.61
  -9  -1  -1  173.76    9.71
  -9  -1  -1  171.15    7.64
   9  -1   1  164.94    9.72
  10  -1   1   34.01    5.96
 -10  -1  -1   26.90    5.12
 -10  -1  -1   37.85    3.78
  11  -1   1   39.38    6.45
 -11  -1  -1   37.79    6.59
  12  -1   1   39.98    6.93
 -12  -1  -1   35.93    6.53
 -13  -1  -1  534.44   23.23
  13  -1   1  500.49   22.67
  14  -1   1   38.54    7.57
 -14  -1  -1   36.03    7.53
  15  -1   1  247.16   15.92
 -15  -1  -1  233.44   15.83
  16  -1   1   45.33    8.91
 -16  -1  -1   34.82    8.08
 -17  -1  -1   58.14   10.37
 -18  -1  -1    4.52    6.65
 -18   0   1   -4.34    6.18
 -17   0   1   64.66   10.23
 -16   0   1   -7.65    5.35
 -15   0   1  192.42   14.69
  15   0  -1  166.03   14.06
  14   0  -1    2.05    5.38
 -14   0   1   -0.11    4.47
 -13   0   1  865.54   32.47
  13   0  -1  858.61   32.40
  12   0  -1    2.73    4.70
 -12   0   1   -3.00    4.10
 -11   0   1  331.80   16.02
 -10   0   1    2.20    2.14
  10   0  -1    2.65    3.33
 -10   0   1   -2.78    2.85
  -9   0   1    7.96    3.63
   9   0  -1    5.20    3.30
  -9   0   1    8.34    2.24
   8   0  -1    3.80    3.00
  -8   0   1   -1.33    2.59
  -8   0   1   -1.17    1.60
  -7   0   1 1374.63   39.52
  -7   0   1 1380.89   41.58
   7   0  -1 1390.30   41.37
   6   0  -1    0.18    2.41
  -6   0   1    0.16    1.44
  -6   0   1   -2.30    1.94
   5   0  -1 3517.63   96.13
  -5   0   1 3510.49   97.04
  -5   0   1 3552.81   97.53
   4   0  -1   -1.03    1.69
  -4   0   1    1.13    1.20
  -4   0   1    3.48    1.78
  -3   0   1 9801.21  265.53
   3   0  -1 9997.41  261.48
  -3   0   1 9813.93  271.88
  -2   0   1   -0.48    1.06
   2   0  -1    1.84    1.20
  -2   0   1    0.96    0.75
  -1   0   1   52.80    2.13
   1   0  -1   61.08    2.23
  -1   0   1   50.63    2.49
   0   0   1   -4.73    0.37
   0   0   1   -2.62    0.43
   1   0   1 6528.00  178.89
   1   0   1 6542.68  173.50
   2   0   1    1.74    1.30
  -2   0  -1    2.39    1.08
  -2   0  -1    0.00    0.96
   3   0   1 5849.58  157.27
  -3   0  -1 5930.73  161.49
  -3   0  -1 5909.90  149.11
  -4   0  -1   -0.05    1.55
   4   0   1    1.57    1.91
  -4   0  -1   -0.62    1.37
  -5   0  -1 1649.97   47.43
  -5   0  -1 1663.54   47.96
   5   0   1 1699.64   47.75
  -6   0  -1    0.08    1.58
  -6   0  -1   -0.47    1.82
   6   0   1    2.63    2.33
  -7   0  -1  327.00   11.65
  -7   0  -1  328.75   13.11
   7   0   1  311.85   13.16
  -8   0  -1    0.95    2.49
  -8   0  -1   -0.74    1.92
   8   0   1    1.10    2.81
  -9   0  -1  736.92   25.96
  -9   0  -1  753.41   23.70
   9   0   1  748.06   26.29
  10   0   1    4.96    3.66
 -10   0  -1   -2.60    3.15
 -10   0  -1    2.79    2.56
 -11   0  -1 1565.16   45.58
 -11   0  -1 1526.93   48.86
  11   0   1 1491.27   48.65
 -12   0  -1    3.40    4.31
  12   0   1   -2.41    3.41
  13   0   1  380.53   19.05
 -13   0  -1  395.27   18.94
 -14   0  -1    0.53    4.62
  14   0   1    9.15    5.36
 -15   0  -1    5.30    5.63
 -16   0  -1   -7.13    5.16
 -17   0  -1   29.54    8.37
 -18   0  -1    0.71    6.35
 -18   1   1   18.22    8.00
 -17   1   1  130.15   14.00
 -16   1   1   36.31    8.54
 -15   1   1  267.13   16.76
 -14   1   1    2.69    5.21
 -13   1   1   -1.66    3.91
 -12   1   1  124.12   10.57
  12   1  -1  127.67   10.61
 -11   1   1  420.93   18.86
 -11   1   1  460.30   15.97
  10   1  -1  387.10   16.90
 -10   1   1  396.15   17.03
 -10   1   1  400.05   14.31
   9   1  -1  728.30   26.26
  -9   1   1  786.21   26.72
  -9   1   1  786.05   24.21
   8   1  -1  320.71   14.00
  -8   1   1  346.59   12.04
  -8   1   1  320.31   13.77
  -7   1   1  704.57   23.39
  -7   1   1  691.52   21.68
   7   1  -1  708.66   23.44
  -6   1   1  271.50   11.24
   6   1  -1  285.52   11.54
  -6   1   1  283.38   10.03
  -5   1   1  323.50   11.73
  -5   1   1  314.40   10.76
   5   1  -1  315.20   11.88
  -4   1   1 1120.22   32.12
   4   1  -1 1102.37   32.30
  -4   1   1 1133.16   32.61
  -3   1   1 2345.47   65.28
  -3   1   1 2367.44   65.75
   3   1  -1 2397.65   64.54
  -2   1   1  130.98    5.04
  -2   1   1  142.74    5.13
  -1   1   1 9812.09  265.56
  -1   1   1 9537.63  268.83
   1   1  -1 9807.60  274.02
   0   1   1  167.69    5.41
   0   1  -1  163.87    5.44
   1   1   1 4939.10  134.89
  -1   1  -1 4889.62  134.83
   2   1   1  987.85   27.92
  -2   1  -1  982.28   28.37
   3   1   1   77.52    3.62
   3   1   1   78.85    4.73
  -3   1  -1   78.33    4.35
   4   1   1  405.74   13.73
  -4   1  -1  399.12   13.23
   5   1   1  452.31   15.93
  -5   1  -1  470.17   15.18
  -6   1  -1 1175.21   34.90
  -6   1  -1 1124.16   34.07
   6   1   1 1153.61   34.93
  -7   1  -1 2239.54   65.80
   7   1   1 2293.36   65.58
  -7   1  -1 2318.40   65.29
   8   1   1  580.58   21.38
  -8   1  -1  605.92   21.41
  -8   1  -1  602.12   19.80
  -9   1  -1  148.35    9.26
   9   1   1  170.16   10.09
  -9   1  -1  164.95    8.24
 -10   1  -1   36.81    4.38
 -10   1  -1   29.18    5.42
  10   1   1   34.77    5.95
 -11   1  -1   43.12    4.98
  11   1   1   29.44    6.13
 -11   1  -1   26.14    5.60
 -12   1  -1   34.36    6.52
 -13   1  -1  504.67   22.47
 -14   1  -1   34.19    7.74
 -15   1  -1  269.58   17.17
 -16   1  -1   31.98    8.23
 -17   1  -1   56.72   10.60
 -18   1  -1   -7.34    6.21
 -18   2   1    9.33    6.01
 -17   2   1    4.30    6.10
 -16   2   1   10.90    6.02
 -15   2   1   59.76    9.02
 -14   2   1  235.15   14.67
 -13   2   1  232.16   14.04
 -12   2   1  167.94   11.30
 -11   2   1   12.56    4.34
 -11   2   1   21.03    3.84
 -10   2   1   17.20    4.53
 -10   2   1   16.30    3.52
  -9   2   1    0.13    2.77
  -9   2   1   -0.21    2.23
  -8   2   1  352.72   13.04
  -8   2   1  348.60   14.34
  -7   2   1  241.48    9.65
  -7   2   1  236.87   10.73
  -6   2   1  937.76   29.14
  -6   2   1  944.29   28.49
  -5   2   1 1477.54   43.08
  -5   2   1 1507.49   43.20
  -4   2   1 3116.29   87.34
  -4   2   1 3161.58   86.49
  -3   2   1  165.56    6.70
  -3   2   1  160.84    6.38
  -2   2   1  829.63   23.53
   2   2  -1  834.46   23.43
  -2   2   1  823.02   24.33
  -1   2   1 1145.39   31.23
   1   2  -1 1124.88   31.92
   0   2  -1 2204.60   61.13
   0   2   1 2197.62   61.15
  -1   2  -1  597.68   18.11
   1   2   1  608.13   17.69
   2   2   1 1680.96   46.82
  -2   2  -1 1673.96   47.58
   3   2   1  493.27   14.67
  -3   2  -1  478.20   15.72
   4   2   1 2336.09   64.28
  -4   2  -1 2285.32   65.41
  -5   2  -1  895.96   27.12
   5   2   1  868.45   25.62
  -6   2  -1  137.48    7.45
  -6   2  -1  162.60    7.63
  -7   2  -1  763.22   24.17
  -7   2  -1  737.83   24.89
  -8   2  -1   82.50    5.79
  -8   2  -1   71.52    6.31
  -9   2  -1  527.14   18.60
  -9   2  -1  508.73   19.71
 -10   2  -1  600.60   20.95
 -11   2  -1  308.68   15.30
 -11   2  -1  291.30   12.98
 -12   2  -1  259.19   12.14
 -12   2  -1  240.29   14.18
 -13   2  -1  148.46   11.95
 -14   2  -1    1.79    5.21
 -15   2  -1   16.12    6.16
 -16   2  -1   90.92   11.99
 -17   2  -1   21.40    8.27
 -18   2  -1   79.21   12.17
 -18   3   1  147.10   15.45
 -17   3   1   10.33    5.96
 -16   3   1  262.07   17.33
 -15   3   1   10.89    5.53
 -14   3   1   70.76    9.54
 -13   3   1   -5.40    3.86
 -12   3   1  186.23   11.91
 -12   3   1  199.83   10.46
 -11   3   1   57.55    7.39
 -11   3   1   54.40    5.69
 -10   3   1  633.03   24.72
 -10   3   1  737.68   23.72
  -9   3   1   10.02    3.26
  -9   3   1   11.94    3.95
  -8   3   1  959.56   30.56
  -8   3   1  997.04   31.62
  -7   3   1   20.79    3.48
  -7   3   1   21.81    3.75
  -6   3   1  268.28   10.76
  -6   3   1  273.49   11.16
  -5   3   1  953.33   29.12
  -5   3   1  952.68   28.85
   4   3  -1 1903.88   52.56
  -4   3   1 1891.33   53.29
  -4   3   1 1889.93   54.33
   3   3  -1    8.45    1.36
  -3   3   1    5.11    1.62
  -3   3   1    4.75    1.94
  -2   3   1 1225.79   35.87
   2   3  -1 1234.83   34.85
  -1   3   1  869.71   26.00
   1   3  -1  876.45   25.54
   0   3   1  959.81   28.08
   0   3  -1  958.76   28.06
  -1   3  -1  900.98   27.24
   1   3   1  937.56   26.90
  -2   3  -1 1248.15   37.20
   2   3   1 1295.65   36.34
  -3   3  -1  856.19   26.21
   3   3   1  856.13   24.93
   4   3   1  127.48    5.19
  -4   3  -1  126.86    6.73
   5   3   1   48.63    3.24
  -5   3  -1   50.32    4.40
   6   3   1 1574.78   45.13
  -6   3  -1 1620.11   47.36
  -7   3  -1  270.94   11.84
  -7   3  -1  272.23   11.56
  -8   3  -1 1351.00   41.89
  -8   3  -1 1399.00   42.67
  -9   3  -1    5.80    3.64
  -9   3  -1    0.74    2.68
 -10   3  -1   25.82    4.68
 -10   3  -1   28.85    5.36
 -11   3  -1    3.65    3.93
 -11   3  -1   13.78    4.05
 -12   3  -1  155.22    9.74
 -12   3  -1  167.13   11.90
 -13   3  -1   86.58    9.68
 -14   3  -1  438.51   21.60
 -15   3  -1   23.02    6.47
 -16   3  -1  133.51   13.65
 -17   3  -1    6.61    5.59
 -18   3  -1   13.45    7.68
 -18   4   1   10.98    7.11
 -17   4   1    4.55    5.38
 -16   4   1   52.78    9.49
 -15   4   1   10.31    5.59
 -14   4   1  386.29   19.69
 -13   4   1    0.11    4.21
 -12   4   1  631.67   25.62
 -12   4   1  671.22   23.96
 -11   4   1    3.99    3.63
 -11   4   1   -1.51    3.38
 -10   4   1   34.35    5.75
 -10   4   1   41.29    5.31
  -9   4   1   95.32    7.72
  -9   4   1   96.46    7.04
  -8   4   1  335.80   13.66
  -8   4   1  331.07   13.92
  -7   4   1   81.90    6.24
  -7   4   1   79.93    5.99
  -6   4   1 1970.15   56.80
  -6   4   1 1970.77   57.58
   5   4  -1   68.77    3.22
  -5   4   1   71.77    4.79
  -5   4   1   79.48    5.49
   4   4  -1 1443.07   39.63
  -4   4   1 1378.73   40.25
  -4   4   1 1388.91   41.63
  -3   4   1  188.66    8.08
   3   4  -1  174.43    6.68
   2   4  -1  148.88    6.22
  -2   4   1  144.91    7.18
   1   4  -1 3028.80   84.68
  -1   4   1 3047.35   85.23
   0   4  -1 1949.87   56.17
   0   4   1 2004.17   56.27
   1   4   1  676.89   20.60
  -1   4  -1  654.82   20.95
   2   4   1 7135.18  193.97
  -2   4  -1 7012.96  194.84
   3   4   1  876.18   25.98
  -3   4  -1  880.55   27.48
   4   4   1 1465.77   42.57
  -4   4  -1 1528.82   44.52
  -5   4  -1    1.69    2.33
   5   4   1    5.45    1.66
  -6   4  -1    5.23    2.88
   6   4   1    5.31    1.74
   7   4   1   63.68    3.78
  -7   4  -1   58.70    5.54
  -8   4  -1  528.21   19.68
  -8   4  -1  529.15   19.40
  -9   4  -1    3.99    3.27
  -9   4  -1   -0.89    3.04
 -10   4  -1  755.11   27.16
 -10   4  -1  738.24   26.13
 -11   4  -1   43.20    6.59
 -11   4  -1   46.14    6.27
 -12   4  -1  459.76   20.46
 -12   4  -1  443.02   18.55
 -13   4  -1   52.49    7.98
 -14   4  -1   35.56    7.16
 -15   4  -1    6.69    5.18
 -16   4  -1  100.97   12.29
 -17   4  -1   22.74    7.98
 -18   5   1   73.50   11.32
 -17   5   1   56.66   10.31
 -16   5   1   51.77    9.24
 -15   5   1    9.12    5.53
 -14   5   1    5.15    4.31
 -13   5   1   19.76    6.04
 -13   5   1   16.24    4.98
 -12   5   1  362.06   16.28
 -12   5   1  381.58   18.10
 -11   5   1  188.68   10.81
 -11   5   1  198.91   12.00
 -10   5   1  886.38   30.44
 -10   5   1  933.66   31.48
  -9   5   1  770.41   27.51
  -9   5   1  840.69   27.72
  -8   5   1 1733.21   52.11
  -8   5   1 1734.04   52.37
  -7   5   1  243.31   11.24
  -7   5   1  231.81   10.65
  -6   5   1  164.59    8.81
   6   5  -1  163.32    5.94
  -6   5   1  168.19    8.24
   5   5  -1   91.06    4.32
  -5   5   1   98.95    5.66
  -5   5   1   90.33    6.33
  -4   5   1  338.99   13.15
   4   5  -1  331.47   11.22
  -3   5   1  662.26   22.03
   3   5  -1  686.31   20.82
   2   5  -1  405.91   13.22
  -2   5   1  357.22   13.88
   1   5  -1  111.10    6.04
  -1   5   1  109.48    6.33
   0   5   1  405.01   14.24
   0   5  -1  410.50   14.38
  -1   5  -1   27.25    3.51
   1   5   1   21.59    2.99
  -2   5  -1    3.45    2.41
   2   5   1    3.42    1.93
   3   5   1   77.10    4.67
  -3   5  -1   84.95    5.80
  -4   5  -1  527.02   18.49
   4   5   1  515.84   16.66
   5   5   1  452.28   14.84
  -5   5  -1  462.15   16.94
   6   5   1 2490.82   69.50
  -6   5  -1 2457.56   72.22
  -7   5  -1  160.50    9.07
   7   5   1  142.60    6.25
  -8   5  -1 1450.57   44.03
  -8   5  -1 1439.14   44.44
   8   5   1 1382.88   40.58
  -9   5  -1  535.06   21.21
  -9   5  -1  571.28   21.18
 -10   5  -1   44.68    6.27
 -10   5  -1   40.58    5.91
 -11   5  -1    7.01    4.35
 -11   5  -1    4.50    4.14
 -12   5  -1   67.28    7.42
 -12   5  -1   58.11    8.05
 -13   5  -1   13.96    5.03
 -13   5  -1   19.57    5.32
 -14   5  -1  185.32   13.87
 -15   5  -1  101.63   11.69
 -16   5  -1   76.52   10.66
 -17   5  -1   23.65    8.06
 -17   6   1   -4.17    5.18
 -16   6   1    0.87    5.10
 -15   6   1  197.04   15.24
 -14   6   1   81.51    9.87
 -13   6   1  260.54   15.01
 -12   6   1  150.06   10.51
 -12   6   1  197.63   12.26
 -11   6   1  539.18   21.02
 -11   6   1  495.71   21.24
 -10   6   1   15.74    4.46
 -10   6   1   19.66    4.81
  -9   6   1   45.44    6.01
  -9   6   1   48.13    6.09
  -8   6   1  148.07    9.34
  -8   6   1  160.66    9.21
  -7   6   1  484.23   18.66
  -7   6   1  498.03   18.08
   7   6  -1  499.10   15.09
   6   6  -1  914.60   26.90
  -6   6   1  912.36   30.12
  -6   6   1  919.69   28.78
  -5   6   1 1917.81   54.67
   5   6  -1 1929.35   54.38
  -5   6   1 1890.51   56.85
   4   6  -1 1427.67   41.88
  -4   6   1 1456.14   43.82
   3   6  -1  844.26   26.28
  -3   6   1  866.92   27.70
  -2   6   1    8.48    2.89
   2   6  -1    5.56    2.36
   1   6  -1  280.56   11.01
  -1   6   1  264.38   11.28
   0   6   1  677.24   22.57
   0   6  -1  708.68   22.84
   1   6   1  649.49   21.11
  -1   6  -1  633.18   21.53
  -2   6  -1 1150.20   35.75
   2   6   1 1156.34   34.83
  -3   6  -1 1352.92   41.45
   3   6   1 1350.35   40.00
   4   6   1  983.78   29.64
  -4   6  -1  966.13   31.49
  -5   6  -1   16.71    3.80
   5   6   1   23.94    2.94
  -6   6  -1  126.44    8.35
   6   6   1  141.07    6.56
  -7   6  -1   25.23    4.88
   7   6   1   23.44    2.91
  -8   6  -1   26.61    5.18
   8   6   1   37.93    3.17
  -8   6  -1   22.41    4.73
  -9   6  -1  475.96   20.07
  -9   6  -1  573.55   21.20
 -10   6  -1    6.35    3.88
 -10   6  -1    1.56    3.99
 -11   6  -1  406.41   18.39
 -11   6  -1  434.31   18.89
 -12   6  -1   50.46    7.49
 -12   6  -1   73.23    7.93
 -13   6  -1  153.61   12.40
 -13   6  -1  143.18   10.76
 -14   6  -1   15.64    6.13
 -15   6  -1    5.31    5.24
 -16   6  -1   84.68   11.23
 -17   6  -1   60.13   10.57
 -17   7   1  166.63   15.57
 -16   7   1   -0.36    5.59
 -15   7   1   97.88   11.44
 -14   7   1    4.73    4.56
 -14   7   1    9.15    5.17
 -13   7   1   -3.42    3.73
 -13   7   1   -3.42    3.51
 -12   7   1    1.02    4.09
 -12   7   1   -2.33    4.10
 -11   7   1  214.17   12.64
 -10   7   1    5.13    3.95
 -10   7   1    7.78    4.00
  -9   7   1 1090.97   35.87
  -9   7   1 1036.22   34.91
  -8   7   1   99.75    7.56
  -8   7   1  113.84    8.60
   7   7  -1  176.97    7.10
  -7   7   1  167.80   10.18
  -7   7   1  174.98    9.16
  -6   7   1   51.05    5.88
   6   7  -1   64.82    4.27
  -6   7   1   58.38    5.01
  -5   7   1   38.13    3.89
  -5   7   1   40.52    5.36
   5   7  -1   40.26    3.80
   4   7  -1    2.46    2.15
  -4   7   1    2.10    3.01
  -3   7   1 1992.55   59.42
   3   7  -1 2003.13   58.02
   2   7  -1  197.35    8.91
  -2   7   1  170.97    9.15
  -1   7   1 1714.93   51.50
   1   7  -1 1733.36   51.03
   0   7  -1  129.83    7.76
   0   7   1  144.66    7.94
  -1   7  -1 1280.80   39.05
   1   7   1 1231.85   38.41
  -2   7  -1   60.77    5.67
   2   7   1   62.88    5.22
  -3   7  -1  252.90   12.03
   3   7   1  254.23   10.72
   4   7   1   55.32    4.51
  -4   7  -1   43.08    5.58
   5   7   1 1532.56   45.18
  -5   7  -1 1531.05   47.59
  -6   7  -1  351.59   15.52
   6   7   1  347.02   12.79
  -7   7  -1 1046.95   35.00
   7   7   1 1047.13   31.61
   8   7   1   58.31    4.15
  -8   7  -1   62.03    7.07
  -9   7  -1  483.42   19.36
  -9   7  -1  480.74   19.98
 -10   7  -1   20.04    5.01
 -10   7  -1   27.36    5.93
 -11   7  -1   98.50    9.08
 -11   7  -1   82.30    8.78
 -12   7  -1    7.57    4.67
 -12   7  -1    1.67    3.84
 -13   7  -1  137.34   11.98
 -13   7  -1  160.45   11.56
 -14   7  -1    5.85    4.93
 -14   7  -1    5.07    4.82
 -15   7  -1  324.34   19.00
 -16   7  -1    1.08    5.79
 -17   7  -1   50.90    9.98
 -17   8   1   -1.66    5.59
 -16   8   1   38.27    8.92
 -15   8   1  193.96   14.90
 -14   8   1   34.26    7.16
 -14   8   1   35.47    7.10
 -13   8   1  186.79   12.54
 -13   8   1  204.81   13.51
 -12   8   1    6.67    4.38
 -12   8   1    5.30    4.39
 -11   8   1  470.48   20.73
 -11   8   1  486.25   20.35
 -10   8   1   -2.03    4.05
 -10   8   1    3.10    3.75
  -9   8   1    4.42    3.73
  -9   8   1    7.00    4.42
  -8   8   1  241.28   13.16
  -8   8   1  238.19   11.75
  -7   8   1 1042.93   33.38
  -7   8   1 1057.18   35.48
   7   8  -1 1065.18   31.73
  -6   8   1   11.58    4.14
  -6   8   1    9.23    2.99
   6   8  -1   11.61    2.76
  -5   8   1 1689.14   52.55
   5   8  -1 1713.34   50.19
  -4   8   1   37.99    5.35
   4   8  -1   31.05    4.06
   3   8  -1  938.05   29.90
  -3   8   1  931.37   31.19
  -2   8   1   42.33    5.36
   2   8  -1   36.66    4.60
  -1   8   1  242.62   11.57
   1   8  -1  257.98   11.42
   0   8   1    5.80    2.92
   0   8  -1    8.14    3.32
  -1   8  -1  898.22   29.31
   1   8   1  857.86   28.71
   2   8   1  126.58    7.64
  -2   8  -1  117.88    8.04
   3   8   1 2125.88   62.33
  -3   8  -1 2107.18   63.56
   4   8   1  145.98    7.85
  -4   8  -1  138.86    9.11
  -5   8  -1  414.44   17.49
   5   8   1  417.50   15.43
   6   8   1   44.61    4.44
  -6   8  -1   54.59    6.66
   7   8   1    4.05    2.47
  -7   8  -1    8.82    4.48
  -8   8  -1   21.02    5.52
  -9   8  -1  178.41   11.85
  -9   8  -1  178.35   10.78
 -10   8  -1  106.39    9.51
 -10   8  -1  106.14    8.97
 -11   8  -1  401.18   18.91
 -11   8  -1  402.34   18.65
 -12   8  -1   32.52    6.88
 -12   8  -1   14.43    5.53
 -13   8  -1   47.58    7.87
 -13   8  -1   36.76    7.29
 -14   8  -1   16.23    5.64
 -14   8  -1   11.22    5.35
 -15   8  -1   -0.91    5.13
 -16   8  -1   13.25    6.65
 -16   9   1   60.30   10.23
 -15   9   1   33.31    7.69
 -14   9   1   17.33    6.06
 -14   9   1    4.23    5.20
 -13   9   1    4.05    4.66
 -13   9   1    4.50    5.10
 -12   9   1    8.76    5.06
 -12   9   1    8.54    4.71
 -11   9   1  291.31   15.14
 -11   9   1  300.51   16.11
 -10   9   1  258.66   13.40
 -10   9   1  238.18   14.27
  -9   9   1  648.61   24.43
  -9   9   1  697.01   26.58
  -8   9   1  149.78    9.29
  -8   9   1  176.88   11.17
  -7   9   1  430.40   16.43
   7   9  -1  408.05   15.04
   6   9  -1   30.22    4.02
  -6   9   1   25.44    4.00
  -6   9   1   31.08    5.75
  -5   9   1    4.78    3.75
   5   9  -1    7.06    3.00
   4   9  -1  491.13   18.24
  -4   9   1  501.10   20.03
   3   9  -1 1087.96   34.64
  -3   9   1 1081.33   35.85
   2   9  -1 1885.62   56.98
  -2   9   1 1915.39   58.02
   1   9  -1  690.89   24.16
  -1   9   1  670.62   24.34
   0   9   1 1627.34   49.47
   0   9  -1 1572.82   49.10
   1   9   1  134.51    8.29
  -1   9  -1  134.92    8.96
   2   9   1  730.03   25.62
  -2   9  -1  753.33   26.45
  -3   9  -1   36.58    5.58
   3   9   1   48.71    5.51
  -4   9  -1  175.72   10.68
   4   9   1  181.90    9.64
   5   9   1 1589.83   48.26
  -5   9  -1 1593.87   50.67
   6   9   1  226.55   10.44
  -6   9  -1  214.46   12.85
   7   9   1  572.87   19.99
  -7   9  -1  587.12   23.50
  -8   9  -1  128.32   10.25
  -9   9  -1  120.10    9.09
  -9   9  -1  122.04   10.55
 -10   9  -1    1.07    4.62
 -10   9  -1    1.02    3.76
 -11   9  -1   68.76    8.15
 -11   9  -1   74.05    9.18
 -12   9  -1   93.11    9.94
 -12   9  -1   93.94   10.09
 -13   9  -1  162.16   12.84
 -13   9  -1  170.08   12.88
 -14   9  -1   48.78    8.68
 -14   9  -1   49.83    8.62
 -15   9  -1  118.31   12.52
 -16   9  -1   74.55   10.88
 -16  10   1   69.47   10.72
 -15  10   1   27.19    7.59
 -14  10   1  181.22   14.28
 -14  10   1  211.38   14.92
 -13  10   1   66.10    9.47
 -13  10   1   63.17    9.06
 -12  10   1  232.80   13.99
 -12  10   1  240.54   15.00
 -11  10   1   94.99    9.93
 -11  10   1  101.09    9.21
 -10  10   1  111.32   10.52
 -10  10   1  116.45    9.23
  -9  10   1    1.94    4.51
  -9  10   1    0.04    3.21
  -8  10   1  145.00    9.14
  -8  10   1  162.81   11.73
  -7  10   1    9.82    3.43
  -7  10   1   -2.33    3.72
   6  10  -1 1056.73   34.02
  -6  10   1 1090.73   33.48
  -6  10   1 1057.53   36.86
   5  10  -1  259.68   12.25
  -5  10   1  286.43   14.52
   4  10  -1  899.97   30.44
  -4  10   1  935.21   32.40
   3  10  -1  213.10   11.10
  -3  10   1  208.95   12.26
   2  10  -1   80.55    7.12
  -2  10   1   78.14    7.59
  -1  10   1   40.64    6.01
   1  10  -1   35.67    5.52
   0  10  -1  161.51    9.79
   0  10   1  144.59    9.77
   1  10   1   83.52    7.42
  -1  10  -1   89.05    7.73
   2  10   1  668.61   24.23
  -2  10  -1  653.34   24.75
  -3  10  -1  289.61   14.44
   3  10   1  289.15   13.54
   4  10   1 1269.61   39.60
  -4  10  -1 1195.83   41.02
   5  10   1    6.11    3.13
  -5  10  -1    5.68    4.14
  -6  10  -1   40.91    7.04
   6  10   1   35.99    4.86
  -7  10  -1    7.46    4.56
   7  10   1   -0.84    2.88
  -8  10  -1  225.07   14.10
  -9  10  -1  152.04    9.99
  -9  10  -1  123.21   11.22
 -10  10  -1  718.61   29.11
 -10  10  -1  744.61   27.71
 -11  10  -1   84.32    9.07
 -11  10  -1   87.79   10.16
 -12  10  -1  461.53   21.34
 -12  10  -1  449.24   21.41
 -13  10  -1   35.53    7.09
 -13  10  -1   41.36    7.93
 -14  10  -1   68.69   10.02
 -14  10  -1   70.61    9.86
 -15  10  -1    5.45    5.66
 -15  10  -1    1.45    5.54
 -15  11   1   20.36    6.99
 -15  11   1    2.71    5.75
 -14  11   1    8.66    5.87
 -14  11   1    7.91    5.35
 -13  11   1   15.14    6.02
 -13  11   1   11.16    6.08
 -12  11   1   59.27    8.84
 -12  11   1   48.68    7.53
 -11  11   1    6.27    4.18
 -11  11   1    0.06    4.67
 -10  11   1  506.32   20.41
 -10  11   1  459.92   22.13
  -9  11   1    1.30    3.23
  -9  11   1   -5.10    3.93
  -8  11   1  299.16   13.64
  -8  11   1  272.82   15.44
  -7  11   1  256.13   12.13
  -7  11   1  265.12   14.78
  -6  11   1   30.61    6.49
  -6  11   1   31.92    4.47
   6  11  -1   38.57    5.31
   5  11  -1   11.78    4.19
  -5  11   1   20.10    5.70
   4  11  -1  350.50   15.53
  -4  11   1  345.60   16.69
   3  11  -1  260.64   13.07
  -2  11   1 1429.18   47.39
   2  11  -1 1495.98   46.87
   1  11  -1   58.38    7.10
  -1  11   1   78.26    7.96
   0  11   1 1321.60   43.99
   0  11  -1 1380.67   44.24
   1  11   1  109.42    8.83
  -1  11  -1  101.77    8.94
  -2  11  -1  279.15   14.32
   2  11   1  277.55   13.94
   3  11   1   -0.12    3.39
  -3  11  -1   -0.64    3.52
  -4  11  -1  438.75   19.71
   4  11   1  441.91   18.30
   5  11   1   75.69    7.01
  -5  11  -1   71.10    8.42
  -6  11  -1  708.99   27.70
   6  11   1  698.73   25.11
  -7  11  -1   54.46    8.18
  -8  11  -1  299.47   16.68
  -9  11  -1    2.26    3.50
  -9  11  -1   -2.54    4.69
 -10  11  -1   36.95    7.35
 -10  11  -1   30.31    6.11
 -11  11  -1   29.85    7.09
 -11  11  -1   27.23    6.14
 -12  11  -1  143.36   12.86
 -12  11  -1  121.54   11.17
 -13  11  -1   14.87    6.52
 -13  11  -1   11.00    5.70
 -14  11  -1  170.47   14.20
 -14  11  -1  191.09   14.75
 -15  11  -1    3.84    5.76
 -15  11  -1   11.94    6.64
 -15  12   1   12.26    6.75
 -15  12   1    9.33    6.42
 -14  12   1  116.62   12.55
 -14  12   1  125.34   12.14
 -13  12   1   64.94    9.94
 -13  12   1   59.06    8.70
 -12  12   1  202.05   13.17
 -12  12   1  186.94   14.66
 -11  12   1    2.78    4.90
 -11  12   1    7.47    4.49
 -10  12   1   17.55    4.85
 -10  12   1   21.52    6.38
  -9  12   1    9.77    5.70
  -9  12   1    6.74    3.56
  -8  12   1  177.84   10.22
  -8  12   1  193.20   13.78
  -7  12   1   93.33   10.19
  -7  12   1   97.57    7.35
   6  12  -1  241.93   12.65
  -6  12   1  301.00   16.17
  -6  12   1  273.36   11.85
  -5  12   1  159.13    8.14
   5  12  -1  142.34    9.86
  -5  12   1  150.29   11.58
  -4  12   1  635.34   25.35
   4  12  -1  597.60   23.61
   3  12  -1   54.02    6.98
  -3  12   1   53.17    7.71
  -2  12   1   38.79    6.62
   2  12  -1   39.41    6.43
   1  12  -1    6.61    4.51
  -1  12   1    9.98    4.61
   0  12   1  363.11   16.95
   0  12  -1  322.86   16.14
  -1  12  -1  332.24   16.55
   1  12   1  334.37   16.29
   2  12   1  924.92   33.10
  -2  12  -1  937.89   33.92
  -3  12  -1  220.41   13.14
   3  12   1  201.59   12.14
  -4  12  -1  268.87   14.93
  -5  12  -1  171.59   12.48
   5  12   1  159.90   10.21
  -6  12  -1   -1.36    3.81
   6  12   1    0.52    3.25
  -7  12  -1    3.98    4.53
  -8  12  -1  156.65   12.75
  -9  12  -1   31.44    7.47
  -9  12  -1   33.10    5.86
 -10  12  -1  410.33   18.42
 -10  12  -1  379.17   20.48
 -11  12  -1   53.68    9.61
 -11  12  -1   50.69    7.74
 -12  12  -1  162.27   12.81
 -12  12  -1  206.74   15.45
 -13  12  -1   41.21    8.81
 -13  12  -1   19.36    6.23
 -14  12  -1    4.98    6.12
 -14  12  -1    9.50    5.75
 -14  13   1   12.54    6.82
 -13  13   1    7.37    4.86
 -13  13   1    3.00    5.53
 -12  13   1   -1.95    4.15
 -12  13   1    5.55    5.62
 -11  13   1  129.20   13.05
 -10  13   1   77.20   10.37
  -9  13   1  136.69   12.53
  -8  13   1   88.32   10.63
  -7  13   1   82.58   10.21
  -6  13   1    6.60    5.25
   5  13  -1   24.99    5.47
  -5  13   1   25.37    6.29
   4  13  -1  151.58   10.85
  -4  13   1  170.15   12.55
   3  13  -1  237.84   13.70
  -3  13   1  275.12   15.48
  -2  13   1  557.76   23.80
   2  13  -1  565.41   23.27
   1  13  -1  610.79   25.06
  -1  13   1  631.75   25.44
   0  13   1  363.61   17.79
   0  13  -1  384.07   18.08
   1  13   1  292.09   15.47
  -1  13  -1  272.34   15.16
   2  13   1   83.79    8.81
  -2  13  -1   93.99    9.60
   3  13   1   86.43    8.67
  -3  13  -1   77.00    9.41
  -4  13  -1   10.83    5.11
   4  13   1   13.86    4.97
  -5  13  -1  126.41   11.51
   5  13   1  136.96   10.17
   6  13   1  148.02   10.04
  -6  13  -1  137.56   12.19
  -7  13  -1  375.28   19.68
  -8  13  -1  203.88   11.45
  -8  13  -1  194.61   14.80
  -9  13  -1   51.44    8.99
  -9  13  -1   71.44    7.78
 -10  13  -1   -2.26    3.71
 -10  13  -1    3.79    5.50
 -11  13  -1    2.51    3.89
 -11  13  -1    5.77    6.01
 -12  13  -1   64.98   10.14
 -12  13  -1   76.49    9.44
 -13  13  -1  118.04   13.15
 -13  13  -1   85.52   10.35
 -14  13  -1   55.80   10.06
 -14  13  -1   36.39    7.82
 -13  14   1  183.28   15.72
 -12  14   1   43.81    9.02
 -11  14   1   45.97    9.13
 -10  14   1   23.08    7.14
  -9  14   1   -0.13    5.27
  -8  14   1   -0.87    5.00
  -7  14   1  410.74   21.39
  -6  14   1   43.47    8.34
   5  14  -1  495.65   21.46
  -5  14   1  526.29   23.74
   4  14  -1  129.62   10.48
  -4  14   1  137.04   11.94
   3  14  -1  153.77   11.40
  -3  14   1  161.62   12.83
   2  14  -1   -1.60    3.56
  -2  14   1   -0.12    3.68
   1  14  -1    7.23    4.59
  -1  14   1   -4.23    4.24
   0  14   1   58.80    8.13
   0  14  -1   63.54    8.51
   1  14   1  742.69   29.32
  -1  14  -1  735.75   29.55
  -2  14  -1   50.43    8.23
   2  14   1   56.82    7.80
  -3  14  -1  355.32   18.53
   3  14   1  355.34   17.75
   4  14   1   37.47    6.45
  -4  14  -1   26.45    6.55
   5  14   1  267.29   14.38
  -5  14  -1  226.79   15.37
  -6  14  -1   42.06    8.48
  -7  14  -1    1.55    4.74
  -8  14  -1   59.71   10.00
  -9  14  -1  130.80   13.19
 -10  14  -1   80.19   11.34
 -11  14  -1  152.85   14.43
 -12  14  -1   16.69    7.36
 -13  14  -1   28.27    8.75
 -12  15   1   16.19    7.36
 -11  15   1  309.34   19.37
 -10  15   1    4.87    6.21
  -9  15   1  296.13   18.79
  -8  15   1    1.52    5.51
  -7  15   1  430.10   22.66
  -6  15   1    2.28    5.36
   5  15  -1   -1.07    3.98
  -5  15   1    3.83    4.57
   4  15  -1   12.52    5.11
  -4  15   1   25.10    7.03
   3  15  -1   92.84    9.87
  -3  15   1  104.12   11.03
   2  15  -1    0.65    4.07
  -2  15   1   -5.94    4.33
  -1  15   1  366.23   19.01
   1  15  -1  375.22   19.07
   0  15  -1   11.91    5.56
   0  15   1    9.03    5.14
   1  15   1   66.12    9.03
  -1  15  -1   66.83    9.23
   2  15   1   42.55    7.49
  -2  15  -1   44.91    8.07
   3  15   1   56.01    8.09
  -3  15  -1   48.61    8.36
  -4  15  -1   -1.58    4.72
   4  15   1    5.27    4.33
   5  15   1  557.23   23.92
  -5  15  -1  571.29   26.23
  -6  15  -1    0.74    5.13
  -7  15  -1  708.08   30.84
  -8  15  -1   15.11    7.20
  -9  15  -1  148.05   14.44
 -10  15  -1    1.93    5.90
 -11  15  -1   -8.90    5.50
 -12  15  -1    9.51    6.71
 -11  16   1   29.52    8.94
 -10  16   1    9.46    6.99
  -9  16   1    2.74    6.05
  -8  16   1   10.54    6.31
  -7  16   1  171.53   15.28
  -6  16   1  137.65   13.89
  -5  16   1  320.38   18.78
   4  16  -1   53.94    8.26
  -4  16   1   52.18    8.90
   3  16  -1  192.85   14.04
  -3  16   1  191.59   14.82
  -2  16   1   34.61    7.67
   2  16  -1   41.95    7.70
   1  16  -1   12.78    5.70
  -1  16   1   21.67    6.45
   0  16   1    3.04    4.64
   0  16  -1    3.60    4.93
   1  16   1  333.94   18.51
  -1  16  -1  336.54   19.03
  -2  16  -1   21.10    6.36
   2  16   1   18.69    5.69
  -3  16  -1  295.66   18.00
   3  16   1  277.55   16.44
   4  16   1   91.65   10.18
  -4  16  -1   79.44   10.88
  -5  16  -1  187.65   15.22
  -6  16  -1   17.39    7.30
  -7  16  -1    2.83    5.66
  -8  16  -1   25.69    8.67
  -9  16  -1   80.54   11.85
 -10  16  -1   52.70   10.27
 -11  16  -1   73.17   12.07
 -10  17   1   99.10   13.52
  -9  17   1   72.15   11.57
  -8  17   1  107.00   13.09
  -7  17   1   81.29   11.88
  -6  17   1   -8.35    4.45
  -5  17   1   -2.78    4.52
  -4  17   1   90.78   11.49
   4  17  -1   93.99   10.64
  -3  17   1   17.97    6.33
   3  17  -1   19.56    6.18
   2  17  -1  266.81   16.69
  -2  17   1  261.55   17.19
  -1  17   1   57.10    9.68
   1  17  -1   84.47   10.65
   0  17   1  348.07   19.88
   0  17  -1  359.38   19.84
  -1  17  -1   25.34    7.37
   1  17   1   20.88    6.61
  -2  17  -1   -3.53    4.87
   2  17   1    0.59    4.24
   3  17   1    3.76    4.56
  -3  17  -1    3.52    5.85
   4  17   1   92.75   10.64
  -4  17  -1  104.28   12.28
  -5  17  -1  103.52   12.56
  -6  17  -1  140.18   14.54
  -7  17  -1  159.30   15.53
  -8  17  -1   92.57   12.75
  -9  17  -1   16.57    7.28
  -8  18   1   49.02   10.13
  -7  18   1    5.01    6.28
  -6  18   1  294.65   19.58
  -5  18   1   -3.28    4.81
  -4  18   1  176.90   15.62
  -3  18   1   -1.07    4.96
   3  18  -1    0.91    4.69
   2  18  -1   10.80    5.96
  -2  18   1   13.36    6.61
  -1  18   1    8.71    6.17
   1  18  -1    8.43    5.95
   0  18   1  141.19   13.82
   0  18  -1  160.01   14.18
   1  18   1   17.39    6.24
  -1  18  -1    4.41    5.88
  -2  18  -1  347.20   20.94
   2  18   1  377.30   20.73
   3  18   1    4.63    5.14
  -3  18  -1    0.05    5.39
  -4  18  -1  242.97   18.10
  -5  18  -1   -0.79    4.85
  -6  18  -1   69.51   11.15
  -7  18  -1    0.75    5.22
  -8  18  -1   33.32    9.44
  -6  19   1   25.26    7.12
  -5  19   1   12.72    6.68
  -4  19   1   45.92    9.51
  -3  19   1  106.38   13.47
   3  19  -1   80.31   11.08
  -2  19   1  247.80   18.93
   2  19  -1  275.29   17.81
   1  19  -1   86.64   11.95
  -1  19   1   78.33   11.45
   0  19   1  253.44   18.57
   0  19  -1  299.17   19.09
  -1  19  -1   28.28    7.99
   1  19   1   48.39    9.17
   2  19   1   10.13    5.74
  -2  19  -1    9.63    6.50
  -3  19  -1   23.23    7.30
   3  19   1   16.09    6.59
  -4  19  -1   35.29    8.53
  -5  19  -1    9.45    6.52
  -6  19  -1  185.29   17.36
  -3  20   1   46.20   10.00
  -2  20   1   11.37    7.16
   2  20  -1   27.91    7.52
  -1  20   1   10.69    6.33
   1  20  -1    8.84    5.88
   0  20   1   34.22    8.33
   0  20  -1   29.99    8.41
   1  20   1   48.37    9.92
  -1  20  -1   57.10   10.23
  -2  20  -1  109.28   13.61
   2  20   1  104.52   12.70
  -3  20  -1   87.55   12.46
  -3 -20   2  156.06   16.32
   3 -20  -2  139.76   15.63
  -2 -20   2  187.30   17.01
   2 -20  -2  139.30   15.69
   1 -20  -2  122.17   15.00
  -1 -20   2  176.30   16.50
   0 -20  -2   29.88    9.17
   0 -20   2   42.29   10.18
   1 -20   2   12.11    8.02
  -1 -20  -2   10.02    8.61
  -2 -20  -2    7.41    7.57
   2 -20   2    7.42    6.92
   6 -19  -2   12.36    8.53
  -6 -19   2    7.92    7.11
  -5 -19   2  136.71   14.87
   5 -19  -2  112.95   13.93
  -4 -19   2   20.35    8.07
   4 -19  -2   18.01    8.81
   3 -19  -2   -1.42    7.28
  -3 -19   2   15.40    7.50
  -2 -19   2    9.09    7.27
   2 -19  -2    3.22    7.62
   1 -19  -2   93.32   12.98
  -1 -19   2  100.77   12.61
   0 -19  -2   -0.45    7.20
   0 -19   2   -6.22    5.30
  -1 -19  -2  238.66   18.50
   1 -19   2  268.70   19.05
  -2 -19  -2   -4.21    6.04
   2 -19   2   13.56    7.56
   3 -19   2  104.84   13.53
  -3 -19  -2  125.58   13.97
  -4 -19  -2    4.34    6.78
   4 -19   2   -3.33    6.36
   5 -19   2   16.06    7.63
  -5 -19  -2    6.62    7.55
  -6 -19  -2    6.12    7.39
   6 -19   2   24.51    8.58
   8 -18  -2   21.51    9.01
  -8 -18   2   41.62    9.65
   7 -18  -2   13.16    8.04
  -7 -18   2    2.05    6.81
  -6 -18   2    5.38    6.63
   6 -18  -2   13.01    7.20
  -5 -18   2  147.63   14.53
   5 -18  -2  138.04   14.39
  -4 -18   2    6.60    6.48
   4 -18  -2    4.85    7.17
   3 -18  -2  284.38   18.88
  -3 -18   2  280.55   18.62
   2 -18  -2   -3.04    6.72
  -2 -18   2   -0.33    6.40
   1 -18  -2  283.51   18.59
  -1 -18   2  233.51   17.54
   0 -18  -2   -0.73    6.68
   0 -18   2    4.67    6.54
  -1 -18  -2   -5.61    6.63
   1 -18   2    8.50    6.74
  -2 -18  -2    2.56    7.18
   2 -18   2   10.49    6.97
   3 -18   2  152.19   14.54
  -3 -18  -2  139.48   14.46
   4 -18   2   13.26    7.17
  -4 -18  -2   30.34    8.80
   5 -18   2  341.13   20.25
  -5 -18  -2  256.01   19.16
  -6 -18  -2   27.65    8.17
   6 -18   2   41.27    9.83
   7 -18   2  113.48   13.70
  -7 -18  -2  124.82   14.60
   8 -18   2   -3.55    6.15
  -8 -18  -2    4.84    7.52
 -10 -17   2    7.11    7.40
  10 -17  -2   -8.07    6.52
  -9 -17   2   47.99   10.13
   9 -17  -2   25.15    9.05
   8 -17  -2   56.93   10.70
  -8 -17   2   26.83    8.84
   7 -17  -2  197.17   16.21
  -7 -17   2  220.07   16.86
  -6 -17   2  110.08   12.84
   6 -17  -2  101.81   12.59
   5 -17  -2  158.83   14.28
  -5 -17   2  160.92   14.44
   4 -17  -2   48.53    9.36
  -4 -17   2   54.96    9.55
  -3 -17   2   10.68    5.82
   3 -17  -2    1.68    6.59
  -2 -17   2    2.18    6.12
   2 -17  -2   -0.45    6.30
  -1 -17   2  124.83   12.89
   1 -17  -2  108.68   12.29
   0 -17  -2   92.03   11.81
   0 -17   2   65.00    9.93
   1 -17   2  264.56   16.99
  -1 -17  -2  250.67   17.57
   2 -17   2   59.63   10.02
  -2 -17  -2   48.15    9.94
   3 -17   2  119.29   12.54
  -3 -17  -2  110.60   13.01
   4 -17   2   17.69    6.81
  -4 -17  -2   11.96    7.18
   5 -17   2    6.96    6.30
  -5 -17  -2    5.57    7.09
  -6 -17  -2   23.16    7.88
   6 -17   2   14.00    7.46
  -7 -17  -2   63.74   11.10
   7 -17   2   72.20   11.17
   8 -17   2   98.85   12.62
  -8 -17  -2  109.19   13.81
   9 -17   2  114.81   13.68
  -9 -17  -2  145.30   15.58
  11 -16  -2   36.34    9.98
 -11 -16   2   39.02    9.88
  10 -16  -2  180.69   16.13
 -10 -16   2  201.77   16.84
   9 -16  -2   26.47    8.62
  -9 -16   2    8.30    6.93
   8 -16  -2   95.50   12.12
  -8 -16   2   97.05   12.41
   7 -16  -2    1.03    5.69
  -7 -16   2   -7.82    5.71
   6 -16  -2    2.95    5.82
  -6 -16   2   -5.71    5.35
   5 -16  -2  117.78   12.30
  -5 -16   2  128.94   12.58
  -4 -16   2   95.20   11.29
   4 -16  -2   98.59   11.19
  -3 -16   2  152.57   13.46
   3 -16  -2  133.66   12.96
  -2 -16   2  231.86   15.86
   2 -16  -2  224.56   15.46
  -1 -16   2  121.10   12.09
   1 -16  -2   81.17   10.87
   0 -16  -2   86.15   11.23
   0 -16   2  111.89   11.75
  -1 -16  -2    4.07    5.74
   1 -16   2   -2.60    4.53
   2 -16   2   14.23    6.58
  -2 -16  -2   12.24    6.60
   3 -16   2   22.86    6.91
  -3 -16  -2   19.58    7.35
   4 -16   2  272.10   16.82
  -4 -16  -2  246.45   17.21
  -5 -16  -2   52.57    9.93
   5 -16   2   69.42   10.20
  -6 -16  -2  349.36   20.87
   6 -16   2  406.30   21.28
  -7 -16  -2   57.91   10.45
   7 -16   2   38.83    8.70
   8 -16   2   58.25   10.01
  -8 -16  -2   47.61    9.72
  -9 -16  -2   -3.94    6.28
   9 -16   2   -4.90    5.34
 -10 -16  -2    4.44    7.52
  10 -16   2   -0.48    6.18
 -12 -15   2   11.33    7.37
  12 -15  -2    6.41    7.88
 -11 -15   2   20.88    8.02
  11 -15  -2   34.45    9.31
 -10 -15   2   27.67    8.10
  10 -15  -2   22.27    8.10
  -9 -15   2   -0.79    5.23
   9 -15  -2    8.21    6.91
  -8 -15   2  297.92   18.25
   8 -15  -2  284.05   17.85
   7 -15  -2    0.23    5.98
  -7 -15   2    0.96    6.00
  -6 -15   2  586.50   26.26
   6 -15  -2  577.23   25.90
   5 -15  -2   -4.86    5.25
  -5 -15   2   -3.72    4.79
  -4 -15   2   59.53    9.19
   4 -15  -2   85.81   10.29
  -3 -15   2    8.78    5.46
   3 -15  -2    8.78    5.59
   2 -15  -2   20.28    6.84
  -2 -15   2   30.36    7.10
  -1 -15   2    7.67    5.61
   1 -15  -2    2.68    5.64
   0 -15  -2  747.89   29.77
   0 -15   2  714.59   29.26
   1 -15   2   22.61    6.66
  -1 -15  -2   14.70    6.42
   2 -15   2  532.02   24.39
  -2 -15  -2  586.11   25.29
  -3 -15  -2   10.02    5.70
   3 -15   2    4.12    5.34
   4 -15   2  325.51   17.72
  -4 -15  -2  313.44   18.37
   5 -15   2   71.50   10.04
  -5 -15  -2   74.85   10.34
  -6 -15  -2    1.71    6.06
   6 -15   2    4.27    5.54
   7 -15   2   -0.84    5.24
  -7 -15  -2    5.53    6.83
   8 -15   2  136.63   13.09
  -8 -15  -2  144.91   14.28
   9 -15   2   -9.57    3.94
  -9 -15  -2   -0.30    6.50
  10 -15   2   58.93   10.08
 -10 -15  -2   51.53   10.26
  11 -15   2    2.80    5.47
 -11 -15  -2    5.78    6.85
  12 -15   2    8.34    7.59
 -12 -15  -2    9.85    7.43
 -13 -14   2   -3.79    5.84
  13 -14  -2    3.00    7.66
  12 -14  -2  366.76   20.81
 -12 -14   2  309.33   19.83
  11 -14  -2    6.97    6.35
 -11 -14   2   11.81    6.59
  10 -14  -2  322.55   19.07
 -10 -14   2  311.16   18.86
  -9 -14   2    2.80    5.86
   9 -14  -2    2.31    6.13
   8 -14  -2  193.72   14.69
  -8 -14   2  227.09   15.84
  -7 -14   2    8.92    6.02
   7 -14  -2   -0.37    5.13
  -6 -14   2   11.47    5.71
   6 -14  -2   15.58    5.81
  -5 -14   2   18.43    6.35
   5 -14  -2   37.80    7.80
  -4 -14   2  491.86   22.64
   4 -14  -2  507.52   22.55
  -3 -14   2  188.59   13.33
   3 -14  -2  201.82   13.21
   2 -14  -2  447.52   20.91
  -2 -14   2  448.38   20.90
  -1 -14   2   21.57    6.03
   1 -14  -2   10.33    5.96
   0 -14  -2   15.05    5.95
   0 -14   2    5.06    5.37
   1 -14   2   39.69    7.42
  -1 -14  -2   33.72    7.32
  -2 -14  -2  174.02   13.12
   2 -14   2  201.17   12.91
   3 -14   2    1.30    4.55
  -3 -14  -2    2.00    5.24
   4 -14   2  333.62   17.90
  -4 -14  -2  352.75   18.53
  -5 -14  -2   21.84    6.76
   5 -14   2   38.62    7.68
   6 -14   2  726.42   29.21
  -6 -14  -2  721.56   29.88
  -7 -14  -2    4.72    6.18
   7 -14   2    6.66    5.59
   8 -14   2   76.56    9.94
  -8 -14  -2   73.70   11.00
  -9 -14  -2   -3.37    5.91
   9 -14   2    1.67    4.84
  10 -14   2   -0.60    5.38
 -10 -14  -2   10.85    7.72
  11 -14   2   32.27    7.92
 -11 -14  -2   27.33    9.27
  12 -14   2  119.88   13.65
 -12 -14  -2  126.43   14.33
 -14 -13   2   92.95   12.68
  14 -13  -2   90.09   13.08
  13 -13  -2   30.18    9.13
 -13 -13   2   43.55    9.86
 -12 -13   2   18.66    7.10
  12 -13  -2    6.83    7.33
 -11 -13   2    9.22    5.85
  11 -13  -2   14.78    7.34
 -10 -13   2   72.91   10.17
  10 -13  -2   93.18   11.12
  -9 -13   2   86.31   10.64
   9 -13  -2   97.08   11.04
   8 -13  -2  302.08   17.44
  -8 -13   2  316.93   17.65
  -7 -13   2  234.69   14.91
   7 -13  -2  229.22   14.23
   6 -13  -2  371.44   18.45
  -6 -13   2  388.16   19.31
   5 -13  -2  255.75   14.99
  -5 -13   2  253.17   14.70
   4 -13  -2   31.61    7.10
  -4 -13   2   36.20    6.65
   3 -13  -2    8.67    5.51
  -3 -13   2   -1.80    3.82
   2 -13  -2    8.15    5.08
  -2 -13   2    0.21    3.95
  -1 -13   2  387.12   18.18
   1 -13  -2  360.53   18.02
   0 -13   2  590.70   23.74
   0 -13  -2  563.39   23.61
  -1 -13  -2  331.05   16.93
   1 -13   2  369.37   17.76
   2 -13   2  397.30   19.23
  -2 -13  -2  464.15   20.41
  -3 -13  -2  105.25   10.12
   3 -13   2   84.14    9.21
  -4 -13  -2   50.79    8.24
   4 -13   2   36.11    6.98
   5 -13   2    0.91    4.61
  -5 -13  -2   -6.09    4.53
  -6 -13  -2    8.70    5.48
   6 -13   2   14.65    5.72
   7 -13   2  153.48   12.49
  -7 -13  -2  139.54   12.78
  -8 -13  -2  180.45   14.58
   8 -13   2  214.44   14.64
   9 -13   2  353.46   19.09
  -9 -13  -2  324.62   19.33
 -10 -13  -2  142.93   13.98
  10 -13   2  153.04   13.43
  11 -13   2   94.51   11.74
 -11 -13  -2   81.46   11.84
  12 -13   2   55.79    9.83
 -12 -13  -2   64.95   11.38
  13 -13   2   10.53    7.07
 -13 -13  -2    4.91    6.90
 -15 -12   2    4.93    7.12
  15 -12  -2    3.11    7.80
 -14 -12   2   -3.72    6.15
  14 -12  -2   -3.71    6.93
 -13 -12   2   54.40    9.85
  13 -12  -2   53.07   10.31
 -12 -12   2   89.57   11.31
  12 -12  -2   81.38   11.29
 -11 -12   2  333.40   19.10
  11 -12  -2  341.64   19.11
  10 -12  -2   46.60    8.76
 -10 -12   2   57.19    8.85
  -9 -12   2  308.18   17.19
   9 -12  -2  295.77   17.00
   8 -12  -2   38.71    7.59
  -8 -12   2   32.68    7.05
  -7 -12   2   -1.75    3.27
   7 -12  -2    0.19    4.66
  -7 -12   2    2.47    4.14
  -6 -12   2   22.45    5.81
   6 -12  -2   39.57    7.10
  -6 -12   2   31.73    5.14
  -5 -12   2  169.15   12.19
  -5 -12   2  186.30    9.65
   5 -12  -2  159.42   11.55
   4 -12  -2   69.38    8.35
  -4 -12   2   65.22    5.66
  -4 -12   2   65.90    8.19
  -3 -12   2 1000.57   30.59
  -3 -12   2  947.01   34.03
   3 -12  -2  974.27   33.82
  -2 -12   2   85.74    5.79
   2 -12  -2   82.35    8.74
  -2 -12   2   83.77    8.73
  -1 -12   2  381.89   14.24
  -1 -12   2  421.60   18.28
   1 -12  -2  397.74   18.12
   0 -12   2   18.57    5.40
   0 -12   2   17.17    3.34
   0 -12  -2   19.13    5.64
  -1 -12  -2    8.40    5.08
   1 -12   2    1.63    4.08
   1 -12   2    3.33    2.61
   2 -12   2   12.59    4.68
  -2 -12  -2   20.81    5.87
   3 -12   2  721.28   26.83
  -3 -12  -2  687.88   27.00
  -4 -12  -2   44.36    7.09
   4 -12   2   35.37    6.74
   5 -12   2  560.82   23.11
  -5 -12  -2  546.16   23.64
   6 -12   2  198.93   12.91
  -6 -12  -2  202.28   13.89
   7 -12   2  263.11   15.09
  -7 -12  -2  243.42   15.43
   8 -12   2   61.44    8.68
  -8 -12  -2   53.65    9.22
   9 -12   2    6.12    5.45
  -9 -12  -2    4.07    5.46
 -10 -12  -2    7.51    6.37
  10 -12   2    5.21    5.77
  11 -12   2  216.20   15.81
 -11 -12  -2  231.27   16.96
  12 -12   2   13.65    7.00
 -12 -12  -2   21.07    8.22
  13 -12   2  241.80   17.91
 -13 -12  -2  266.32   19.28
  14 -12   2   19.01    8.31
 -14 -12  -2   22.63    9.49
  15 -11  -2  203.61   17.24
 -15 -11   2  204.04   16.89
  14 -11  -2    0.42    6.86
 -14 -11   2   -3.39    5.52
 -13 -11   2  194.92   14.63
 -13 -11   2  212.64   15.96
  13 -11  -2  185.92   15.34
 -12 -11   2    7.27    5.61
  12 -11  -2    1.55    5.51
 -12 -11   2    5.44    5.68
  11 -11  -2    7.57    5.78
 -11 -11   2    3.55    4.90
 -11 -11   2    3.54    5.21
 -10 -11   2    1.82    4.67
  10 -11  -2   -0.96    5.13
 -10 -11   2    3.91    5.16
  -9 -11   2  132.09   11.65
  -9 -11   2  154.71   10.77
   9 -11  -2  164.79   12.15
  -8 -11   2   -0.15    4.51
   8 -11  -2    1.32    4.67
  -8 -11   2   -1.65    3.81
  -7 -11   2  590.39   24.19
   7 -11  -2  571.28   23.42
  -7 -11   2  590.12   22.07
  -6 -11   2    6.50    3.65
  -6 -11   2    7.38    4.36
   6 -11  -2   11.80    4.96
  -5 -11   2  593.56   21.08
  -4 -11   2   10.97    4.96
   4 -11  -2   13.15    4.95
  -4 -11   2   18.43    3.88
   3 -11  -2   17.95    5.23
  -3 -11   2   22.05    3.73
  -3 -11   2   17.89    4.98
  -2 -11   2    4.35    2.46
  -2 -11   2   -1.34    3.85
   2 -11  -2   12.29    4.99
   1 -11  -2  512.28   21.70
  -1 -11   2  602.61   19.01
  -1 -11   2  581.08   22.14
   0 -11   2   36.27    3.88
   0 -11   2   38.57    6.26
   0 -11  -2   28.12    5.88
   1 -11   2 1234.50   39.04
   1 -11   2 1211.24   35.84
  -1 -11  -2 1131.30   38.63
   2 -11   2   -4.03    3.55
  -2 -11  -2   -7.16    3.43
   2 -11   2   -3.36    2.27
  -3 -11  -2  991.69   34.32
   3 -11   2  995.23   33.73
  -4 -11  -2   35.80    6.40
   4 -11   2   37.27    6.51
  -5 -11  -2    8.44    4.68
   5 -11   2    1.51    4.23
  -6 -11  -2   -0.51    4.66
   6 -11   2    4.63    4.29
   7 -11   2  491.12   21.14
  -7 -11  -2  474.16   21.84
   8 -11   2    4.09    4.76
  -8 -11  -2    6.53    5.76
  -9 -11  -2  974.82   36.91
   9 -11   2 1000.59   36.24
  10 -11   2   22.77    6.86
 -10 -11  -2   29.04    7.92
  11 -11   2  314.43   18.02
 -11 -11  -2  285.66   18.35
 -12 -11  -2    2.18    6.31
  12 -11   2   13.14    6.75
  13 -11   2   14.56    7.12
 -13 -11  -2    6.45    7.52
  14 -11   2    4.87    6.98
 -14 -11  -2   -0.50    7.17
 -15 -11  -2   35.09   10.11
  15 -11   2   49.10   10.68
  16 -10  -2   40.62   10.54
 -16 -10   2   50.86    9.72
 -16 -10   2   44.63    9.77
 -15 -10   2    9.84    6.52
 -15 -10   2    5.72    5.76
  15 -10  -2   -4.13    6.95
 -14 -10   2    0.31    5.55
 -14 -10   2    3.45    5.43
  14 -10  -2    4.73    6.87
 -13 -10   2   28.30    7.72
  13 -10  -2   36.00    8.53
 -13 -10   2   22.86    6.75
 -12 -10   2    8.33    5.20
  12 -10  -2    8.95    6.48
 -12 -10   2   20.17    6.19
 -11 -10   2  229.84   13.98
  11 -10  -2  245.24   14.84
 -11 -10   2  223.26   14.76
 -10 -10   2   98.83    9.46
  10 -10  -2   92.75   10.08
 -10 -10   2  113.45   10.82
   9 -10  -2  132.82   11.01
  -9 -10   2  133.64   11.41
  -9 -10   2  146.26   10.33
   8 -10  -2    3.18    4.77
  -8 -10   2    3.73    4.07
  -8 -10   2    3.11    4.63
  -7 -10   2   58.64    6.72
   7 -10  -2   53.25    7.40
  -7 -10   2   37.72    6.46
  -6 -10   2    8.67    3.68
  -6 -10   2   11.73    4.63
   6 -10  -2    8.99    4.83
   5 -10  -2  876.51   29.80
  -5 -10   2  787.79   29.66
  -5 -10   2  897.36   28.29
   4 -10  -2  240.23   12.36
  -4 -10   2  236.33   10.64
  -4 -10   2  230.77   12.68
   3 -10  -2 2541.58   73.81
  -3 -10   2 2523.28   71.90
  -3 -10   2 2563.71   74.11
  -2 -10   2  907.83   30.85
   2 -10  -2  878.74   30.36
  -2 -10   2  938.56   28.20
  -1 -10   2 1023.82   33.28
  -1 -10   2  994.26   30.35
   1 -10  -2 1007.30   33.13
   0 -10   2   45.06    6.06
   0 -10   2   38.49    3.81
   0 -10  -2   37.19    5.59
   1 -10   2  564.58   21.00
   1 -10   2  531.88   18.17
  -1 -10  -2  562.44   21.06
  -2 -10  -2    4.94    4.03
   2 -10   2    7.52    3.88
  -2 -10  -2    6.64    1.39
   2 -10   2    5.02    2.40
  -3 -10  -2  176.47    6.77
   3 -10   2  168.30   10.38
  -3 -10  -2  159.10   10.67
  -4 -10  -2  387.90   12.98
   4 -10   2  369.37   16.30
  -4 -10  -2  318.92   16.30
  -5 -10  -2  751.41   28.31
   5 -10   2  783.25   27.93
  -5 -10  -2  792.56   24.90
  -6 -10  -2   17.36    4.09
   6 -10   2    5.26    4.31
  -6 -10  -2   11.84    5.30
   7 -10   2  195.18   11.98
  -7 -10  -2  204.10   10.41
  -7 -10  -2  193.42   12.60
   8 -10   2   18.73    5.24
  -8 -10  -2   14.40    6.01
  -8 -10  -2   13.29    4.28
  -9 -10  -2   29.24    7.10
  -9 -10  -2   25.48    5.32
   9 -10   2   39.31    7.06
  10 -10   2   67.23    9.28
 -10 -10  -2   63.22    9.48
 -10 -10  -2   66.39    7.71
  11 -10   2  260.03   16.03
 -11 -10  -2  218.89   16.07
  12 -10   2   73.81   10.32
 -12 -10  -2   63.85   10.54
 -13 -10  -2  166.92   15.15
  13 -10   2  204.27   15.82
 -14 -10  -2   51.25   10.22
  14 -10   2   42.27    9.32
  15 -10   2   81.54   12.05
 -15 -10  -2   80.46   12.42
 -16  -9   2   81.93   11.60
 -16  -9   2   75.99   11.19
  16  -9  -2   68.70   12.14
 -15  -9   2  133.96   13.31
  15  -9  -2  137.39   14.31
 -15  -9   2  139.25   13.91
 -14  -9   2  104.88   11.69
 -14  -9   2   97.53   11.59
  14  -9  -2  108.54   12.44
 -13  -9   2   34.31    7.72
 -13  -9   2   34.79    7.56
  13  -9  -2   19.15    7.12
 -12  -9   2   34.78    7.01
  12  -9  -2   48.59    8.40
 -12  -9   2   33.37    7.34
  11  -9  -2   11.95    5.82
 -11  -9   2   11.38    5.80
 -11  -9   2   20.10    5.88
  10  -9  -2   21.74    6.19
 -10  -9   2   21.03    6.04
 -10  -9   2   19.55    5.49
  -9  -9   2  217.98   13.75
  -9  -9   2  233.47   13.10
   9  -9  -2  257.56   14.20
   8  -9  -2  286.73   14.45
  -8  -9   2  279.28   13.92
   7  -9  -2  469.29   19.58
  -7  -9   2  473.72   18.90
  -7  -9   2  470.05   19.88
   6  -9  -2  658.70   24.82
  -6  -9   2  720.22   24.45
  -6  -9   2  707.09   25.60
   5  -9  -2  394.55   16.34
  -5  -9   2  370.45   14.89
  -5  -9   2  365.68   16.23
  -4  -9   2  549.38   20.84
  -4  -9   2  550.97   19.22
   4  -9  -2  563.93   20.71
  -3  -9   2   12.96    3.68
  -3  -9   2   12.69    3.11
   3  -9  -2   15.82    4.29
  -2  -9   2  152.49    7.28
  -2  -9   2  143.04    8.99
   2  -9  -2  140.73    8.68
   1  -9  -2  122.35    8.21
  -1  -9   2  118.62    6.19
  -1  -9   2  119.32    8.09
   0  -9   2  673.42   23.21
   0  -9  -2  675.62   23.39
   0  -9   2  646.72   20.91
   1  -9   2  753.73   23.65
   1  -9   2  746.64   25.73
  -1  -9  -2  779.52   26.12
  -2  -9  -2 1445.65   39.39
   2  -9   2 1413.08   41.67
   2  -9   2 1405.12   43.46
  -2  -9  -2 1418.88   43.86
  -3  -9  -2  319.34   10.67
  -3  -9  -2  316.10   14.31
   3  -9   2  291.73   13.39
   4  -9   2  343.72   14.94
  -4  -9  -2  330.16   15.20
  -4  -9  -2  328.10   12.14
   5  -9   2    3.89    3.60
  -5  -9  -2    0.19    3.75
  -5  -9  -2    0.70    2.46
  -6  -9  -2   89.26    8.64
  -6  -9  -2   77.76    6.03
   6  -9   2   78.59    7.62
  -7  -9  -2  280.51   12.63
  -7  -9  -2  273.03   15.18
   7  -9   2  315.70   14.98
  -8  -9  -2  222.89   11.30
   8  -9   2  199.62   12.21
  -8  -9  -2  203.35   12.87
  -9  -9  -2  736.28   28.85
   9  -9   2  709.93   27.87
  -9  -9  -2  740.88   26.26
 -10  -9  -2  439.38   21.40
  10  -9   2  467.63   21.13
 -10  -9  -2  432.57   18.97
 -11  -9  -2  234.52   13.59
  11  -9   2  237.37   15.16
 -11  -9  -2  240.06   15.46
 -12  -9  -2    1.79    5.93
 -12  -9  -2    9.67    5.07
  12  -9   2    4.18    5.77
 -13  -9  -2   49.73   10.01
 -13  -9  -2   43.77    8.05
  13  -9   2   63.04    9.70
  14  -9   2   18.55    7.49
 -14  -9  -2   17.27    7.92
 -14  -9  -2   17.55    6.66
  15  -9   2   -0.68    6.65
 -15  -9  -2   -0.48    6.06
 -16  -9  -2   78.19   12.63
  16  -9   2   72.24   11.96
 -17  -8   2  -10.90    5.69
  17  -8  -2    2.32    8.13
 -16  -8   2   58.80    9.99
  16  -8  -2   65.45   11.57
 -15  -8   2   -0.15    5.64
  15  -8  -2    0.10    6.87
 -14  -8   2   58.64    9.23
  14  -8  -2   44.15    9.28
 -13  -8   2    3.14    5.16
  13  -8  -2    2.63    5.95
  12  -8  -2  346.80   18.03
 -12  -8   2  348.35   17.85
  11  -8  -2  185.03   13.20
 -11  -8   2  200.78   12.72
  10  -8  -2 1574.44   50.56
 -10  -8   2 1601.31   51.21
 -10  -8   2 1561.47   50.38
  -9  -8   2    2.30    4.09
   9  -8  -2   -3.80    4.11
  -9  -8   2    7.94    4.62
  -8  -8   2  197.67   12.14
  -8  -8   2  207.03   11.57
   8  -8  -2  207.01   11.69
   7  -8  -2   29.91    5.29
  -7  -8   2   32.87    5.42
  -7  -8   2   34.44    6.03
   6  -8  -2   37.04    5.55
  -6  -8   2   46.52    5.97
  -6  -8   2   59.18    5.95
  -5  -8   2   16.74    4.30
  -5  -8   2   19.12    3.89
   5  -8  -2   14.14    4.19
   4  -8  -2 1574.97   47.81
  -4  -8   2 1596.62   48.24
  -4  -8   2 1640.30   47.35
  -3  -8   2  115.24    7.58
   3  -8  -2  103.44    7.44
  -3  -8   2  127.12    6.76
  -2  -8   2 1847.28   53.54
  -2  -8   2 1812.78   51.99
   2  -8  -2 1814.67   53.24
  -1  -8   2   29.74    4.57
  -1  -8   2   28.29    3.20
   1  -8  -2   31.11    4.43
   0  -8  -2  361.15   14.31
   0  -8   2  353.30   14.14
   0  -8   2  337.90   12.15
  -1  -8  -2    2.38    3.22
   1  -8   2    0.60    1.78
   1  -8   2    4.12    3.00
   2  -8   2  118.06    6.36
   2  -8   2  104.54    7.29
  -2  -8  -2  112.81    7.89
  -2  -8  -2  116.56    4.61
   3  -8   2   82.75    6.70
  -3  -8  -2   84.45    4.78
  -3  -8  -2   87.46    7.12
  -4  -8  -2 2710.38   76.36
   4  -8   2 2789.90   78.29
  -4  -8  -2 2739.01   78.78
   5  -8   2  144.89    9.20
  -5  -8  -2  172.53    8.26
  -5  -8  -2  181.33   10.69
  -6  -8  -2  885.50   30.47
  -6  -8  -2  866.81   27.71
   6  -8   2  865.44   29.68
  -7  -8  -2   43.92    6.91
  -7  -8  -2   39.97    5.03
   7  -8   2   30.92    5.80
   8  -8   2  176.22   11.29
  -8  -8  -2  186.00   10.46
  -8  -8  -2  207.22   12.47
  -9  -8  -2    2.73    4.88
   9  -8   2   -0.63    4.19
  -9  -8  -2   -6.71    3.44
 -10  -8  -2  119.33    9.28
  10  -8   2  109.11   10.28
 -10  -8  -2   98.80   10.36
 -11  -8  -2   38.50    6.58
  11  -8   2   33.10    7.24
  12  -8   2  402.26   20.43
 -12  -8  -2  390.51   18.66
  13  -8   2   39.39    8.62
 -13  -8  -2   22.49    6.49
  14  -8   2  185.34   15.25
 -14  -8  -2  180.68   13.91
  15  -8   2   36.15    9.21
 -15  -8  -2   35.84    8.10
  16  -8   2   45.83   10.08
 -16  -8  -2   34.90    8.56
  17  -7  -2   10.33    8.52
 -17  -7   2    2.35    6.02
  16  -7  -2  162.42   15.54
 -16  -7   2  190.73   15.68
 -15  -7   2    6.68    5.74
  15  -7  -2   -5.89    5.45
  14  -7  -2  202.37   15.09
 -14  -7   2  217.70   15.19
 -13  -7   2   -5.74    4.19
  13  -7  -2   -1.55    5.36
  12  -7  -2  181.39   13.44
 -12  -7   2  232.36   13.90
 -11  -7   2   85.33    9.06
  11  -7  -2   71.47    8.91
  10  -7  -2    5.05    4.85
 -10  -7   2    0.38    4.20
   9  -7  -2    2.85    4.25
  -9  -7   2   -0.56    3.78
  -8  -7   2 1420.49   44.04
  -8  -7   2 1431.03   44.53
   8  -7  -2 1334.00   43.67
  -7  -7   2   19.64    4.55
  -7  -7   2   10.61    4.01
   7  -7  -2   16.79    4.38
  -6  -7   2 1036.69   34.03
   6  -7  -2 1051.56   33.74
  -6  -7   2 1074.03   33.82
   5  -7  -2   88.43    6.68
  -5  -7   2   88.62    6.54
  -5  -7   2   93.67    7.14
   4  -7  -2 1278.53   38.00
  -4  -7   2 1229.20   37.56
  -4  -7   2 1234.01   38.15
   3  -7  -2  214.73   10.36
  -3  -7   2  243.54   10.79
  -3  -7   2  215.05    9.34
  -2  -7   2  180.39    9.02
   2  -7  -2  167.92    8.81
  -2  -7   2  178.06    7.75
  -1  -7   2   26.76    3.99
  -1  -7   2   30.02    3.06
   1  -7  -2   32.51    4.15
   0  -7   2 1482.28   43.01
   0  -7  -2 1501.66   44.30
   0  -7   2 1540.85   44.20
   1  -7   2   45.41    4.74
  -1  -7  -2   37.92    4.75
   1  -7   2   38.60    3.43
   2  -7   2 3325.93   92.61
   2  -7   2 3347.11   92.81
  -2  -7  -2 3407.47   93.32
  -2  -7  -2 3322.59   91.05
  -3  -7  -2  104.48    5.34
   3  -7   2  103.33    6.96
  -3  -7  -2  121.66    7.53
  -4  -7  -2  194.64   10.33
  -4  -7  -2  206.39    8.46
   4  -7   2  215.12   10.32
   5  -7   2   24.19    4.38
  -5  -7  -2   29.18    4.84
  -5  -7  -2   27.47    3.52
  -6  -7  -2  190.06   11.15
  -6  -7  -2  180.63    9.06
   6  -7   2  206.61   10.73
  -7  -7  -2   65.22    7.46
   7  -7   2   61.97    6.89
  -7  -7  -2   78.44    6.20
   8  -7   2 1043.68   35.09
  -8  -7  -2 1043.61   33.63
   9  -7   2    6.24    4.31
  -9  -7  -2   -2.24    3.18
  10  -7   2  711.08   27.23
 -10  -7  -2  683.24   25.62
  11  -7   2    7.48    5.16
 -11  -7  -2    2.67    4.31
  12  -7   2   99.80   10.80
 -12  -7  -2   86.19    9.19
  13  -7   2   14.50    6.38
 -13  -7  -2   16.06    5.64
  14  -7   2   -1.68    5.43
 -14  -7  -2    1.68    5.24
  15  -7   2   20.08    7.33
 -15  -7  -2   17.64    6.69
 -16  -7  -2  145.29   14.07
  16  -7   2  166.84   15.74
 -17  -6   2   25.57    8.64
  17  -6  -2   33.13    9.69
  16  -6  -2   47.46   10.08
 -16  -6   2   31.39    7.81
 -15  -6   2   -0.49    5.47
  15  -6  -2   -1.95    6.46
  14  -6  -2    7.48    5.90
 -14  -6   2    9.72    5.92
 -13  -6   2  152.94   12.59
  13  -6  -2  172.38   13.03
 -12  -6   2  204.27   13.20
  12  -6  -2  185.08   13.27
  11  -6  -2  636.62   24.95
 -11  -6   2  597.84   24.63
 -10  -6   2  600.07   23.53
  10  -6  -2  596.48   23.59
  -9  -6   2  774.68   27.47
   9  -6  -2  754.73   27.32
  -8  -6   2  100.08    8.08
   8  -6  -2  117.31    8.55
  -7  -6   2  184.34   10.14
   7  -6  -2  189.38   10.29
   6  -6  -2   20.39    4.01
  -6  -6   2   26.28    4.44
  -6  -6   2   31.50    4.94
  -5  -6   2   32.51    4.45
  -5  -6   2   32.96    4.56
   5  -6  -2   25.44    4.21
  -4  -6   2 1468.57   43.97
   4  -6  -2 1497.26   43.70
  -4  -6   2 1500.96   44.03
  -3  -6   2  220.50    9.58
   3  -6  -2  222.66    9.87
  -3  -6   2  246.40   10.19
  -2  -6   2 2659.69   74.31
  -2  -6   2 2681.43   74.30
   2  -6  -2 2665.33   74.21
   1  -6  -2  609.76   20.24
  -1  -6   2  636.19   20.34
  -1  -6   2  628.52   19.36
   0  -6   2  100.24    5.94
   0  -6   2  108.22    5.31
   0  -6  -2  105.35    6.49
   1  -6   2    3.30    1.77
   1  -6   2    8.80    2.72
  -1  -6  -2    9.02    2.86
  -2  -6  -2    9.10    2.87
   2  -6   2    7.64    2.06
   2  -6   2    7.68    2.66
  -2  -6  -2    5.25    1.58
  -3  -6  -2  407.76   13.09
  -3  -6  -2  416.66   15.27
   3  -6   2  382.55   14.57
   4  -6   2 1520.89   44.97
  -4  -6  -2 1542.69   45.62
  -4  -6  -2 1513.83   43.54
  -5  -6  -2  754.86   23.37
  -5  -6  -2  742.53   25.45
   5  -6   2  725.17   24.63
   6  -6   2  321.20   13.97
  -6  -6  -2  331.25   12.64
  -6  -6  -2  312.08   14.18
  -7  -6  -2  377.53   14.89
   7  -6   2  397.26   16.45
  -8  -6  -2  242.81   11.56
   8  -6   2  223.52   12.31
  -9  -6  -2   32.32    5.47
   9  -6   2   21.57    5.57
  10  -6   2   38.16    6.58
 -10  -6  -2   46.16    6.43
  11  -6   2   74.07    8.95
 -11  -6  -2   52.70    7.36
  12  -6   2  273.69   15.92
 -12  -6  -2  257.49   14.58
 -13  -6  -2   94.74   10.21
  13  -6   2   87.11   10.62
  14  -6   2  210.39   15.51
 -14  -6  -2  183.84   13.94
  15  -6   2   12.90    6.79
 -15  -6  -2   24.85    7.17
 -16  -6  -2   86.85   11.61
  16  -6   2   64.12   10.80
  17  -6   2   -2.94    6.13
 -17  -6  -2    0.18    6.24
 -18  -5   2   -9.84    6.02
  18  -5  -2    5.87    8.01
  17  -5  -2   52.08   10.96
 -17  -5   2   29.46    8.68
 -16  -5   2   64.50   10.00
  16  -5  -2   63.00   10.73
 -15  -5   2  128.12   12.50
  15  -5  -2  127.82   13.04
  14  -5  -2  117.08   12.07
 -14  -5   2  117.89   11.66
 -13  -5   2  224.06   14.40
  13  -5  -2  229.21   14.56
  12  -5  -2   63.35    8.33
 -12  -5   2   41.97    7.24
  11  -5  -2    9.40    5.08
 -11  -5   2    4.12    4.52
 -10  -5   2   65.40    7.65
  10  -5  -2   66.45    7.79
   9  -5  -2  589.68   22.33
  -9  -5   2  579.80   22.26
  -8  -5   2  479.95   18.89
   8  -5  -2  483.74   18.54
  -7  -5   2 2252.03   66.54
   7  -5  -2 2317.54   65.98
  -6  -5   2  594.66   20.84
   6  -5  -2  598.69   20.63
  -5  -5   2  199.62    9.46
   5  -5  -2  195.50    9.19
  -5  -5   2  197.36    9.42
  -4  -5   2  366.34   13.81
  -4  -5   2  358.22   13.70
   4  -5  -2  380.93   13.73
  -3  -5   2   67.02    4.80
   3  -5  -2   63.76    4.84
  -3  -5   2   76.44    5.20
   2  -5  -2  372.72   13.16
  -2  -5   2  372.07   12.85
  -2  -5   2  382.26   13.39
  -1  -5   2 2064.08   56.60
   1  -5  -2 1987.40   56.46
  -1  -5   2 2028.75   56.50
   0  -5  -2 1307.01   38.11
   0  -5   2 1346.26   38.05
   0  -5   2 1318.51   37.63
   1  -5   2 3674.00   98.82
  -1  -5  -2 3640.70   98.94
   1  -5   2 3593.07   99.38
  -2  -5  -2 1027.75   30.79
  -2  -5  -2 1030.42   28.83
   2  -5   2 1019.76   30.07
   2  -5   2 1014.22   30.31
  -3  -5  -2 1620.72   45.52
  -3  -5  -2 1634.18   47.26
   3  -5   2 1634.04   46.74
  -4  -5  -2  276.10    9.98
  -4  -5  -2  275.50   11.84
   4  -5   2  269.50   11.13
   5  -5   2  161.03    8.75
  -5  -5  -2  179.28    7.87
  -6  -5  -2    5.94    2.53
   6  -5   2    3.38    2.93
   7  -5   2   93.79    7.36
  -7  -5  -2   98.00    6.61
  -8  -5  -2   47.98    5.52
   8  -5   2   57.74    6.57
   9  -5   2  192.25   11.41
  -9  -5  -2  200.97   10.87
  10  -5   2   65.45    8.00
 -10  -5  -2   66.73    7.32
 -11  -5  -2   33.32    6.01
  11  -5   2   34.97    6.53
  12  -5   2    8.64    4.86
 -12  -5  -2   10.78    5.16
 -13  -5  -2   22.28    6.65
  13  -5   2   18.90    6.36
  14  -5   2   22.57    6.68
 -14  -5  -2   19.72    6.63
  15  -5   2  210.66   16.25
 -15  -5  -2  217.39   15.66
  16  -5   2   98.78   12.82
 -16  -5  -2  114.30   12.87
 -17  -5  -2  156.23   14.82
  17  -5   2  112.41   14.23
 -18  -4   2   -8.48    5.59
  18  -4  -2   -2.47    7.39
 -17  -4   2  122.01   13.66
  17  -4  -2  107.68   13.59
 -16  -4   2   -3.12    5.74
  16  -4  -2   -7.42    6.05
  15  -4  -2   -0.73    6.06
 -15  -4   2   -7.14    4.32
  14  -4  -2  145.13   12.69
 -14  -4   2  141.53   12.41
  13  -4  -2  196.76   13.90
 -13  -4   2  255.45   14.97
 -12  -4   2   21.27    6.30
  12  -4  -2   28.96    6.77
  11  -4  -2  793.46   29.04
  10  -4  -2  280.49   14.28
 -10  -4   2  269.63   13.79
   9  -4  -2 1110.91   36.22
  -9  -4   2 1133.91   36.78
   8  -4  -2   55.22    6.08
  -8  -4   2   51.16    5.85
   7  -4  -2  161.37    9.03
  -7  -4   2  161.78    9.09
  -6  -4   2  369.39   14.28
   6  -4  -2  343.13   13.82
   5  -4  -2 1320.98   38.57
  -5  -4   2 1296.75   39.14
   4  -4  -2  275.36   10.42
  -4  -4   2  250.63   10.65
  -3  -4   2 1058.05   30.88
  -3  -4   2 1036.07   31.25
   3  -4  -2 1042.92   30.63
   2  -4  -2   50.29    3.95
  -2  -4   2   58.34    4.01
  -2  -4   2   65.30    4.41
   1  -4  -2 3575.34   97.63
  -1  -4   2 3670.52   98.75
  -1  -4   2 3601.42   97.66
   0  -4   2   58.94    3.63
   0  -4   2   59.00    3.87
   0  -4  -2   58.77    4.11
  -1  -4  -2   85.60    3.21
   1  -4   2   78.45    4.31
  -1  -4  -2   89.38    5.30
   1  -4   2   78.13    4.77
   2  -4   2  161.65    7.39
  -2  -4  -2  165.92    7.75
   2  -4   2  170.43    7.02
  -2  -4  -2  170.20    5.99
  -3  -4  -2 1618.25   45.20
  -3  -4  -2 1624.23   46.51
   3  -4   2 1607.89   45.90
  -4  -4  -2  430.26   14.16
   4  -4   2  428.47   15.03
  -5  -4  -2 3564.17   99.66
   5  -4   2 3652.01   99.54
  -6  -4  -2  293.07   11.77
   6  -4   2  300.11   12.67
   7  -4   2 1170.51   36.95
  -7  -4  -2 1196.82   36.46
   8  -4   2   96.11    7.66
  -8  -4  -2   87.59    6.89
   9  -4   2   44.32    6.32
  -9  -4  -2   34.30    3.41
  -9  -4  -2   21.12    4.70
  -9  -4  -2   38.84    3.49
  10  -4   2   -4.80    3.65
 -10  -4  -2    0.33    3.12
 -11  -4  -2  190.55   11.71
  11  -4   2  177.46   11.83
 -12  -4  -2    1.07    4.09
  12  -4   2   -1.57    3.50
 -13  -4  -2  467.43   21.66
  13  -4   2  545.70   23.73
  14  -4   2   10.87    5.91
 -14  -4  -2   -2.16    4.84
 -15  -4  -2  127.18   12.77
  15  -4   2  110.05   12.45
 -16  -4  -2    9.86    6.71
  16  -4   2    2.06    5.98
 -17  -4  -2    3.53    6.81
  17  -4   2    4.89    6.35
  18  -3  -2   24.09    9.27
 -18  -3   2   15.04    8.32
 -17  -3   2   86.96   12.05
  17  -3  -2   89.06   12.42
 -16  -3   2    9.31    6.71
  16  -3  -2   -5.31    5.31
  15  -3  -2  449.65   22.75
 -15  -3   2  466.96   22.88
  14  -3  -2   83.17   10.17
 -14  -3   2   73.13    9.58
 -13  -3   2  255.34   14.96
  13  -3  -2  254.94   15.37
 -12  -3   2   28.65    6.51
  12  -3  -2   28.70    6.65
 -11  -3   2    3.88    4.37
  11  -3  -2    2.49    4.65
 -10  -3   2    1.26    3.96
  10  -3  -2    0.45    3.88
  -9  -3   2  464.90   18.85
   9  -3  -2  482.66   18.75
  -8  -3   2   36.34    5.22
   8  -3  -2   40.10    5.20
   7  -3  -2 1990.87   57.81
  -7  -3   2 2020.62   58.83
   6  -3  -2  125.38    7.48
  -6  -3   2  148.16    8.00
   5  -3  -2 2464.77   67.27
  -5  -3   2 2357.31   68.29
  -4  -3   2 1257.37   37.35
   4  -3  -2 1274.71   36.56
  -3  -3   2  674.62   21.26
   3  -3  -2  685.35   20.55
   2  -3  -2   47.76    3.46
  -2  -3   2   44.66    3.72
  -2  -3   2   56.31    3.63
  -1  -3   2  335.10   10.61
   1  -3  -2  322.93   10.66
  -1  -3   2  314.93   10.60
   0  -3   2    9.93    1.89
   0  -3   2    8.99    1.75
   0  -3  -2    6.95    2.03
   1  -3   2 2213.60   60.88
  -1  -3  -2 2203.10   60.05
   1  -3   2 2195.99   60.10
  -2  -3  -2  590.45   17.01
   2  -3   2  565.36   17.78
   2  -3   2  597.47   17.97
  -2  -3  -2  571.05   18.21
   3  -3   2  737.82   22.53
  -3  -3  -2  744.92   21.88
   4  -3   2  136.52    6.88
  -4  -3  -2  147.64    6.51
   5  -3   2    2.15    2.40
  -5  -3  -2    6.21    2.15
   6  -3   2    7.09    2.80
  -6  -3  -2   16.24    3.05
  -7  -3  -2 1209.46   37.11
   7  -3   2 1213.67   37.50
  -8  -3  -2  361.43   12.71
   8  -3   2  387.52   15.71
  -8  -3  -2  348.51   11.76
  -8  -3  -2  370.92   14.84
  -9  -3  -2 1075.60   34.09
   9  -3   2  978.66   33.92
  -9  -3  -2 1040.36   31.05
  10  -3   2  167.58   10.91
 -10  -3  -2  138.34    9.39
 -11  -3  -2  488.05   20.34
  11  -3   2  464.44   20.40
 -12  -3  -2  153.18   11.24
  12  -3   2  111.47   10.48
  13  -3   2    2.71    4.92
 -13  -3  -2    0.82    4.53
  14  -3   2   -1.89    4.95
 -14  -3  -2    8.77    5.58
 -15  -3  -2  122.44   12.40
  15  -3   2  111.26   12.47
  16  -3   2   -6.79    5.24
 -16  -3  -2    6.03    6.27
 -17  -3  -2  164.39   15.26
  17  -3   2  130.46   14.64
  18  -2  -2   55.21   11.24
 -18  -2   2   58.73   10.70
  17  -2  -2   68.07   10.88
 -17  -2   2   58.66   10.28
  16  -2  -2   18.95    7.74
 -16  -2   2   10.47    6.65
 -15  -2   2   -3.60    4.85
  15  -2  -2   -0.46    6.02
 -14  -2   2   -3.55    4.45
  14  -2  -2   -3.60    5.45
  13  -2  -2  168.24   12.82
 -13  -2   2  184.68   13.16
 -12  -2   2  415.97   19.39
  12  -2  -2  443.73   19.47
 -11  -2   2  565.90   22.75
 -10  -2   2  214.73   11.55
  10  -2  -2  171.26   10.83
   9  -2  -2  343.84   14.75
  -9  -2   2  324.96   14.55
   8  -2  -2  246.78   11.64
  -8  -2   2  255.52   12.08
  -7  -2   2  287.92   12.35
   7  -2  -2  272.02   11.74
  -6  -2   2  730.15   24.06
   6  -2  -2  754.94   23.67
   5  -2  -2   12.11    2.80
  -5  -2   2   13.48    2.85
   4  -2  -2 2619.90   70.66
  -4  -2   2 2535.49   71.98
  -3  -2   2 4452.15  123.25
   3  -2  -2 4578.09  120.92
  -2  -2   2  138.60    6.19
   2  -2  -2  139.23    5.55
   1  -2  -2 2192.79   59.49
  -1  -2   2 2210.10   59.46
  -1  -2   2 2219.99   60.77
   0  -2  -2  837.56   23.34
   0  -2   2  822.47   23.10
   1  -2   2  475.30   14.62
  -1  -2  -2  486.88   14.61
   1  -2   2  487.95   14.31
   2  -2   2 5277.45  139.31
   2  -2   2 5164.80  141.42
   3  -2   2  328.82   11.33
  -4  -2  -2  352.35   12.14
   4  -2   2  358.12   12.63
   5  -2   2 2022.39   56.62
  -5  -2  -2 1972.20   56.66
   6  -2   2 1532.13   44.74
  -6  -2  -2 1517.52   44.57
  -6  -2  -2 1497.56   40.31
  -6  -2  -2 1523.74   43.74
  -7  -2  -2 1721.48   46.54
  -7  -2  -2 1810.52   51.93
  -7  -2  -2 1731.42   50.43
   7  -2   2 1779.13   51.82
  -8  -2  -2    9.46    2.35
   8  -2   2   -0.04    2.89
  -8  -2  -2    5.88    2.95
  -9  -2  -2   10.91    2.74
  -9  -2  -2    8.91    3.50
   9  -2   2   12.88    4.19
 -10  -2  -2   43.50    4.11
 -10  -2  -2   31.52    5.53
  10  -2   2   40.41    6.12
 -11  -2  -2  214.62   12.51
  11  -2   2  237.32   13.50
  12  -2   2  298.62   16.42
 -12  -2  -2  334.94   16.26
 -13  -2  -2  366.35   18.72
  13  -2   2  368.83   18.99
  14  -2   2  251.97   15.90
 -14  -2  -2  226.83   15.18
  15  -2   2   82.68   10.98
 -15  -2  -2   69.05    9.78
  16  -2   2   13.76    6.81
 -16  -2  -2    9.75    6.06
 -17  -2  -2   -0.77    6.24
  17  -2   2    7.41    7.03
 -18  -2  -2   -5.49    6.09
 -18  -1   2   25.79    8.76
 -17  -1   2   15.10    7.62
  17  -1  -2    8.52    6.54
  16  -1  -2  165.48   14.39
 -16  -1   2  183.32   15.22
 -15  -1   2   24.06    7.05
  15  -1  -2   29.20    7.59
 -14  -1   2  399.37   20.19
  14  -1  -2  405.77   20.24
 -13  -1   2   73.81    9.35
  13  -1  -2   83.54    9.78
 -12  -1   2  191.11   12.76
  12  -1  -2  202.30   12.76
  11  -1  -2    0.86    4.12
 -11  -1   2    4.23    4.40
  10  -1  -2   59.61    6.82
 -10  -1   2   63.19    3.74
 -10  -1   2   64.60    7.11
  -9  -1   2   25.82    4.63
   9  -1  -2   28.85    4.86
  -9  -1   2   22.73    2.17
  -8  -1   2  769.82   21.96
  -8  -1   2  737.41   25.49
   8  -1  -2  749.02   25.19
  -7  -1   2  572.47   16.65
  -7  -1   2  539.97   19.72
   7  -1  -2  586.27   19.70
   6  -1  -2 5081.29  137.73
  -6  -1   2 5198.16  139.50
  -6  -1   2 4984.92  139.92
  -5  -1   2    9.91    1.11
   5  -1  -2   12.94    2.80
  -5  -1   2   22.14    3.24
  -4  -1   2  422.80   14.09
   4  -1  -2  419.27   13.48
  -4  -1   2  400.76   11.88
  -3  -1   2 1498.97   43.83
  -3  -1   2 1554.43   43.12
   3  -1  -2 1579.69   42.70
   2  -1  -2  195.61    6.46
  -2  -1   2  193.90    6.18
  -2  -1   2  188.83    7.27
  -1  -1   2  932.58   25.36
  -1  -1   2  925.77   26.36
  -1  -1   2  939.25   26.37
   1  -1  -2  911.54   25.32
   0  -1  -2 3906.22  103.35
   0  -1   2 3847.72  103.58
   1  -1   2 2393.29   66.54
   1  -1   2 2473.13   65.39
   2  -1   2 1150.42   32.08
   3  -1   2  180.69    7.24
   4  -1   2  831.43   25.05
  -5  -1  -2   35.66    3.04
  -5  -1  -2   36.10    3.62
  -5  -1  -2   33.76    2.88
   5  -1   2   28.16    3.64
  -6  -1  -2   83.48    4.73
   6  -1   2   74.96    5.80
  -6  -1  -2   77.96    5.49
  -6  -1  -2   78.91    4.82
  -7  -1  -2   45.66    4.85
  -7  -1  -2   41.36    3.73
   7  -1   2   39.62    4.89
  -8  -1  -2 2285.73   65.41
   8  -1   2 2289.48   66.62
  -8  -1  -2 2311.56   67.05
  -9  -1  -2  258.04   12.63
   9  -1   2  277.02   13.35
  -9  -1  -2  252.88   10.46
 -10  -1  -2 1067.36   36.47
 -10  -1  -2 1107.96   33.85
  10  -1   2 1151.14   37.13
 -11  -1  -2   34.83    6.05
  11  -1   2   28.72    5.85
 -12  -1  -2  456.62   20.68
  12  -1   2  475.53   20.97
 -13  -1  -2   18.31    6.08
  13  -1   2   17.57    6.04
  14  -1   2   13.98    5.91
 -14  -1  -2   19.58    6.26
  15  -1   2   63.86   10.04
 -15  -1  -2   57.95    9.12
  16  -1   2   75.41   11.08
 -16  -1  -2   59.84    9.70
 -17  -1  -2   67.93   10.87
 -18  -1  -2   99.18   13.36
 -18   0   2  222.60   18.02
 -17   0   2   -8.11    5.46
 -16   0   2   90.98   11.79
 -15   0   2    1.22    5.50
  15   0  -2    1.36    5.89
 -14   0   2   25.42    7.14
  14   0  -2   18.88    6.73
 -13   0   2    1.89    4.34
  13   0  -2    1.26    4.98
  12   0  -2  577.39   23.63
 -12   0   2  606.45   24.30
 -11   0   2   -2.16    3.12
  11   0  -2    2.01    3.62
 -10   0   2  191.44    8.01
 -10   0   2  199.68   11.34
  10   0  -2  203.41   11.31
  -9   0   2    1.90    2.86
   9   0  -2   -3.70    2.74
  -9   0   2   -1.96    1.56
  -8   0   2   21.71    2.45
   8   0  -2   30.13    4.61
  -8   0   2   19.72    3.97
  -7   0   2   -1.54    2.05
   7   0  -2   -1.88    2.29
  -7   0   2    1.79    1.55
   6   0  -2 1740.67   49.25
  -6   0   2 1709.33   48.21
  -6   0   2 1704.58   50.09
  -5   0   2    1.39    1.95
  -5   0   2    1.70    1.24
   5   0  -2    0.83    1.96
   4   0  -2 3007.33   81.92
  -4   0   2 2984.10   83.44
  -4   0   2 3068.03   83.25
   3   0  -2    0.84    1.87
  -3   0   2   -1.94    1.21
  -3   0   2   -2.25    1.89
  -2   0   2 3620.77  100.07
   2   0  -2 3648.19   97.16
  -2   0   2 3661.60   99.21
  -1   0   2    0.50    0.98
  -1   0   2    0.93    0.82
   1   0  -2    0.73    0.55
   0   0   2 4042.29  108.72
   0   0   2 4005.09  110.49
   1   0   2    0.58    0.97
   1   0   2    2.71    1.28
   1   0   2    1.24    1.06
   2   0   2   69.64    3.82
   2   0   2   71.57    3.75
  -3   0  -2    4.45    1.70
   3   0   2   -0.16    1.61
  -3   0  -2    1.38    1.53
   4   0   2 1512.81   43.59
  -4   0  -2 1559.62   44.17
  -4   0  -2 1531.22   40.73
  -5   0  -2    0.17    1.64
   5   0   2    2.89    2.04
  -6   0  -2  550.68   19.12
   6   0   2  590.66   19.58
  -6   0  -2  560.29   18.38
  -7   0  -2   -1.60    2.01
   7   0   2    2.68    2.37
  -7   0  -2   -0.09    1.94
  -8   0  -2  284.79   12.63
  -8   0  -2  281.55   11.16
   8   0   2  276.79   13.01
  -9   0  -2   -3.58    2.62
  -9   0  -2    0.61    2.34
   9   0   2    0.75    3.09
 -10   0  -2   99.29    8.50
  10   0   2  108.62    9.07
 -10   0  -2  102.66    6.93
 -11   0  -2   -4.12    3.68
  11   0   2   -2.49    3.35
 -11   0  -2    3.01    3.11
 -12   0  -2  488.77   21.35
  12   0   2  482.89   21.62
  13   0   2    1.89    4.52
 -13   0  -2   -0.34    4.83
 -14   0  -2  377.16   19.31
  14   0   2  373.46   19.79
 -15   0  -2    2.46    5.54
 -16   0  -2   20.60    7.73
 -17   0  -2   -2.92    5.20
 -18   0  -2    1.89    7.31
 -18   1   2   27.99    9.42
 -17   1   2    7.84    6.54
 -16   1   2  190.41   15.48
 -15   1   2   25.81    6.92
 -14   1   2  407.89   19.94
 -13   1   2   69.54    8.85
  12   1  -2  191.41   12.50
 -12   1   2  183.64   12.28
 -11   1   2    5.27    2.66
 -11   1   2    5.89    3.79
  11   1  -2    5.63    4.29
  10   1  -2   72.61    7.35
 -10   1   2   67.69    4.88
 -10   1   2   74.59    7.34
  -9   1   2   22.72    3.14
   9   1  -2   24.95    4.61
  -9   1   2   21.85    4.54
  -8   1   2  714.17   25.00
  -8   1   2  752.20   22.97
   8   1  -2  752.03   25.06
  -7   1   2  565.66   17.77
  -7   1   2  530.04   19.38
   7   1  -2  577.72   19.47
   6   1  -2 4996.61  137.03
  -6   1   2 5079.15  139.27
  -6   1   2 5099.48  139.18
  -5   1   2    5.62    2.18
  -5   1   2    7.27    1.82
   5   1  -2    6.81    2.31
  -4   1   2  411.78   13.86
  -4   1   2  419.73   13.16
   4   1  -2  413.84   13.67
  -3   1   2 1575.24   44.74
  -3   1   2 1618.60   44.93
   3   1  -2 1581.20   43.97
  -2   1   2  194.26    6.87
  -2   1   2  192.76    6.72
  -1   1   2  900.48   25.79
  -1   1   2  901.50   25.40
   0   1  -2 3968.08  106.80
   0   1  -2 3852.45   98.53
   0   1   2 3879.60  105.01
   0   1   2 3824.48  106.62
   1   1   2 2438.36   68.66
  -1   1  -2 2504.75   68.96
  -1   1  -2 2459.07   63.65
   1   1   2 2488.00   67.31
  -2   1  -2 1162.73   33.69
   2   1   2 1165.51   33.28
  -2   1  -2 1156.10   31.08
  -3   1  -2  189.81    7.65
   3   1   2  193.79    7.26
  -4   1  -2  823.85   25.23
   4   1   2  820.31   24.70
   4   1   2  838.89   25.28
  -5   1  -2   33.48    3.43
   5   1   2   35.73    3.93
  -6   1  -2   80.84    5.22
   6   1   2   74.25    5.86
  -7   1  -2   41.69    4.23
   7   1   2   46.99    5.27
  -7   1  -2   46.85    4.96
   8   1   2 2283.56   66.07
  -8   1  -2 2276.95   65.52
  -8   1  -2 2239.04   66.35
  -9   1  -2  251.59   12.42
  -9   1  -2  266.31   11.34
   9   1   2  245.12   12.55
 -10   1  -2 1126.83   35.27
 -10   1  -2 1127.50   37.43
  11   1   2   36.01    6.59
 -11   1  -2   33.09    4.90
 -11   1  -2   36.31    6.11
 -12   1  -2  452.62   20.46
 -13   1  -2   10.86    5.64
 -14   1  -2    5.98    5.58
 -15   1  -2   68.41   10.04
 -16   1  -2   78.14   10.91
 -17   1  -2   72.93   11.40
 -18   1  -2   83.80   12.48
 -18   2   2   41.33    8.92
 -17   2   2   54.66    9.49
 -16   2   2   12.17    6.20
 -15   2   2   -1.33    4.44
 -14   2   2    1.99    4.49
 -13   2   2  157.19   12.02
 -12   2   2  454.14   20.02
 -11   2   2  546.47   22.22
 -11   2   2  575.54   19.63
 -10   2   2  206.52   11.52
 -10   2   2  178.46    8.78
  -9   2   2  311.94   14.29
  -9   2   2  344.49   12.72
  -8   2   2  261.35   10.47
  -8   2   2  265.37   12.02
  -7   2   2  275.38   10.56
  -7   2   2  272.79   11.70
  -6   2   2  721.93   22.68
  -6   2   2  741.29   23.59
  -5   2   2    9.31    2.22
  -5   2   2   14.31    2.74
  -4   2   2 2554.84   72.04
  -4   2   2 2643.96   72.88
  -3   2   2 4594.06  123.65
  -3   2   2 4549.48  125.53
   3   2  -2 4520.16  125.35
   2   2  -2  145.31    5.02
  -2   2   2  138.64    5.27
  -2   2   2  130.93    5.73
  -1   2   2 2159.31   61.35
  -1   2   2 2197.76   59.99
   1   2  -2 2233.65   61.11
   0   2  -2  814.24   23.72
   0   2   2  807.50   22.39
   0   2   2  797.43   23.59
  -1   2  -2  473.12   15.33
   1   2   2  501.74   15.02
   2   2   2 5172.96  141.51
  -2   2  -2 5136.44  142.08
   3   2   2  334.84   10.95
  -3   2  -2  316.33   11.69
  -4   2  -2  339.00   12.50
   4   2   2  351.75   11.65
   5   2   2 2044.34   58.19
  -5   2  -2 2077.18   59.40
  -6   2  -2 1503.57   44.56
  -7   2  -2 1690.12   49.99
  -8   2  -2   15.43    3.62
  -8   2  -2    5.53    3.24
  -9   2  -2   11.92    3.75
  -9   2  -2   12.80    3.60
 -10   2  -2   31.22    5.62
 -10   2  -2   42.07    5.29
 -11   2  -2  216.85   11.16
 -11   2  -2  211.36   12.89
 -12   2  -2  322.53   16.52
 -12   2  -2  328.82   14.42
 -13   2  -2  349.79   18.27
 -14   2  -2  253.39   15.62
 -15   2  -2   82.25   10.70
 -16   2  -2   16.38    7.24
 -17   2  -2    8.25    7.39
 -18   2  -2   -5.37    5.97
 -18   3   2   22.28    7.92
 -17   3   2   75.38   10.96
 -16   3   2    3.78    5.79
 -15   3   2  414.67   20.82
 -14   3   2   89.81   10.26
 -13   3   2  265.57   15.28
 -12   3   2   31.79    5.01
 -12   3   2   24.05    5.62
 -11   3   2    2.36    3.35
 -11   3   2   -0.62    2.89
 -10   3   2    9.16    3.28
 -10   3   2   12.54    4.33
  -9   3   2  474.47   18.62
  -9   3   2  487.09   17.39
  -8   3   2   37.19    4.19
  -8   3   2   27.25    4.43
  -7   3   2 1976.77   57.05
  -7   3   2 1950.45   57.24
  -6   3   2  138.41    7.28
  -6   3   2  132.67    6.86
  -5   3   2 2358.72   65.66
  -5   3   2 2306.38   66.36
   4   3  -2 1217.35   34.61
  -4   3   2 1247.68   35.81
  -4   3   2 1250.79   36.62
  -3   3   2  682.10   21.59
   3   3  -2  694.47   20.15
  -3   3   2  705.91   20.66
  -2   3   2   53.91    3.15
  -2   3   2   51.23    3.96
   2   3  -2   55.16    3.48
   1   3  -2  332.00   11.07
  -1   3   2  335.24    9.82
  -1   3   2  332.77   11.54
   0   3   2    9.96    2.14
   0   3  -2    7.99    2.16
   1   3   2 2248.69   62.85
  -1   3  -2 2221.20   63.29
  -2   3  -2  576.83   18.86
   2   3   2  592.93   18.10
   3   3   2  725.37   21.76
  -3   3  -2  715.59   22.80
   4   3   2  142.57    6.15
  -4   3  -2  137.99    7.33
   5   3   2    2.91    1.76
  -5   3  -2    3.59    2.45
  -6   3  -2   12.79    3.22
   6   3   2   13.87    2.34
  -7   3  -2 1246.39   38.51
  -8   3  -2  354.97   14.85
  -8   3  -2  343.32   14.22
  -9   3  -2 1070.22   34.18
  -9   3  -2 1046.55   34.99
 -10   3  -2  149.34    9.34
 -11   3  -2  439.27   18.08
 -11   3  -2  487.89   20.23
 -12   3  -2  110.33   10.23
 -12   3  -2  134.36    9.14
 -13   3  -2   -4.11    3.78
 -14   3  -2    3.21    4.78
 -15   3  -2  108.17   12.00
 -16   3  -2   -0.08    4.71
 -17   3  -2  121.21   14.04
 -18   4   2    5.75    6.38
 -17   4   2  127.10   13.76
 -16   4   2   -3.81    4.81
 -15   4   2    0.32    4.91
 -14   4   2  113.04   11.32
 -13   4   2  223.45   13.96
 -12   4   2   41.67    5.68
 -12   4   2   28.43    6.02
 -11   4   2  803.56   27.68
 -11   4   2  826.47   29.51
 -10   4   2  266.77   12.26
 -10   4   2  263.53   13.22
  -9   4   2 1142.76   37.03
  -9   4   2 1153.69   36.19
  -8   4   2   49.64    5.05
  -8   4   2   49.48    5.51
  -7   4   2  149.02    8.11
  -7   4   2  161.62    8.41
  -6   4   2  358.27   13.46
  -6   4   2  355.38   13.66
  -5   4   2 1292.31   38.08
   5   4  -2 1307.79   36.39
  -5   4   2 1300.07   39.09
  -4   4   2  250.76    9.40
   4   4  -2  258.48    8.47
  -4   4   2  256.45   10.35
  -3   4   2 1051.91   30.13
   3   4  -2 1045.86   30.36
  -3   4   2 1055.52   31.91
  -2   4   2   63.04    3.19
  -2   4   2   70.09    4.79
   2   4  -2   52.63    3.72
   1   4  -2 3528.16   98.14
  -1   4   2 3561.76   98.70
  -1   4   2 3505.81   95.73
   0   4  -2   71.38    4.79
   0   4   2   50.26    3.92
  -1   4  -2   87.98    5.47
   1   4   2   85.78    5.03
  -2   4  -2  172.81    8.34
   2   4   2  171.16    7.23
  -3   4  -2 1605.38   48.24
   3   4   2 1667.80   46.99
  -4   4  -2  449.86   15.98
   4   4   2  415.38   14.16
   5   4   2 3577.67   98.74
  -5   4  -2 3510.98  100.51
  -6   4  -2  301.92   12.81
   6   4   2  296.00   10.84
  -7   4  -2 1180.19   37.12
   7   4   2 1179.20   34.78
  -8   4  -2  102.33    7.54
  -9   4  -2   33.01    5.45
  -9   4  -2   39.08    5.55
 -10   4  -2   -1.80    3.14
 -10   4  -2    2.04    3.34
 -11   4  -2  178.80   11.01
 -11   4  -2  184.99   11.93
 -12   4  -2   -3.21    3.85
 -12   4  -2   -0.14    3.58
 -13   4  -2  517.51   22.81
 -13   4  -2  472.45   20.08
 -14   4  -2    3.94    5.12
 -15   4  -2  130.35   12.92
 -16   4  -2    4.91    5.53
 -17   4  -2    3.62    5.21
 -18   5   2    1.43    5.95
 -17   5   2   23.44    7.23
 -16   5   2   57.85    9.24
 -15   5   2  142.52   13.03
 -14   5   2  113.07   11.20
 -13   5   2  244.72   14.62
 -13   5   2  227.19   12.64
 -12   5   2   60.62    6.87
 -12   5   2   63.47    8.13
 -11   5   2    2.53    3.98
 -11   5   2    4.27    3.84
 -10   5   2   73.49    6.74
 -10   5   2   55.60    6.96
  -9   5   2  543.19   20.65
  -9   5   2  557.04   20.45
  -8   5   2  455.47   17.63
  -8   5   2  468.88   17.75
  -7   5   2 2259.20   65.01
  -7   5   2 2247.70   66.11
   6   5  -2  567.91   17.00
  -6   5   2  592.81   20.52
  -6   5   2  603.49   19.67
  -5   5   2  197.03    9.42
  -5   5   2  180.96    8.17
   5   5  -2  198.58    7.05
  -4   5   2  355.34   12.14
  -4   5   2  343.67   13.47
   4   5  -2  356.35   11.76
  -3   5   2   66.65    3.78
   3   5  -2   67.92    4.47
  -3   5   2   67.15    5.15
   2   5  -2  367.52   12.74
  -2   5   2  350.55   13.51
  -2   5   2  371.03   11.23
  -1   5   2 2054.81   58.22
  -1   5   2 1978.24   54.75
   1   5  -2 2007.32   57.59
   0   5   2 1294.54   38.83
   0   5  -2 1311.81   38.81
  -1   5  -2 3708.86  104.96
   1   5   2 3762.26  104.56
   2   5   2  996.14   30.02
  -2   5  -2  985.65   30.94
   3   5   2 1695.38   49.33
  -3   5  -2 1719.05   50.73
  -4   5  -2  272.55   12.00
   4   5   2  275.09   10.35
  -5   5  -2  175.42    9.35
   5   5   2  151.64    7.14
  -6   5  -2    6.84    3.34
   6   5   2    8.55    2.26
   7   5   2   79.62    5.02
  -7   5  -2   86.20    6.95
   8   5   2   53.45    3.94
  -8   5  -2   50.61    6.01
  -9   5  -2  172.98   10.38
  -9   5  -2  180.85   10.44
 -10   5  -2   70.28    7.41
 -10   5  -2   78.39    7.87
 -11   5  -2   47.10    6.48
 -11   5  -2   34.36    6.26
 -12   5  -2   11.74    5.00
 -12   5  -2   11.58    4.64
 -13   5  -2   28.87    6.45
 -13   5  -2   38.59    7.43
 -14   5  -2   23.55    6.66
 -15   5  -2  219.19   15.98
 -16   5  -2  117.19   13.28
 -17   5  -2  148.29   15.14
 -17   6   2   23.52    7.28
 -16   6   2   50.94    9.33
 -15   6   2   -1.20    4.69
 -14   6   2    3.62    5.01
 -13   6   2  173.37   11.26
 -13   6   2  156.58   12.26
 -12   6   2  208.77   12.86
 -12   6   2  205.16   12.13
 -11   6   2  633.96   23.74
 -11   6   2  595.91   24.04
 -10   6   2  600.96   23.46
 -10   6   2  687.24   24.45
  -9   6   2  756.40   27.11
  -9   6   2  799.10   27.20
  -8   6   2  101.16    7.28
  -8   6   2   96.96    7.54
  -7   6   2  165.18    9.30
  -7   6   2  172.21    8.83
   7   6  -2  171.15    6.01
   6   6  -2   24.16    2.35
  -6   6   2   17.24    3.30
  -6   6   2   20.58    4.13
   5   6  -2   29.91    2.88
  -5   6   2   28.49    3.45
  -5   6   2   23.36    4.08
   4   6  -2 1532.98   43.60
  -4   6   2 1485.84   45.58
  -4   6   2 1486.58   42.91
  -3   6   2  214.02   10.12
  -3   6   2  224.45    8.10
   3   6  -2  225.97    9.18
   2   6  -2 2638.45   74.31
  -2   6   2 2602.90   75.32
  -2   6   2 2608.00   71.37
  -1   6   2  593.06   20.34
   1   6  -2  603.29   20.03
   0   6  -2   95.34    6.25
   0   6   2  107.28    6.50
  -1   6  -2    8.84    2.96
   1   6   2    5.03    2.38
   2   6   2   10.67    2.66
  -2   6  -2    7.41    2.90
  -3   6  -2  404.84   15.69
   3   6   2  394.06   14.39
   4   6   2 1558.61   45.55
  -4   6  -2 1539.21   47.38
   5   6   2  760.34   24.07
  -5   6  -2  754.61   26.13
  -6   6  -2  317.57   14.16
   6   6   2  304.58   11.66
   7   6   2  407.90   14.18
  -7   6  -2  387.13   16.50
   8   6   2  217.20    8.97
  -8   6  -2  210.13   11.47
  -9   6  -2   27.79    5.69
 -10   6  -2   41.55    6.61
 -10   6  -2   47.24    6.51
 -11   6  -2   61.18    7.89
 -11   6  -2   66.83    7.67
 -12   6  -2  248.50   14.15
 -12   6  -2  254.00   14.58
 -13   6  -2   86.16   10.21
 -13   6  -2  100.36    9.64
 -14   6  -2  230.38   14.95
 -15   6  -2   11.57    5.73
 -16   6  -2   70.09   10.99
 -17   6  -2    4.52    6.42
 -17   7   2    5.31    6.32
 -16   7   2  175.52   15.09
 -15   7   2    2.18    4.78
 -14   7   2  207.28   14.65
 -13   7   2    1.06    4.29
 -13   7   2   -3.14    3.42
 -12   7   2  182.19   11.85
 -12   7   2  227.30   13.13
 -11   7   2   68.83    7.99
 -11   7   2   56.99    7.27
 -10   7   2    7.28    4.20
 -10   7   2    7.37    3.62
  -9   7   2    5.01    3.54
  -9   7   2   -0.98    3.47
  -8   7   2 1363.90   42.50
  -8   7   2 1392.74   44.02
  -7   7   2   16.84    4.44
   7   7  -2   15.47    2.21
  -7   7   2   20.41    3.69
  -6   7   2 1057.49   32.82
   6   7  -2 1073.90   31.76
  -6   7   2 1073.37   34.93
   5   7  -2   91.78    5.36
  -5   7   2   93.48    7.24
  -5   7   2   81.06    5.43
  -4   7   2 1228.61   35.67
  -4   7   2 1227.10   38.76
   4   7  -2 1225.23   36.78
   3   7  -2  211.31    9.29
  -3   7   2  209.62   10.50
  -3   7   2  198.94    7.68
  -2   7   2  170.16    6.18
  -2   7   2  161.75    8.85
   2   7  -2  179.34    8.55
   1   7  -2   30.27    4.10
  -1   7   2   31.73    4.49
   0   7   2 1513.46   46.16
   0   7  -2 1541.62   46.20
  -1   7  -2   38.35    4.95
   1   7   2   37.77    4.52
  -2   7  -2 3275.30   95.89
   2   7   2 3410.55   95.19
   3   7   2  115.33    6.70
  -3   7  -2  101.38    7.54
  -4   7  -2  182.50   10.22
   4   7   2  198.60    9.07
  -5   7  -2   24.58    4.72
   5   7   2   25.04    3.74
   6   7   2  190.43    8.97
  -6   7  -2  207.79   11.58
  -7   7  -2   68.91    7.20
   7   7   2   63.83    4.89
   8   7   2 1034.74   31.63
  -8   7  -2 1032.07   35.41
  -9   7  -2    5.47    4.45
 -10   7  -2  713.57   27.14
 -10   7  -2  748.56   27.82
 -11   7  -2    8.86    4.45
 -11   7  -2    5.96    4.61
 -12   7  -2   75.34    8.86
 -12   7  -2   68.58    8.73
 -13   7  -2   11.30    5.49
 -13   7  -2   16.95    5.79
 -14   7  -2    7.18    5.39
 -14   7  -2   -2.77    4.38
 -15   7  -2    5.51    5.89
 -16   7  -2  178.41   15.70
 -17   8   2    0.47    5.49
 -16   8   2   60.18   10.19
 -15   8   2    9.39    5.66
 -14   8   2   61.54    8.34
 -14   8   2   59.41    9.14
 -13   8   2   -9.32    3.49
 -13   8   2    5.04    4.59
 -12   8   2  346.84   17.37
 -12   8   2  363.00   17.48
 -11   8   2  199.75   12.51
 -11   8   2  209.54   12.14
 -10   8   2 1554.32   48.35
 -10   8   2 1502.24   49.26
  -9   8   2    3.63    3.90
  -9   8   2    1.70    3.43
  -8   8   2  185.15   11.38
  -8   8   2  195.41   10.23
  -7   8   2   24.07    5.32
  -7   8   2   24.22    4.18
   7   8  -2   28.76    3.26
  -6   8   2   50.75    6.34
  -6   8   2   48.37    4.65
   6   8  -2   45.15    4.08
  -5   8   2   11.52    2.80
  -5   8   2   13.37    4.00
   5   8  -2   16.63    3.19
  -4   8   2 1539.36   48.89
   4   8  -2 1615.33   47.20
  -4   8   2 1582.90   45.21
  -3   8   2  108.81    5.15
   3   8  -2  107.57    6.96
  -3   8   2  102.57    7.67
  -2   8   2 1801.70   54.85
   2   8  -2 1818.94   53.93
   1   8  -2   11.22    3.52
  -1   8   2   32.14    4.77
   0   8   2  338.31   14.34
   0   8  -2  349.30   14.51
  -1   8  -2   -1.28    3.00
   1   8   2    5.58    2.96
  -2   8  -2  108.97    7.88
   2   8   2  102.83    7.13
  -3   8  -2   85.47    7.47
   3   8   2   81.74    6.26
  -4   8  -2 2891.04   83.58
   4   8   2 2771.17   81.35
  -5   8  -2  165.57   10.75
   5   8   2  176.06    8.89
  -6   8  -2  909.62   31.60
   6   8   2  875.58   28.60
  -7   8  -2   35.93    6.32
   7   8   2   31.42    4.00
  -8   8  -2  184.77   11.62
  -9   8  -2   -0.78    4.29
 -10   8  -2  108.83    9.89
 -10   8  -2  107.54    9.23
 -11   8  -2   37.56    6.64
 -11   8  -2   29.05    6.62
 -12   8  -2  368.46   18.46
 -12   8  -2  379.63   18.65
 -13   8  -2   39.68    7.70
 -13   8  -2   22.87    6.59
 -14   8  -2  178.70   14.27
 -14   8  -2  183.95   13.57
 -15   8  -2   21.34    7.04
 -16   8  -2   51.25    9.61
 -16   9   2   70.48   10.72
 -15   9   2  132.53   12.83
 -14   9   2  101.58   10.62
 -14   9   2  100.96   11.11
 -13   9   2   22.35    6.08
 -13   9   2   31.59    6.95
 -12   9   2   40.72    7.23
 -12   9   2   33.70    6.56
 -11   9   2   18.67    5.71
 -11   9   2   17.93    5.27
 -10   9   2   12.70    5.37
 -10   9   2   17.67    4.54
  -9   9   2  223.80   11.87
  -9   9   2  229.18   13.15
  -8   9   2  247.15   12.16
  -8   9   2  296.51   14.81
   7   9  -2  463.58   16.14
  -7   9   2  461.40   17.25
  -7   9   2  446.99   19.55
  -6   9   2  654.39   21.96
   6   9  -2  673.92   22.29
  -6   9   2  662.27   25.01
  -5   9   2  334.63   15.71
   5   9  -2  346.41   13.92
  -5   9   2  364.66   13.13
  -4   9   2  567.76   18.22
   4   9  -2  582.58   20.38
  -4   9   2  542.93   21.64
  -3   9   2    6.62    2.00
  -3   9   2    7.50    3.64
   3   9  -2    4.98    3.25
  -2   9   2  155.07    9.66
   2   9  -2  134.78    8.46
  -1   9   2  126.36    8.62
   1   9  -2  119.61    8.22
   0   9   2  647.24   23.47
   0   9  -2  643.45   23.40
   1   9   2  792.76   27.14
  -1   9  -2  778.91   27.59
  -2   9  -2 1392.66   45.34
   2   9   2 1478.36   45.09
  -3   9  -2  299.55   14.32
   3   9   2  298.46   13.29
  -4   9  -2  323.78   15.76
   4   9   2  344.96   14.38
  -5   9  -2   -1.38    3.46
   5   9   2    3.20    2.80
  -6   9  -2   73.86    8.01
   6   9   2   80.18    6.35
   7   9   2  292.61   12.77
  -7   9  -2  318.46   16.02
  -8   9  -2  212.64   13.36
  -9   9  -2  704.59   27.90
 -10   9  -2  476.09   20.24
 -10   9  -2  456.01   21.42
 -11   9  -2  260.86   14.56
 -11   9  -2  219.10   14.40
 -12   9  -2    6.94    4.89
 -12   9  -2    3.68    5.36
 -13   9  -2   47.74    8.27
 -13   9  -2   55.40    8.43
 -14   9  -2   16.56    6.71
 -14   9  -2   22.55    6.26
 -15   9  -2   -3.99    4.93
 -16   9  -2   88.16   11.87
 -16  10   2   49.62    9.12
 -15  10   2    3.95    4.96
 -14  10   2    1.97    5.26
 -14  10   2   -9.69    4.30
 -13  10   2   28.59    7.06
 -13  10   2   37.31    7.07
 -12  10   2   14.30    5.21
 -12  10   2    2.95    4.62
 -11  10   2  204.43   13.26
 -11  10   2  215.20   12.67
 -10  10   2   88.95    9.55
 -10  10   2   94.50    8.29
  -9  10   2  122.32   10.46
  -9  10   2  109.48    8.38
  -8  10   2   -0.06    3.82
  -8  10   2    3.20    3.27
  -7  10   2   43.71    6.88
  -7  10   2   37.23    5.04
  -6  10   2    7.03    4.64
   6  10  -2    5.90    3.06
  -6  10   2    9.57    3.20
   5  10  -2  843.23   28.28
  -5  10   2  865.30   30.82
  -5  10   2  834.86   26.47
  -4  10   2  229.34    9.37
   4  10  -2  243.82   11.75
  -4  10   2  236.46   12.86
  -3  10   2 2361.13   73.12
   3  10  -2 2479.16   71.94
  -3  10   2 2441.34   67.41
   2  10  -2  839.99   29.55
  -2  10   2  899.74   30.71
  -1  10   2 1009.13   34.51
   1  10  -2 1027.27   34.02
   0  10   2   34.60    5.66
   0  10  -2   47.66    6.37
  -1  10  -2  550.65   21.71
   1  10   2  552.04   21.37
   2  10   2    7.27    3.68
  -2  10  -2    1.45    3.43
   3  10   2  160.84    9.65
  -3  10  -2  166.85   10.93
   4  10   2  374.50   15.81
  -4  10  -2  355.88   16.97
   5  10   2  786.33   27.76
  -5  10  -2  838.95   30.31
   6  10   2   13.77    3.72
  -6  10  -2   13.76    5.19
  -7  10  -2  191.98   12.57
   7  10   2  181.05    9.76
  -8  10  -2   14.77    5.71
  -9  10  -2   15.54    6.13
 -10  10  -2   49.35    8.27
 -10  10  -2   57.77    7.58
 -11  10  -2  240.85   14.27
 -11  10  -2  238.26   15.30
 -12  10  -2   63.48    8.84
 -12  10  -2   55.87    8.77
 -13  10  -2  164.29   13.67
 -13  10  -2  191.47   14.03
 -14  10  -2   50.12    8.69
 -14  10  -2   37.89    7.77
 -15  10  -2   76.49   11.11
 -15  10  -2   93.74   11.38
 -15  11   2  186.34   14.84
 -15  11   2  196.84   15.12
 -14  11   2    2.36    5.25
 -14  11   2    9.66    5.67
 -13  11   2  161.19   12.61
 -13  11   2  168.51   13.55
 -12  11   2   -0.43    4.96
 -12  11   2    5.90    4.42
 -11  11   2    7.43    5.37
 -11  11   2    4.86    4.18
 -10  11   2   -0.50    3.20
 -10  11   2   -0.94    4.53
  -9  11   2  136.78    9.39
  -9  11   2  145.47   11.66
  -8  11   2    4.30    4.84
  -8  11   2    6.35    3.69
  -7  11   2  577.96   20.56
  -7  11   2  556.29   23.78
  -6  11   2    5.42    3.02
  -6  11   2    5.88    4.29
   6  11  -2    7.71    3.72
  -5  11   2  589.21   19.28
  -5  11   2  562.91   23.50
   5  11  -2  546.80   21.15
  -4  11   2   15.19    5.20
   4  11  -2    8.75    4.18
  -4  11   2   16.51    2.91
  -3  11   2    5.92    4.01
  -3  11   2   18.52    2.62
   3  11  -2   15.38    4.55
  -2  11   2    5.18    4.18
   2  11  -2   -1.85    3.30
  -1  11   2  576.79   22.56
   1  11  -2  546.82   21.85
   0  11   2   28.15    5.70
   0  11  -2   31.57    6.00
  -1  11  -2 1173.01   40.59
   1  11   2 1265.65   40.73
  -2  11  -2   -4.14    3.72
   2  11   2    3.52    3.70
   3  11   2  941.75   32.92
  -3  11  -2  976.66   34.28
   4  11   2   30.12    5.36
  -4  11  -2   26.75    6.09
   5  11   2    5.93    3.80
  -5  11  -2    7.36    4.99
   6  11   2    2.01    3.23
  -6  11  -2    3.69    4.94
  -7  11  -2  520.08   22.94
  -8  11  -2   -5.70    4.49
  -9  11  -2 1007.25   37.46
 -10  11  -2   27.74    7.14
 -10  11  -2   30.37    5.97
 -11  11  -2  275.35   15.57
 -11  11  -2  296.50   17.49
 -12  11  -2   11.28    6.36
 -12  11  -2   10.82    5.47
 -13  11  -2   14.38    6.61
 -13  11  -2   19.58    6.50
 -14  11  -2   12.24    5.99
 -14  11  -2   13.69    6.69
 -15  11  -2   38.97    9.02
 -15  11  -2   68.03   10.87
 -15  12   2    6.18    5.44
 -15  12   2    5.75    5.96
 -14  12   2    7.21    5.71
 -14  12   2   -5.27    5.19
 -13  12   2   49.61    8.78
 -13  12   2   72.26    9.23
 -12  12   2   87.30    9.48
 -12  12   2   73.96   10.06
 -11  12   2  313.83   18.28
 -11  12   2  339.75   16.46
 -10  12   2   41.40    8.27
 -10  12   2   40.14    6.20
  -9  12   2  301.56   13.91
  -9  12   2  241.35   15.73
  -8  12   2   29.84    7.08
  -8  12   2   34.14    5.32
  -7  12   2    6.48    4.71
  -7  12   2   -0.55    2.82
  -6  12   2   26.56    6.22
   6  12  -2   23.43    4.70
  -5  12   2  160.04   11.89
   5  12  -2  169.80   10.46
   4  12  -2   53.11    6.69
  -4  12   2   71.36    8.60
  -3  12   2  943.95   33.92
   3  12  -2  912.03   32.46
  -2  12   2   78.24    8.42
   2  12  -2   63.75    7.69
   1  12  -2  355.77   17.10
  -1  12   2  367.02   17.42
   0  12  -2    8.63    4.81
   0  12   2   17.49    5.18
   1  12   2    2.86    3.88
  -1  12  -2    2.83    4.30
  -2  12  -2   16.94    5.28
   2  12   2   27.98    5.92
   3  12   2  648.95   25.68
  -3  12  -2  713.59   27.26
   4  12   2   40.05    6.32
  -4  12  -2   48.45    7.59
   5  12   2  517.66   21.16
  -5  12  -2  522.11   23.09
  -6  12  -2  190.49   13.77
   6  12   2  193.99   11.26
  -7  12  -2  248.80   15.32
  -8  12  -2   77.38   10.30
  -9  12  -2    3.09    5.50
 -10  12  -2   12.30    4.72
 -10  12  -2   12.03    5.98
 -11  12  -2  210.02   15.68
 -11  12  -2  216.58   13.63
 -12  12  -2    5.29    5.43
 -12  12  -2   11.51    5.64
 -13  12  -2  248.08   17.09
 -13  12  -2  259.36   16.14
 -14  12  -2   27.39    7.98
 -14  12  -2   41.01    8.21
 -14  13   2   91.89   12.08
 -13  13   2   49.11    9.13
 -12  13   2   15.71    6.85
 -11  13   2   25.20    7.20
 -10  13   2   68.44   10.04
  -9  13   2   73.72   10.06
  -8  13   2  252.90   16.00
  -7  13   2  232.33   14.73
  -6  13   2  361.09   18.62
   5  13  -2  257.05   13.60
  -5  13   2  229.64   14.42
   4  13  -2   23.13    5.65
  -4  13   2   44.28    7.63
   3  13  -2    3.89    4.05
  -3  13   2    2.32    4.42
  -2  13   2   10.60    5.14
   2  13  -2   11.54    4.51
   1  13  -2  360.41   17.38
  -1  13   2  338.20   17.47
   0  13  -2  586.92   24.73
   0  13   2  615.30   25.16
  -1  13  -2  307.81   16.32
   1  13   2  311.60   16.18
  -2  13  -2  380.53   18.93
   2  13   2  397.15   18.63
  -3  13  -2   94.99   10.10
   3  13   2   95.21    9.01
   4  13   2   26.93    5.61
  -4  13  -2   32.39    6.99
  -5  13  -2   -4.30    3.76
   5  13   2   -1.62    3.49
   6  13   2   10.26    4.51
  -6  13  -2    9.58    5.85
  -7  13  -2  142.99   12.75
  -8  13  -2  222.71   14.99
  -9  13  -2  329.62   15.99
  -9  13  -2  326.64   19.03
 -10  13  -2  137.23   10.95
 -10  13  -2  148.26   13.54
 -11  13  -2   74.82    9.02
 -11  13  -2   56.91    9.83
 -12  13  -2   75.33    9.38
 -12  13  -2   52.98   10.29
 -13  13  -2   10.59    7.05
 -13  13  -2    1.95    4.94
 -13  14   2    3.62    6.34
 -12  14   2  330.81   19.66
 -11  14   2    1.70    5.23
 -10  14   2  344.28   19.99
  -9  14   2    1.12    5.43
  -8  14   2  229.32   16.26
  -7  14   2    7.68    5.42
  -6  14   2    8.01    5.55
   5  14  -2   15.81    5.02
  -5  14   2   26.72    6.81
  -4  14   2  458.62   22.22
   4  14  -2  492.82   21.00
  -3  14   2  206.88   13.80
   3  14  -2  187.78   12.30
  -2  14   2  446.29   21.16
   2  14  -2  442.20   20.41
   1  14  -2   15.08    5.58
  -1  14   2   25.00    6.21
   0  14   2    2.87    4.18
   0  14  -2    5.97    4.77
  -1  14  -2   35.47    6.90
   1  14   2   29.41    6.49
  -2  14  -2  179.07   13.40
   2  14   2  202.96   12.91
  -3  14  -2    3.02    4.83
   3  14   2   -2.04    3.05
   4  14   2  345.88   17.37
  -4  14  -2  369.81   19.34
   5  14   2   42.32    6.69
  -5  14  -2   33.76    7.32
  -6  14  -2  701.75   29.93
  -7  14  -2    0.66    5.17
  -8  14  -2   94.32   11.70
  -9  14  -2   -6.77    4.70
  -9  14  -2    7.17    3.90
 -10  14  -2   -6.89    4.64
 -10  14  -2   -4.92    3.07
 -11  14  -2   29.32    6.42
 -11  14  -2   35.39    8.89
 -12  14  -2  139.47   12.48
 -12  14  -2  167.71   15.59
 -12  15   2   10.66    6.92
 -11  15   2   23.76    7.75
 -10  15   2   27.04    7.91
  -9  15   2   -1.74    5.21
  -8  15   2  248.50   16.67
  -7  15   2    0.93    5.51
  -6  15   2  511.39   24.47
   5  15  -2   -1.83    4.09
  -5  15   2    2.34    4.73
   4  15  -2   72.61    8.78
  -4  15   2   58.59    9.11
  -3  15   2    7.85    5.09
   3  15  -2   -0.62    4.04
  -2  15   2   26.10    6.63
   2  15  -2   24.40    6.17
  -1  15   2   -0.32    4.18
   1  15  -2    5.42    4.59
   0  15  -2  775.93   30.68
   0  15   2  720.54   30.11
  -1  15  -2   26.02    6.42
   1  15   2   11.16    5.32
   2  15   2  547.73   23.99
  -2  15  -2  518.65   24.25
  -3  15  -2   -2.31    4.45
   3  15   2    3.67    4.07
   4  15   2  341.62   17.57
  -4  15  -2  319.19   18.80
  -5  15  -2   84.82   10.91
   5  15   2   85.70    9.44
  -6  15  -2    4.24    5.04
  -7  15  -2   -1.51    5.32
  -8  15  -2  117.59   13.22
  -9  15  -2    0.43    5.63
 -10  15  -2   46.99    9.55
 -11  15  -2    6.65    6.62
 -12  15  -2   -0.21    6.90
 -11  16   2   35.59    8.84
 -10  16   2  173.09   15.83
  -9  16   2    5.44    6.48
  -8  16   2   92.79   12.23
  -7  16   2    4.78    5.30
  -6  16   2    5.78    5.32
  -5  16   2   95.34   11.52
   4  16  -2  122.64   11.16
  -4  16   2  102.32   11.62
  -3  16   2  116.08   12.24
   3  16  -2  155.69   12.26
   2  16  -2  229.29   14.79
  -2  16   2  220.43   15.93
  -1  16   2  104.26   11.28
   1  16  -2  110.40   11.44
   0  16   2   89.62   10.69
   0  16  -2  104.43   11.23
  -1  16  -2   11.01    5.88
   1  16   2   12.68    5.31
   2  16   2   16.67    5.73
  -2  16  -2   29.02    7.25
  -3  16  -2   21.20    6.99
   3  16   2   38.69    7.46
  -4  16  -2  241.03   16.27
   4  16   2  272.53   15.80
  -5  16  -2   52.04    9.34
  -6  16  -2  400.36   21.91
  -7  16  -2   57.50   10.32
  -8  16  -2   46.03    9.45
  -9  16  -2   -5.52    6.04
 -10  16  -2    7.90    6.95
 -10  17   2   -3.53    6.79
  -9  17   2   24.61    8.28
  -8  17   2   28.36    8.21
  -7  17   2  228.74   17.78
  -6  17   2   79.13   10.74
  -5  17   2  154.68   14.45
   4  17  -2   47.35    7.83
  -4  17   2   45.19    9.02
  -3  17   2    4.76    5.61
   3  17  -2    4.88    4.97
  -2  17   2    4.67    5.17
   2  17  -2   -0.15    4.55
  -1  17   2   94.76   11.31
   1  17  -2  109.77   11.82
   0  17   2   77.86   10.62
   0  17  -2   66.52   10.18
  -1  17  -2  266.38   17.32
   1  17   2  253.38   16.57
   2  17   2   60.77    9.22
  -2  17  -2   77.53   11.23
  -3  17  -2  136.68   13.85
   3  17   2  125.97   12.20
   4  17   2    6.37    4.47
  -4  17  -2    1.91    4.99
  -5  17  -2    6.89    6.34
  -6  17  -2   13.64    6.79
  -7  17  -2   72.10   11.51
  -8  17  -2  105.97   13.90
  -9  17  -2  115.38   14.44
  -8  18   2   13.65    7.60
  -7  18   2   10.11    5.95
  -6  18   2    4.28    6.07
  -5  18   2  122.75   13.85
  -4  18   2    2.65    5.77
  -3  18   2  230.88   17.58
   3  18  -2  254.75   16.53
   2  18  -2    6.76    5.40
  -2  18   2    4.44    5.33
  -1  18   2  230.78   17.36
   1  18  -2  249.28   16.74
   0  18   2    1.61    5.32
   0  18  -2   12.23    6.22
   1  18   2    7.21    5.37
  -1  18  -2    4.54    5.67
  -2  18  -2   11.31    6.24
   2  18   2   15.16    6.03
  -3  18  -2  150.38   14.77
   3  18   2  125.01   12.72
  -4  18  -2   15.95    7.28
  -5  18  -2  286.05   19.51
  -6  18  -2   54.53   10.39
  -7  18  -2  140.42   15.36
  -8  18  -2    1.16    7.07
  -6  19   2    2.60    5.33
  -5  19   2  124.49   14.47
  -4  19   2   28.27    8.01
  -3  19   2   10.04    6.45
   3  19  -2   16.72    6.39
  -2  19   2    4.42    5.60
   2  19  -2    2.48    5.52
  -1  19   2   94.37   12.50
   1  19  -2   97.18   12.26
   0  19   2   -5.85    4.81
   0  19  -2    3.97    5.89
   1  19   2  258.39   18.34
  -1  19  -2  241.15   18.32
  -2  19  -2    9.44    6.51
   2  19   2   13.18    6.31
  -3  19  -2  125.38   14.16
   3  19   2   99.73   12.03
  -4  19  -2    1.44    4.99
  -5  19  -2    4.83    6.18
  -6  19  -2   17.60    7.31
  -3  20   2  137.09   15.24
  -2  20   2  143.24   15.50
   2  20  -2  177.18   15.63
  -1  20   2  152.55   15.74
   1  20  -2  155.20   15.29
   0  20   2   39.93    9.27
   0  20  -2   41.97    9.16
   1  20   2    1.40    5.80
  -1  20  -2    7.85    6.55
   2  20   2    7.45    6.05
  -2  20  -2    6.06    6.11
  -2 -20   3   39.84   10.26
   2 -20  -3   27.01    9.91
   1 -20  -3   71.72   12.46
  -1 -20   3   69.21   11.76
   0 -20   3  110.73   14.22
   0 -20  -3  113.62   14.69
   1 -20   3   52.85   10.90
  -1 -20  -3   40.80   10.87
  -6 -19   3  142.03   15.08
   6 -19  -3  144.03   15.51
   5 -19  -3   41.08   10.34
  -5 -19   3   29.14    8.93
   4 -19  -3  154.81   15.89
  -4 -19   3  238.92   18.17
   3 -19  -3   44.66   10.60
  -3 -19   3   53.68   10.98
   2 -19  -3  145.66   15.06
  -2 -19   3  123.43   14.10
  -1 -19   3   12.59    7.42
   1 -19  -3   18.21    8.00
   0 -19  -3   -7.81    6.77
   0 -19   3  -11.25    5.19
  -1 -19  -3   -4.81    6.95
   1 -19   3   -7.23    5.77
  -2 -19  -3  108.41   14.11
   2 -19   3  115.78   13.62
  -3 -19  -3    3.61    7.71
   3 -19   3   17.28    8.18
  -4 -19  -3  151.67   16.18
   4 -19   3  186.59   16.49
  -5 -19  -3   24.81    8.74
   5 -19   3   18.77    8.23
  -8 -18   3  141.70   15.11
   8 -18  -3  179.66   16.49
   7 -18  -3    7.94    7.95
  -7 -18   3    9.43    7.27
   6 -18  -3  147.67   14.92
  -6 -18   3  150.25   14.78
  -5 -18   3    6.65    6.53
   5 -18  -3   -6.72    6.32
   4 -18  -3    1.99    6.48
  -4 -18   3   18.37    7.19
   3 -18  -3   -7.87    6.61
  -3 -18   3    2.07    6.31
  -2 -18   3  184.46   15.50
   2 -18  -3  171.34   15.46
  -1 -18   3   34.17    8.69
   1 -18  -3   13.23    8.09
   0 -18   3  430.74   23.05
   0 -18  -3  444.33   23.20
   1 -18   3   20.76    8.07
  -1 -18  -3   31.58    8.84
  -2 -18  -3  202.51   16.55
   2 -18   3  202.10   16.26
  -3 -18  -3   12.86    7.25
   3 -18   3   -0.59    5.22
   4 -18   3    1.41    6.41
  -4 -18  -3    3.88    7.30
  -5 -18  -3    8.83    8.07
   5 -18   3    5.23    6.63
   6 -18   3   96.02   12.98
  -6 -18  -3   86.53   12.46
  -7 -18  -3    7.95    8.30
   7 -18   3   40.56    9.59
  10 -17  -3   31.23    9.71
 -10 -17   3   37.87   10.01
   9 -17  -3   29.80    9.05
  -9 -17   3   24.19    8.73
  -8 -17   3   -0.21    6.32
   8 -17  -3   -3.09    6.91
  -7 -17   3   -3.02    6.04
   7 -17  -3   10.53    6.61
   6 -17  -3  195.19   16.00
  -6 -17   3  186.95   15.62
  -5 -17   3   94.04   11.85
   5 -17  -3   76.36   11.45
   4 -17  -3  253.45   16.65
  -4 -17   3  253.58   17.49
  -3 -17   3   41.72    8.59
   3 -17  -3   49.65    9.32
  -2 -17   3  128.79   12.89
   2 -17  -3   83.42   11.36
  -1 -17   3   22.84    7.46
   1 -17  -3   31.49    8.16
   0 -17  -3    8.36    7.08
   0 -17   3    8.57    6.15
  -1 -17  -3   47.78    9.42
   1 -17   3   72.02   10.38
  -2 -17  -3  178.65   14.89
   2 -17   3  152.65   14.05
   3 -17   3   91.29   11.78
  -3 -17  -3   98.10   12.03
   4 -17   3  205.44   16.04
  -4 -17  -3  209.35   16.47
   5 -17   3   77.49   11.24
  -5 -17  -3   66.58   11.54
  -6 -17  -3  128.64   14.30
   6 -17   3  112.04   12.77
  -7 -17  -3    0.58    7.47
   7 -17   3    1.85    6.46
   8 -17   3   -5.04    5.72
  -8 -17  -3    4.49    7.64
  -9 -17  -3   12.12    8.51
   9 -17   3   -3.35    6.08
 -11 -16   3   50.51   10.49
  11 -16  -3   26.12    9.52
  10 -16  -3   22.52    8.79
 -10 -16   3   35.74    9.43
  -9 -16   3  122.12   13.56
   9 -16  -3  108.66   13.17
   8 -16  -3   89.16   12.28
  -8 -16   3  103.26   12.53
  -7 -16   3  333.80   19.75
   7 -16  -3  356.85   20.21
  -6 -16   3   37.88    8.46
   6 -16  -3   64.52   10.35
   5 -16  -3   36.68    8.52
  -5 -16   3   35.91    8.28
  -4 -16   3    2.55    5.51
   4 -16  -3   10.67    6.50
   3 -16  -3   41.71    8.88
  -3 -16   3   58.51    9.37
   2 -16  -3   42.60    8.80
  -2 -16   3   50.34    8.82
  -1 -16   3  293.49   17.55
   1 -16  -3  288.59   17.67
   0 -16  -3   44.56    9.19
   0 -16   3   50.47    8.73
   1 -16   3  661.85   28.14
  -1 -16  -3  643.23   28.06
   2 -16   3    0.96    5.54
  -2 -16  -3    3.04    6.47
  -3 -16  -3   51.58    9.61
   3 -16   3   53.80    9.12
   4 -16   3    3.46    5.82
  -4 -16  -3    1.78    6.28
   5 -16   3   46.58    8.88
  -5 -16  -3   39.91    8.92
   6 -16   3   79.00   10.64
  -6 -16  -3   63.52   10.78
  -7 -16  -3  139.66   14.28
   7 -16   3  137.58   14.03
   8 -16   3  126.81   13.65
  -8 -16  -3  158.41   15.59
   9 -16   3   25.92    8.22
  -9 -16  -3   44.90   10.27
 -10 -16  -3   36.61   10.29
  10 -16   3   50.12    9.63
 -12 -15   3    3.58    6.71
  12 -15  -3   11.02    7.94
  11 -15  -3  302.73   19.73
 -11 -15   3  319.74   19.93
 -10 -15   3   -2.12    6.15
  10 -15  -3    0.91    5.97
   9 -15  -3  143.47   13.69
  -9 -15   3  158.46   14.32
  -8 -15   3   -0.73    5.30
   8 -15  -3   -1.57    6.22
  -7 -15   3    1.31    5.81
   7 -15  -3   11.67    5.97
   6 -15  -3    5.39    6.18
  -6 -15   3   11.41    6.30
   5 -15  -3  347.00   18.99
  -5 -15   3  347.35   19.10
  -4 -15   3    0.00    4.93
   4 -15  -3    2.65    5.25
  -3 -15   3  299.25   17.20
   3 -15  -3  325.92   17.86
   2 -15  -3   48.73    8.59
  -2 -15   3   44.82    7.69
  -1 -15   3    6.01    5.57
   1 -15  -3    7.16    5.80
   0 -15   3    4.15    4.85
   0 -15  -3    8.28    6.05
  -1 -15  -3  159.70   12.98
   1 -15   3  150.81   12.52
  -2 -15  -3   13.66    6.68
   2 -15   3   12.00    5.64
   3 -15   3  431.27   21.04
  -3 -15  -3  425.31   21.47
  -4 -15  -3    3.67    6.10
   4 -15   3    4.96    5.64
  -5 -15  -3  532.75   25.56
   5 -15   3  580.36   25.55
   6 -15   3   11.33    6.38
  -6 -15  -3    9.19    6.63
   7 -15   3   81.29   10.76
  -7 -15  -3   81.60   11.68
   8 -15   3  -10.84    4.31
  -8 -15  -3   -2.49    6.62
   9 -15   3   44.15    8.87
  -9 -15  -3   51.14   10.58
 -10 -15  -3   -1.36    7.00
  10 -15   3   -4.63    5.30
 -11 -15  -3  120.77   14.88
  11 -15   3  105.80   13.11
 -13 -14   3    4.55    6.37
  13 -14  -3    1.36    7.10
  12 -14  -3   -1.04    6.86
 -12 -14   3   -5.70    5.30
 -11 -14   3   94.20   11.76
  11 -14  -3  113.47   12.85
  10 -14  -3    1.07    6.30
 -10 -14   3   -0.43    5.57
   9 -14  -3  258.76   16.79
  -9 -14   3  268.60   16.98
  -8 -14   3   32.35    7.53
   8 -14  -3   38.94    8.14
  -7 -14   3  632.28   26.16
   7 -14  -3  512.02   24.40
   6 -14  -3   22.54    6.91
  -6 -14   3   27.05    7.11
  -5 -14   3   33.14    7.16
   5 -14  -3   27.29    7.29
  -4 -14   3   29.29    6.98
   4 -14  -3   26.53    7.16
  -3 -14   3  168.43   12.39
   3 -14  -3  151.69   12.34
  -2 -14   3   11.49    5.37
   2 -14  -3   10.97    5.91
  -1 -14   3  656.54   26.26
   1 -14  -3  600.93   25.32
   0 -14   3    6.98    5.33
   0 -14  -3    2.94    5.43
  -1 -14  -3  485.98   21.80
   1 -14   3  481.86   21.71
   2 -14   3   -0.42    4.51
  -2 -14  -3    5.00    5.32
  -3 -14  -3   27.99    7.39
   3 -14   3   19.63    6.13
   4 -14   3   59.67    8.86
  -4 -14  -3   79.02   10.01
  -5 -14  -3    7.11    6.22
   5 -14   3    6.99    5.67
  -6 -14  -3  125.50   12.36
   6 -14   3  134.32   12.15
  -7 -14  -3  286.97   17.79
   7 -14   3  310.02   17.68
  -8 -14  -3   60.27   10.44
   8 -14   3   69.05    9.47
  -9 -14  -3  130.94   14.14
   9 -14   3  175.43   14.30
  10 -14   3    7.63    6.12
 -10 -14  -3    7.99    7.33
  11 -14   3   26.76    7.75
 -11 -14  -3   16.17    8.16
 -12 -14  -3   -4.66    7.13
  12 -14   3   -2.92    6.07
  14 -13  -3   24.08    9.03
 -14 -13   3   30.03    8.77
 -13 -13   3  123.04   13.50
  13 -13  -3  122.88   13.71
 -12 -13   3   77.04   10.96
  12 -13  -3   84.84   11.81
  11 -13  -3  103.71   11.76
 -11 -13   3  109.05   12.26
 -10 -13   3   96.81   11.38
  10 -13  -3   96.27   11.24
  -9 -13   3   11.04    5.70
   9 -13  -3    4.88    6.07
   8 -13  -3    8.07    5.72
  -8 -13   3    8.94    5.54
   7 -13  -3   70.14    9.26
  -7 -13   3   76.93    9.59
   6 -13  -3  258.02   15.34
  -6 -13   3  259.04   15.05
   5 -13  -3  502.81   22.25
  -5 -13   3  511.05   22.44
   4 -13  -3  740.25   28.22
  -4 -13   3  712.81   28.06
   3 -13  -3  456.98   20.55
  -3 -13   3  455.65   20.53
   2 -13  -3  154.82   12.05
  -2 -13   3  202.58   12.50
  -2 -13   3  193.55    9.38
  -1 -13   3  132.52   10.76
   1 -13  -3  123.84   10.53
  -1 -13   3  142.28    7.83
   0 -13  -3   64.74    8.55
   0 -13   3   59.71    8.44
   0 -13   3   59.43    5.44
  -1 -13  -3  332.86   16.80
   1 -13   3  289.87   15.56
   1 -13   3  306.02   12.85
  -2 -13  -3  156.36   11.67
   2 -13   3  111.94   10.40
   3 -13   3  457.84   20.11
  -3 -13  -3  422.04   20.20
  -4 -13  -3  329.89   17.59
   4 -13   3  384.49   18.20
   5 -13   3  520.51   22.43
  -5 -13  -3  470.94   22.50
   6 -13   3   32.80    7.03
  -6 -13  -3   39.53    7.89
  -7 -13  -3   66.94    9.59
   7 -13   3   57.08    8.65
  -8 -13  -3   -2.94    5.89
   8 -13   3    0.76    4.91
  -9 -13  -3    2.50    6.09
   9 -13   3    6.87    4.91
  10 -13   3  124.04   12.82
 -10 -13  -3  131.88   13.74
 -11 -13  -3   62.01   10.95
  11 -13   3   78.11   11.14
  12 -13   3  118.39   13.34
 -12 -13  -3  134.65   14.88
  13 -13   3   91.75   12.57
 -13 -13  -3   75.26   12.74
  15 -12  -3    7.43    7.71
 -15 -12   3   10.99    7.67
 -14 -12   3   81.25   11.53
  14 -12  -3   65.27   11.23
  13 -12  -3    4.80    6.70
 -13 -12   3   -2.31    5.64
 -12 -12   3   22.37    7.39
  12 -12  -3   14.56    7.31
 -11 -12   3   81.60   10.90
  11 -12  -3   97.76   11.13
 -10 -12   3  187.62   14.23
  10 -12  -3  205.14   14.44
 -10 -12   3  220.52   13.28
  -9 -12   3  114.70   11.20
  -9 -12   3   89.93    8.89
   9 -12  -3   85.25   10.13
  -8 -12   3  415.09   20.07
  -8 -12   3  419.53   18.34
   8 -12  -3  420.03   20.04
  -7 -12   3  128.98   11.26
  -7 -12   3  130.98    9.40
   7 -12  -3  151.03   11.55
  -6 -12   3  202.45   10.95
  -6 -12   3  174.74   12.41
   6 -12  -3  180.08   12.05
  -5 -12   3   11.50    5.26
  -5 -12   3   11.96    3.93
   5 -12  -3   -0.88    4.66
  -4 -12   3   25.37    5.95
   4 -12  -3   26.79    6.26
  -4 -12   3   40.03    5.08
  -3 -12   3   43.51    4.85
  -3 -12   3   26.04    6.26
   3 -12  -3   23.07    6.10
   2 -12  -3  625.00   23.98
  -2 -12   3  574.94   20.39
  -2 -12   3  599.69   23.70
   1 -12  -3   35.50    6.42
  -1 -12   3   42.20    6.62
  -1 -12   3   29.19    4.19
   0 -12   3 1196.28   36.38
   0 -12   3 1209.83   39.75
   0 -12  -3 1171.05   39.46
   1 -12   3  142.19    8.01
  -1 -12  -3  149.90   10.90
   1 -12   3  147.10   10.61
   2 -12   3  322.23   16.08
  -2 -12  -3  315.40   16.26
   2 -12   3  315.49   13.13
   3 -12   3    5.61    4.48
  -3 -12  -3    2.63    4.44
   4 -12   3    1.62    4.56
  -4 -12  -3    8.43    5.39
   5 -12   3    9.99    4.47
  -5 -12  -3    5.06    5.47
   6 -12   3  345.26   17.37
  -6 -12  -3  325.65   17.73
   7 -12   3   21.53    6.10
  -7 -12  -3   19.85    6.68
  -8 -12  -3  529.91   23.91
   8 -12   3  491.73   22.71
   9 -12   3   21.91    6.38
  -9 -12  -3   20.22    7.57
 -10 -12  -3  168.41   14.64
  10 -12   3  144.78   13.19
  11 -12   3   41.06    8.10
 -11 -12  -3   39.26    8.65
 -12 -12  -3   -1.61    6.05
  12 -12   3    8.35    6.56
  13 -12   3    9.27    6.89
 -13 -12  -3    4.64    7.59
 -14 -12  -3   67.70   12.42
  14 -12   3   82.71   12.54
 -15 -11   3    6.32    6.33
  15 -11  -3   16.83    8.75
 -15 -11   3    3.81    6.96
 -14 -11   3  127.83   12.74
  14 -11  -3  126.28   13.69
 -14 -11   3  119.21   13.14
  13 -11  -3   27.27    8.13
 -13 -11   3   18.22    6.73
 -13 -11   3   27.46    7.58
 -12 -11   3  269.02   15.78
 -12 -11   3  286.78   17.25
  12 -11  -3  245.10   16.46
 -11 -11   3    6.81    5.26
 -11 -11   3    6.99    4.82
  11 -11  -3   -1.96    5.30
 -10 -11   3  248.20   13.93
 -10 -11   3  228.34   14.70
  10 -11  -3  218.87   14.62
   9 -11  -3   34.76    7.30
  -9 -11   3   40.69    7.38
  -9 -11   3   28.24    6.00
   8 -11  -3   21.61    6.14
  -8 -11   3   24.58    5.14
  -8 -11   3   29.90    6.54
  -7 -11   3   70.23    7.27
   7 -11  -3   65.83    8.03
  -7 -11   3   57.57    7.82
   6 -11  -3  532.87   21.67
  -6 -11   3  520.81   20.00
  -6 -11   3  502.45   21.44
   5 -11  -3   31.06    6.21
  -5 -11   3   39.02    5.28
  -5 -11   3   38.94    6.62
  -4 -11   3 1397.36   42.01
  -4 -11   3 1344.15   44.08
   3 -11  -3  134.14    9.73
  -3 -11   3   97.06    8.97
  -3 -11   3  130.25    7.65
  -2 -11   3  695.05   23.36
  -2 -11   3  736.98   26.31
   2 -11  -3  721.22   26.19
  -1 -11   3   14.85    4.86
   1 -11  -3    8.93    4.89
  -1 -11   3   27.53    3.92
   0 -11   3    2.22    2.34
   0 -11  -3    0.69    4.19
   0 -11   3   -0.23    3.75
   1 -11   3   67.65    7.45
   1 -11   3   63.97    5.34
  -1 -11  -3   61.68    7.47
   2 -11   3  773.33   25.07
  -2 -11  -3  777.08   27.87
   2 -11   3  734.68   27.34
  -3 -11  -3   21.73    5.67
   3 -11   3   18.60    5.25
  -4 -11  -3 1520.64   48.62
   4 -11   3 1506.81   47.86
  -5 -11  -3   -2.40    4.56
   5 -11   3    0.19    4.32
  -6 -11  -3  443.29   20.70
   6 -11   3  463.92   20.19
   7 -11   3   17.70    5.38
  -7 -11  -3   15.07    5.84
   8 -11   3   11.59    5.33
  -8 -11  -3    9.55    6.09
  -9 -11  -3    6.04    6.01
   9 -11   3    4.41    4.69
 -10 -11  -3  361.26   19.88
  10 -11   3  331.75   18.13
 -11 -11  -3   -0.31    6.30
  11 -11   3   -1.36    5.06
  12 -11   3  479.41   23.64
 -12 -11  -3  435.30   23.62
 -13 -11  -3   -3.85    6.52
  13 -11   3    5.09    6.51
  14 -11   3  117.95   13.76
 -14 -11  -3   82.02   12.73
 -16 -10   3  167.95   15.49
 -16 -10   3  192.07   16.09
  16 -10  -3  148.14   15.80
 -15 -10   3   47.73    8.91
 -15 -10   3   33.25    8.52
  15 -10  -3   54.26   10.56
  14 -10  -3  116.08   12.96
 -14 -10   3  122.06   12.49
 -14 -10   3  128.19   13.19
 -13 -10   3   -0.24    5.01
 -13 -10   3    1.22    4.79
  13 -10  -3   -4.47    5.60
  12 -10  -3    3.90    5.82
 -12 -10   3    2.81    5.00
 -12 -10   3   -0.20    4.65
 -11 -10   3    9.01    5.38
  11 -10  -3   13.85    6.31
 -11 -10   3    9.59    5.18
 -10 -10   3  119.96   10.38
 -10 -10   3  132.06   11.57
  10 -10  -3  139.09   11.50
  -9 -10   3  139.23   11.14
   9 -10  -3  157.56   11.31
  -9 -10   3  158.81   11.07
   8 -10  -3  655.61   25.60
  -8 -10   3  659.92   26.02
  -8 -10   3  667.55   24.94
  -7 -10   3   44.21    7.06
   7 -10  -3   60.24    7.73
  -7 -10   3   51.30    6.49
  -6 -10   3  621.86   22.70
   6 -10  -3  618.53   23.76
  -6 -10   3  629.94   23.89
  -5 -10   3  264.23   12.13
  -5 -10   3  271.87   13.83
   5 -10  -3  247.69   13.25
  -4 -10   3   36.97    4.75
   4 -10  -3   38.40    6.15
  -4 -10   3   43.24    6.39
  -3 -10   3   18.92    3.63
  -3 -10   3   11.57    4.39
   3 -10  -3   20.89    4.95
  -2 -10   3  591.88   21.90
   2 -10  -3  584.44   21.75
  -2 -10   3  561.00   19.53
  -1 -10   3   58.05    6.73
  -1 -10   3   87.60    5.75
   1 -10  -3   77.71    7.36
   0 -10   3  821.14   25.70
   0 -10   3  795.68   27.83
   0 -10  -3  810.75   27.89
   1 -10   3  103.14    6.31
  -1 -10  -3   95.77    8.25
   1 -10   3   97.65    8.04
   2 -10   3  512.49   17.69
   2 -10   3  492.70   19.62
  -2 -10  -3  484.09   19.67
   3 -10   3    7.62    3.94
  -3 -10  -3   13.80    4.50
   4 -10   3   70.79    7.47
   5 -10   3  220.95   12.56
  -5 -10  -3  222.27   13.06
   6 -10   3  639.55   24.70
  -7 -10  -3  140.29   11.42
   7 -10   3  131.30   10.48
   8 -10   3  760.49   29.63
  -8 -10  -3  827.65   30.93
  -9 -10  -3  135.93   12.34
   9 -10   3  156.47   11.85
  10 -10   3  334.70   17.44
 -10 -10  -3  301.19   18.10
 -11 -10  -3    8.04    5.87
  11 -10   3    4.06    5.28
  12 -10   3   -1.46    5.37
 -12 -10  -3   10.41    7.22
  13 -10   3   35.14    8.88
 -13 -10  -3   21.50    8.18
  14 -10   3   27.03    8.52
 -14 -10  -3   24.73    8.66
  15 -10   3    3.57    7.15
 -15 -10  -3   12.90    8.35
 -16  -9   3   10.36    7.14
 -16  -9   3    1.41    5.85
  16  -9  -3   10.04    8.34
 -15  -9   3   35.50    8.75
 -15  -9   3   49.18    9.18
  15  -9  -3   24.19    8.92
 -14  -9   3   42.80    8.72
  14  -9  -3   35.51    8.39
 -14  -9   3   35.82    7.84
 -13  -9   3  117.24   11.75
  13  -9  -3  124.80   12.11
 -13  -9   3  122.44   12.12
 -12  -9   3   41.43    7.64
 -12  -9   3   53.57    8.14
  12  -9  -3   43.53    7.87
 -11  -9   3  359.67   18.54
  11  -9  -3  385.12   18.87
 -11  -9   3  380.98   18.66
 -10  -9   3   63.97    8.45
  10  -9  -3   71.37    8.69
 -10  -9   3   66.52    8.23
  -9  -9   3  125.64   10.11
  -9  -9   3  128.02   10.49
   9  -9  -3  120.61   10.25
  -8  -9   3  301.87   15.58
  -8  -9   3  325.35   15.30
  -7  -9   3   95.82    7.91
   7  -9  -3   85.80    8.13
  -7  -9   3   69.69    7.64
   6  -9  -3  468.88   19.15
  -6  -9   3  483.02   19.39
  -6  -9   3  483.47   18.53
   5  -9  -3  217.35   11.54
  -5  -9   3  194.29   11.23
  -5  -9   3  216.02   10.76
  -4  -9   3  700.12   24.56
  -4  -9   3  679.78   23.04
   4  -9  -3  672.13   23.93
  -3  -9   3  843.47   27.00
  -3  -9   3  864.39   28.72
   3  -9  -3  840.95   28.17
  -2  -9   3  501.45   17.39
   2  -9  -3  499.87   18.87
  -2  -9   3  492.92   18.83
   1  -9  -3   23.02    4.34
  -1  -9   3   13.27    2.85
  -1  -9   3   11.96    3.84
   0  -9   3  106.28    6.12
   0  -9  -3   98.00    7.53
   0  -9   3   98.64    7.37
   1  -9   3   51.73    5.73
   1  -9   3   49.67    4.43
  -1  -9  -3   56.86    6.21
   2  -9   3   63.57    5.12
  -2  -9  -3   66.39    6.79
   2  -9   3   71.79    6.56
   3  -9   3 1043.28   32.44
  -3  -9  -3 1038.21   29.81
   3  -9   3 1046.85   33.79
  -3  -9  -3 1044.76   34.20
   4  -9   3  681.62   24.76
  -4  -9  -3  692.36   21.77
  -4  -9  -3  738.19   25.78
   5  -9   3  539.23   20.81
  -5  -9  -3  488.82   20.92
  -5  -9  -3  555.82   18.02
  -6  -9  -3   64.64    7.93
  -6  -9  -3   62.75    5.42
   6  -9   3   56.47    6.89
  -7  -9  -3  129.00   10.67
   7  -9   3  115.91    9.56
  -7  -9  -3  121.68    8.16
   8  -9   3    9.28    4.95
  -8  -9  -3    4.25    4.69
  -8  -9  -3    2.45    3.72
   9  -9   3  165.86   12.09
  -9  -9  -3  161.26   12.80
  -9  -9  -3  175.01   10.48
 -10  -9  -3  139.97   12.18
 -10  -9  -3  132.96    9.79
  10  -9   3  121.47   11.12
 -11  -9  -3  420.25   18.97
 -11  -9  -3  451.56   22.32
  11  -9   3  431.89   20.94
 -12  -9  -3  222.92   13.87
  12  -9   3  196.77   15.16
 -12  -9  -3  229.06   16.37
 -13  -9  -3  138.51   14.13
 -13  -9  -3  171.77   12.69
  13  -9   3  134.30   13.26
 -14  -9  -3   34.15    9.16
  14  -9   3   46.45    9.13
 -15  -9  -3   22.93    8.28
  15  -9   3   24.55    8.13
 -17  -8   3   90.61   12.96
  17  -8  -3  114.68   14.54
 -16  -8   3   25.64    8.06
  16  -8  -3   28.48    9.41
 -15  -8   3  186.07   15.02
  15  -8  -3  155.60   14.59
  14  -8  -3   12.03    7.01
 -14  -8   3   21.91    6.84
  13  -8  -3   69.03    9.79
 -13  -8   3   51.38    8.50
 -12  -8   3   -3.64    4.25
  12  -8  -3    6.08    5.39
 -11  -8   3   12.95    5.30
 -11  -8   3   20.54    5.90
  11  -8  -3    4.03    5.34
 -10  -8   3   26.88    6.22
  10  -8  -3   33.37    6.47
 -10  -8   3   41.75    7.02
  -9  -8   3  703.87   27.32
  -9  -8   3  734.39   27.39
   9  -8  -3  784.44   27.78
  -8  -8   3  148.38   10.18
   8  -8  -3  126.89    9.43
  -8  -8   3  150.86   10.46
  -7  -8   3  814.95   28.33
  -7  -8   3  818.83   27.94
   7  -8  -3  760.61   27.47
   6  -8  -3    0.38    2.91
  -6  -8   3   -2.63    2.80
  -6  -8   3   -2.48    2.98
   5  -8  -3  413.35   16.56
  -5  -8   3  392.10   16.52
  -5  -8   3  430.13   16.23
  -4  -8   3   19.93    3.77
   4  -8  -3   18.52    3.96
  -4  -8   3   18.66    4.18
  -3  -8   3  361.25   15.01
  -3  -8   3  379.19   14.21
   3  -8  -3  383.76   14.98
  -2  -8   3   26.01    4.19
  -2  -8   3   31.35    3.72
   2  -8  -3   26.43    4.60
  -1  -8   3 2005.55   57.30
   1  -8  -3 1958.69   57.20
  -1  -8   3 1967.64   56.36
   0  -8   3  480.54   17.56
   0  -8  -3  467.76   17.77
   0  -8   3  480.65   16.21
  -1  -8  -3 3864.29  105.90
   1  -8   3 3841.09  105.58
   1  -8   3 3734.27  105.31
   2  -8   3   99.23    7.02
  -2  -8  -3   98.62    7.36
   2  -8   3   99.12    6.01
  -3  -8  -3  631.01   19.02
   3  -8   3  613.31   21.90
  -3  -8  -3  627.57   22.41
   3  -8   3  634.25   21.07
   4  -8   3    1.91    3.08
  -4  -8  -3    0.93    3.35
  -4  -8  -3    5.75    2.28
  -5  -8  -3  317.10   11.83
  -5  -8  -3  307.26   14.55
   5  -8   3  283.28   13.48
  -6  -8  -3   57.29    7.29
  -6  -8  -3   45.94    4.73
   6  -8   3   55.06    6.41
  -7  -8  -3  488.65   21.01
   7  -8   3  484.51   20.21
  -7  -8  -3  522.98   18.51
  -8  -8  -3  197.27   10.63
   8  -8   3  209.07   12.51
  -8  -8  -3  198.59   12.91
  -9  -8  -3  662.43   24.31
  -9  -8  -3  717.78   27.67
   9  -8   3  656.04   26.25
  10  -8   3  120.01   10.47
 -10  -8  -3   84.88    8.36
 -10  -8  -3   77.74    9.88
  11  -8   3   -0.76    4.70
 -11  -8  -3   -0.71    4.22
 -12  -8  -3    2.76    4.82
  12  -8   3    8.33    5.32
 -13  -8  -3   66.79    8.94
  13  -8   3   79.46   10.87
 -14  -8  -3    3.36    5.41
  14  -8   3   -0.53    6.05
  15  -8   3  199.90   16.63
 -15  -8  -3  191.01   14.98
 -16  -8  -3    9.52    6.76
  16  -8   3    6.33    7.05
 -17  -7   3   67.48   11.25
  17  -7  -3   65.47   11.92
  16  -7  -3   -4.10    6.86
 -16  -7   3    2.32    5.58
 -15  -7   3   50.01    9.25
  15  -7  -3   60.97   10.41
  14  -7  -3    1.80    5.91
 -14  -7   3   -5.71    4.99
 -13  -7   3  213.38   14.52
  13  -7  -3  230.14   15.06
  12  -7  -3   33.98    7.41
 -12  -7   3   33.93    6.80
  11  -7  -3 1025.60   35.86
 -11  -7   3 1005.46   35.81
 -10  -7   3   49.54    7.37
  10  -7  -3   54.51    7.70
   9  -7  -3   35.49    5.95
  -9  -7   3   45.06    6.74
  -8  -7   3   55.68    6.99
  -8  -7   3   80.80    7.59
   8  -7  -3   67.21    7.22
  -7  -7   3  343.69   15.12
  -7  -7   3  330.42   14.89
   7  -7  -3  334.46   14.57
  -6  -7   3    8.52    3.67
  -6  -7   3   15.37    4.01
   6  -7  -3   13.65    3.91
  -5  -7   3 1379.79   42.64
  -5  -7   3 1445.24   42.74
   5  -7  -3 1377.58   42.14
  -4  -7   3   19.75    3.79
   4  -7  -3   31.25    4.47
  -4  -7   3   26.89    4.26
  -3  -7   3 2989.99   83.69
  -3  -7   3 3001.19   84.02
   3  -7  -3 2983.92   83.45
  -2  -7   3    2.47    2.55
  -2  -7   3    5.71    2.35
   2  -7  -3    9.02    3.17
  -1  -7   3  105.97    5.78
  -1  -7   3   97.87    6.55
   1  -7  -3  101.70    6.78
   0  -7   3   73.03    5.62
   0  -7   3   62.20    4.50
   0  -7  -3   59.85    5.44
   1  -7   3   70.49    5.59
  -1  -7  -3   73.63    5.95
   1  -7   3   72.35    4.81
  -2  -7  -3   10.36    1.57
  -2  -7  -3    8.16    3.27
   2  -7   3   12.05    3.17
   2  -7   3   10.97    2.55
   3  -7   3 1663.47   48.77
  -3  -7  -3 1642.55   49.47
   3  -7   3 1697.62   49.11
  -3  -7  -3 1681.46   46.77
  -4  -7  -3   26.94    4.82
   4  -7   3   29.17    4.51
  -4  -7  -3   28.06    3.08
  -5  -7  -3 1521.27   43.74
   5  -7   3 1488.10   45.56
  -5  -7  -3 1508.34   46.36
  -6  -7  -3  171.26    8.56
   6  -7   3  151.03    9.32
  -6  -7  -3  173.25   10.37
  -7  -7  -3   75.65    7.95
  -7  -7  -3   71.27    6.01
   7  -7   3   71.46    7.48
   8  -7   3    8.03    4.43
  -8  -7  -3    8.92    3.82
   9  -7   3  139.50   10.60
  -9  -7  -3  155.73   10.02
  10  -7   3   75.02    8.78
 -10  -7  -3   71.78    7.50
  11  -7   3  625.98   26.15
 -11  -7  -3  617.23   24.18
 -12  -7  -3   12.88    5.61
  12  -7   3    8.82    5.87
  13  -7   3  241.93   15.85
 -13  -7  -3  217.02   14.32
  14  -7   3   -2.18    5.06
 -14  -7  -3   -5.36    4.69
 -15  -7  -3   36.28    8.41
  15  -7   3   31.14    8.09
  16  -7   3    7.80    6.64
 -16  -7  -3   18.19    7.25
  18  -6  -3    7.70    8.47
 -18  -6   3   20.40    8.70
  17  -6  -3   58.47   11.24
 -17  -6   3   72.92   11.35
 -16  -6   3   15.78    7.20
  16  -6  -3    7.18    6.83
  15  -6  -3  193.40   15.25
 -15  -6   3  186.82   15.09
 -14  -6   3   43.33    8.41
  14  -6  -3   73.12   10.18
  13  -6  -3    2.60    5.05
 -13  -6   3    7.11    5.48
 -12  -6   3    3.26    4.82
  12  -6  -3   17.94    6.40
  11  -6  -3   95.47    9.47
 -11  -6   3  106.15    9.69
  10  -6  -3  412.19   17.29
 -10  -6   3  317.51   16.58
   9  -6  -3 1004.53   35.04
  -9  -6   3 1164.58   36.67
   8  -6  -3  240.20   12.42
  -8  -6   3  251.19   12.75
  -7  -6   3  383.65   16.28
   7  -6  -3  406.28   16.14
  -6  -6   3  150.63    9.01
   6  -6  -3  153.62    8.76
  -6  -6   3  165.57    9.16
   5  -6  -3   77.80    6.18
  -5  -6   3  108.20    7.00
  -5  -6   3   98.43    6.91
  -4  -6   3   67.79    5.55
   4  -6  -3   70.94    5.59
  -4  -6   3   64.59    5.39
   3  -6  -3  171.57    8.32
  -3  -6   3  156.53    8.05
  -3  -6   3  154.83    7.82
  -2  -6   3  283.15   11.22
   2  -6  -3  276.17   11.20
  -2  -6   3  280.10   10.78
  -1  -6   3 1905.49   53.95
   1  -6  -3 1894.96   54.00
  -1  -6   3 1903.67   53.90
   0  -6   3 3066.29   83.60
   0  -6   3 3025.24   83.94
   0  -6  -3 3001.40   83.65
  -1  -6  -3  463.38   16.51
   1  -6   3  483.95   15.85
   1  -6   3  474.72   16.29
   2  -6   3  378.03   13.66
  -2  -6  -3  378.68   14.27
  -2  -6  -3  356.57   11.30
   2  -6   3  385.37   13.34
   3  -6   3  246.91   10.70
   3  -6   3  250.37   10.14
  -3  -6  -3  248.03    8.66
  -3  -6  -3  235.72   10.84
  -4  -6  -3    6.67    3.18
  -4  -6  -3    1.86    1.75
   4  -6   3    1.89    2.60
  -5  -6  -3  800.20   24.84
   5  -6   3  776.39   26.29
  -5  -6  -3  827.86   27.33
  -6  -6  -3   11.18    4.01
   6  -6   3   11.84    3.83
  -6  -6  -3    7.52    2.62
   7  -6   3  637.41   23.62
  -7  -6  -3  670.29   22.38
  -8  -6  -3   56.29    5.78
   8  -6   3   67.56    7.37
   9  -6   3  924.11   32.14
  -9  -6  -3  909.79   30.84
  10  -6   3   30.92    6.49
 -10  -6  -3   23.92    5.22
  11  -6   3   58.26    8.58
 -11  -6  -3   59.68    7.53
  12  -6   3   28.27    6.80
 -12  -6  -3   24.67    6.24
  13  -6   3   29.08    7.48
 -13  -6  -3   20.17    6.21
  14  -6   3  106.92   12.08
 -14  -6  -3   96.82   10.82
 -15  -6  -3  173.29   14.44
  15  -6   3  181.93   15.59
 -16  -6  -3   81.38   11.11
  16  -6   3   66.84   11.46
 -18  -5   3   35.00    9.77
  18  -5  -3   26.88    9.80
  17  -5  -3   10.76    7.84
 -17  -5   3    3.74    6.23
 -16  -5   3    9.55    6.23
  16  -5  -3    8.02    7.38
 -15  -5   3   60.74   10.05
  15  -5  -3   84.00   10.73
  14  -5  -3  220.07   14.62
 -14  -5   3  210.23   15.18
  13  -5  -3  184.95   13.46
 -13  -5   3  166.75   13.04
  12  -5  -3 1014.45   35.63
 -12  -5   3  983.15   36.02
 -11  -5   3  322.56   16.59
  11  -5  -3  337.14   16.59
 -10  -5   3  725.84   27.39
  10  -5  -3  772.62   27.36
   9  -5  -3  351.46   15.84
  -9  -5   3  398.28   17.04
  -8  -5   3   27.20    4.97
   8  -5  -3   19.42    4.31
   7  -5  -3  153.27    8.70
  -7  -5   3  158.76    9.41
   6  -5  -3  336.38   13.29
  -6  -5   3  308.69   13.45
  -5  -5   3  255.96   11.09
   5  -5  -3  257.59   10.98
  -5  -5   3  258.30   11.53
  -4  -5   3 1447.20   42.76
   4  -5  -3 1450.13   42.59
  -4  -5   3 1512.53   43.81
  -3  -5   3 1029.41   30.57
  -3  -5   3  992.94   31.01
   3  -5  -3 1038.62   30.50
  -2  -5   3  917.04   27.65
   2  -5  -3  913.29   27.65
  -2  -5   3  935.24   27.91
   1  -5  -3   20.12    2.95
  -1  -5   3   14.72    2.73
  -1  -5   3   21.38    2.73
   0  -5   3    2.32    1.73
   0  -5  -3    2.44    1.96
   0  -5   3    0.11    1.80
   1  -5   3   64.70    4.35
   1  -5   3   70.78    4.66
  -1  -5  -3   58.99    4.70
  -2  -5  -3 1690.23   46.38
  -2  -5  -3 1680.66   48.22
   2  -5   3 1681.13   48.13
   2  -5   3 1679.43   47.78
   3  -5   3 1627.30   46.40
  -3  -5  -3 1610.94   45.06
  -3  -5  -3 1584.23   46.81
   3  -5   3 1617.44   46.65
  -4  -5  -3 1425.30   41.31
  -4  -5  -3 1456.66   43.22
   4  -5   3 1460.11   42.61
   5  -5   3  314.02   12.93
  -5  -5  -3  307.51   11.53
  -6  -5  -3 1291.59   39.22
   6  -5   3 1343.52   40.44
   7  -5   3   24.72    4.77
  -7  -5  -3   22.42    3.80
  -8  -5  -3   25.78    4.44
   8  -5   3   20.39    4.78
  -9  -5  -3    1.67    3.36
   9  -5   3    5.60    3.98
  10  -5   3  180.36   11.74
 -10  -5  -3  136.70    9.86
  11  -5   3  197.75   12.93
 -11  -5  -3  194.64   11.63
  12  -5   3  340.06   17.80
 -12  -5  -3  343.43   17.09
  13  -5   3   22.02    6.24
 -13  -5  -3   31.07    6.70
  14  -5   3   69.77   10.21
 -14  -5  -3   85.10   10.42
  15  -5   3    4.94    5.97
 -15  -5  -3   28.73    7.81
  16  -5   3    1.22    6.50
 -16  -5  -3   -2.15    5.52
 -17  -5  -3    0.32    5.80
  17  -5   3    6.20    7.66
  18  -4  -3   80.38   12.81
 -18  -4   3   82.76   12.40
  17  -4  -3   -0.44    6.91
 -17  -4   3    4.39    6.06
  16  -4  -3  202.34   15.67
 -16  -4   3  177.93   15.27
 -15  -4   3    0.72    5.51
  15  -4  -3    1.02    5.97
  14  -4  -3  221.03   15.26
 -14  -4   3  233.49   15.22
 -13  -4   3   29.02    7.01
  13  -4  -3   22.69    6.91
  12  -4  -3   57.53    8.01
 -12  -4   3   57.56    8.18
  11  -4  -3    0.44    4.48
 -11  -4   3   -7.10    3.75
 -10  -4   3  791.42   27.23
  10  -4  -3  647.70   25.57
   9  -4  -3   88.76    7.68
  -9  -4   3   80.94    7.57
  -8  -4   3 2119.06   62.46
   8  -4  -3 2070.18   60.97
  -7  -4   3    7.44    3.49
   7  -4  -3    8.27    3.21
   6  -4  -3  725.57   23.58
  -6  -4   3  729.27   24.45
   5  -4  -3  140.79    7.28
  -5  -4   3  116.01    7.26
  -4  -4   3   26.18    3.44
   4  -4  -3   24.27    3.39
  -4  -4   3   18.22    3.57
   3  -4  -3  380.30   13.15
  -3  -4   3  382.62   13.94
  -3  -4   3  397.53   13.38
  -2  -4   3 1090.58   32.35
  -2  -4   3 1092.64   31.56
   2  -4  -3 1101.53   31.59
  -1  -4   3   13.63    2.49
   1  -4  -3   12.88    2.55
  -1  -4   3   10.55    2.31
   0  -4   3 1111.38   31.81
   0  -4  -3 1126.03   32.16
   0  -4   3 1100.29   32.22
   1  -4   3  553.59   17.21
  -1  -4  -3  551.72   17.39
   1  -4   3  522.47   16.86
   2  -4   3 1847.68   51.66
  -2  -4  -3 1787.73   50.10
   2  -4   3 1835.35   51.01
  -2  -4  -3 1825.88   51.43
   3  -4   3 1450.50   41.93
   3  -4   3 1433.57   41.43
  -3  -4  -3 1422.65   40.57
  -3  -4  -3 1460.04   42.08
  -4  -4  -3  219.57    8.59
   4  -4   3  218.55    9.59
   5  -4   3   23.23    3.76
  -5  -4  -3   30.68    3.40
   6  -4   3 1876.00   54.34
  -6  -4  -3 1839.77   53.68
   7  -4   3   45.53    5.43
  -7  -4  -3   38.65    4.68
  -8  -4  -3  895.28   30.12
   8  -4   3  962.22   31.31
  -9  -4  -3   34.53    3.70
   9  -4   3   22.70    5.39
  -9  -4  -3   29.29    5.15
  -9  -4  -3   24.86    3.51
 -10  -4  -3  285.37   14.30
  10  -4   3  364.23   16.58
 -11  -4  -3   45.62    6.91
  11  -4   3   40.48    7.10
  12  -4   3   31.26    6.58
 -12  -4  -3   22.99    6.20
  13  -4   3   30.60    7.32
 -13  -4  -3   38.14    7.21
  14  -4   3  214.04   15.62
 -14  -4  -3  190.89   14.09
  15  -4   3   44.65    8.74
 -15  -4  -3   54.50    9.39
  16  -4   3  188.76   16.55
 -16  -4  -3  232.12   17.03
 -17  -4  -3   41.49    9.45
  17  -4   3   28.34    8.87
  18  -3  -3   83.96   12.77
 -18  -3   3   87.76   12.76
 -17  -3   3   -2.50    5.94
  17  -3  -3   -4.42    6.25
 -16  -3   3    2.11    5.67
  16  -3  -3   -5.78    5.94
  15  -3  -3   18.01    7.36
 -15  -3   3   11.44    6.48
 -14  -3   3  199.47   14.55
  14  -3  -3  189.51   13.97
  13  -3  -3   39.73    7.89
 -13  -3   3   43.87    7.95
 -12  -3   3  408.12   19.36
  12  -3  -3  407.19   18.64
  11  -3  -3   45.42    7.00
 -11  -3   3   33.86    6.31
  10  -3  -3  450.58   18.77
 -10  -3   3  469.60   19.33
  -9  -3   3   13.14    4.11
   9  -3  -3    9.33    3.85
  -8  -3   3   16.25    4.02
   8  -3  -3   12.63    3.95
  -7  -3   3  564.64   20.92
   7  -3  -3  623.55   20.66
  -6  -3   3 1599.66   47.62
   6  -3  -3 1601.04   46.31
   5  -3  -3  784.62   23.77
  -5  -3   3  740.29   24.64
  -4  -3   3 3480.71   98.04
   4  -3  -3 3569.14   95.79
  -3  -3   3   25.36    3.45
  -3  -3   3   30.80    2.96
   3  -3  -3   28.97    2.98
   2  -3  -3 2321.69   62.91
  -2  -3   3 2294.40   62.84
   1  -3  -3  859.54   25.16
  -1  -3   3  890.85   25.98
  -1  -3   3  877.36   25.05
   0  -3  -3  714.30   21.16
   0  -3   3  717.88   20.82
   0  -3   3  719.63   21.50
   1  -3   3 3366.74   92.90
  -1  -3  -3 3422.79   91.64
   1  -3   3 3379.71   91.22
  -2  -3  -3  445.74   14.60
   2  -3   3  430.44   14.37
   2  -3   3  438.22   14.12
   3  -3   3  193.76    8.16
  -4  -3  -3 2455.10   69.01
   4  -3   3 2508.30   68.99
   5  -3   3  227.29    9.95
  -5  -3  -3  218.59    9.18
  -6  -3  -3 1613.28   46.91
   6  -3   3 1581.26   47.17
   7  -3   3   -2.70    2.18
  -7  -3  -3    0.58    2.26
  -8  -3  -3   26.66    4.23
   8  -3   3   15.45    3.88
  -8  -3  -3   15.58    2.97
  -8  -3  -3   20.28    3.09
  -9  -3  -3  140.07    7.14
  -9  -3  -3  147.28    7.53
   9  -3   3  152.79    9.94
  -9  -3  -3  140.69    9.16
  10  -3   3  447.62   19.09
 -10  -3  -3  413.02   17.97
  11  -3   3   18.70    5.22
 -11  -3  -3   22.89    5.73
  12  -3   3  372.65   18.59
 -12  -3  -3  370.54   17.80
  13  -3   3  105.05   11.09
 -13  -3  -3  115.07   10.88
  14  -3   3  101.66   11.80
 -14  -3  -3  114.22   11.27
 -15  -3  -3    4.00    5.03
  15  -3   3   -3.62    5.49
 -16  -3  -3    6.36    5.53
  16  -3   3    3.07    6.13
 -17  -3  -3    7.31    6.95
  17  -3   3   -6.12    6.48
  18  -2  -3   56.29   11.04
 -18  -2   3   25.96    8.74
 -17  -2   3   95.86   12.60
  17  -2  -3   85.60   11.63
  16  -2  -3  164.29   14.35
 -16  -2   3  160.71   14.58
 -15  -2   3  157.01   13.73
  15  -2  -3  165.04   13.76
 -14  -2   3  108.32   11.32
  14  -2  -3  106.94   11.06
  13  -2  -3  151.01   11.86
 -13  -2   3  141.95   11.76
 -12  -2   3   -3.03    4.46
  12  -2  -3    5.29    4.85
 -11  -2   3  124.03    9.86
  11  -2  -3  122.96    9.68
  10  -2  -3  250.71   13.03
 -10  -2   3  272.40   13.85
  -9  -2   3  197.48   11.11
   9  -2  -3  188.50   10.22
  -8  -2   3  472.53   18.52
   8  -2  -3  488.19   17.90
  -7  -2   3 1471.14   44.78
   7  -2  -3 1488.94   43.72
   6  -2  -3 1281.19   37.23
  -6  -2   3 1241.96   38.28
   5  -2  -3  135.62    6.93
  -5  -2   3  146.23    7.53
  -4  -2   3    0.36    2.07
   4  -2  -3    1.18    1.86
   3  -2  -3  900.52   25.79
  -3  -2   3  894.39   27.39
  -2  -2   3 2445.92   68.78
  -2  -2   3 2478.33   66.75
   2  -2  -3 2499.09   66.74
   1  -2  -3 3688.97   98.41
  -1  -2   3 3728.92   98.35
  -1  -2   3 3637.98  100.58
   0  -2   3 8126.10  215.15
   0  -2  -3 8191.17  215.26
   0  -2   3 8059.75  218.79
   1  -2   3 2577.28   68.07
  -1  -2  -3 2467.93   68.28
   1  -2   3 2524.10   69.53
   2  -2   3 3274.98   88.27
   3  -2   3  177.52    7.45
   4  -2   3    9.02    2.36
   5  -2   3   36.99    4.14
   6  -2   3  936.50   29.76
  -6  -2  -3  963.30   29.60
  -7  -2  -3 1307.05   35.69
  -7  -2  -3 1289.89   38.62
  -7  -2  -3 1293.84   39.61
   7  -2   3 1299.76   39.77
  -8  -2  -3  956.10   31.52
  -8  -2  -3  972.33   27.82
  -8  -2  -3  951.21   30.04
   8  -2   3 1018.27   32.22
   9  -2   3  296.60   14.95
  -9  -2  -3  374.12   15.29
  -9  -2  -3  353.84   13.19
 -10  -2  -3  137.58    9.66
  10  -2   3  129.19   10.00
 -10  -2  -3  140.93    7.83
  11  -2   3  172.65   12.08
 -11  -2  -3  172.69   11.32
 -12  -2  -3   39.18    6.75
  12  -2   3   33.48    7.01
  13  -2   3   62.49    8.80
 -13  -2  -3   51.32    8.05
  14  -2   3  138.18   13.05
 -14  -2  -3  165.39   13.03
 -15  -2  -3   79.07   10.63
  15  -2   3   77.13   10.88
 -16  -2  -3  145.89   14.09
  16  -2   3  159.02   14.71
 -17  -2  -3   50.49   10.03
  17  -2   3   57.37   10.51
 -18  -1   3   -5.80    5.84
  17  -1  -3   16.08    7.87
 -17  -1   3    8.67    7.09
  16  -1  -3   14.12    7.30
 -16  -1   3   10.06    6.28
 -15  -1   3   -2.30    4.69
  15  -1  -3   -3.24    5.38
 -14  -1   3   51.76    8.57
  14  -1  -3   50.30    8.26
 -13  -1   3  467.26   21.52
  13  -1  -3  497.85   21.77
  12  -1  -3  340.62   16.62
 -12  -1   3  327.45   16.66
  11  -1  -3  348.60   16.27
 -11  -1   3  339.98   16.31
  10  -1  -3  376.81   16.32
 -10  -1   3  380.43   16.73
   9  -1  -3   68.97    6.54
  -9  -1   3   68.55    3.42
  -9  -1   3   79.14    7.35
   8  -1  -3   83.11    6.51
  -8  -1   3   81.00    3.61
  -8  -1   3   86.81    6.98
   7  -1  -3 1195.31   35.79
  -7  -1   3 1168.55   36.72
  -7  -1   3 1189.07   33.34
  -6  -1   3   46.65    4.84
  -6  -1   3   56.01    2.74
   6  -1  -3   61.05    4.79
  -5  -1   3 5177.74  141.53
   5  -1  -3 5150.27  138.62
  -5  -1   3 5142.93  141.16
   4  -1  -3   23.64    2.70
  -4  -1   3   18.60    3.25
  -4  -1   3   20.27    1.66
  -3  -1   3 2257.86   64.17
   3  -1  -3 2281.81   61.93
  -3  -1   3 2316.86   63.35
  -2  -1   3    8.92    2.16
   2  -1  -3   10.22    1.47
  -2  -1   3    7.70    1.47
   1  -1  -3  114.22    3.95
  -1  -1   3  113.82    3.70
  -1  -1   3  112.24    5.04
  -1  -1   3  112.53    4.84
   0  -1   3    2.15    1.39
   0  -1  -3    2.56    0.97
   0  -1   3    1.47    0.75
   0  -1   3    0.01    1.13
   1  -1   3 1980.71   55.05
   1  -1   3 2001.63   53.72
   2  -1   3    7.37    1.79
   2  -1   3   12.53    1.92
   3  -1   3  200.64    7.86
   4  -1   3  466.64   15.53
   5  -1   3 1028.31   31.15
   6  -1   3  152.75    8.24
  -6  -1  -3  145.11    6.83
  -6  -1  -3  172.50    7.66
  -7  -1  -3   50.71    4.42
   7  -1   3   54.27    5.54
  -7  -1  -3   48.85    5.00
  -7  -1  -3   46.89    4.06
  -8  -1  -3   22.45    3.55
  -8  -1  -3   17.92    4.06
   8  -1   3   11.35    3.94
   9  -1   3  327.59   15.00
  -9  -1  -3  305.08   12.45
  -9  -1  -3  316.95   14.31
  10  -1   3  225.69   12.86
 -10  -1  -3  237.10   10.62
 -10  -1  -3  234.22   12.74
 -11  -1  -3  390.52   17.96
  11  -1   3  399.44   18.62
  12  -1   3  168.71   12.54
 -12  -1  -3  188.05   12.40
 -13  -1  -3  486.63   22.55
  13  -1   3  522.79   23.23
 -14  -1  -3   55.39    8.88
  14  -1   3   64.97    9.80
 -15  -1  -3   17.72    6.54
  15  -1   3   13.21    6.57
 -16  -1  -3   -3.02    5.77
 -17  -1  -3   29.34    7.99
 -18   0   3   -5.48    6.71
 -17   0   3  224.17   17.44
 -16   0   3    4.49    5.78
  15   0  -3  346.53   19.20
 -15   0   3  371.54   19.90
  14   0  -3   -1.29    5.02
 -14   0   3   -0.74    4.20
 -13   0   3  113.77   10.82
  13   0  -3   84.95    9.65
 -12   0   3    3.22    4.41
  12   0  -3   -4.92    4.10
  11   0  -3  213.88   12.35
 -11   0   3  221.22   12.86
 -10   0   3   -1.65    1.58
 -10   0   3    3.87    3.38
  10   0  -3   -2.32    3.13
  -9   0   3  780.16   23.05
  -9   0   3  739.28   26.33
   9   0  -3  751.42   25.81
  -8   0   3   -0.93    2.43
   8   0  -3    2.00    2.83
  -8   0   3    1.13    1.44
  -7   0   3 2561.25   74.19
   7   0  -3 2598.80   72.80
  -7   0   3 2617.47   72.23
  -6   0   3    4.96    2.69
   6   0  -3    1.44    2.19
  -6   0   3    1.11    1.34
  -5   0   3  829.58   25.81
  -5   0   3  812.51   23.95
   5   0  -3  835.62   24.88
   4   0  -3   -0.64    1.68
  -4   0   3   -0.14    1.24
  -4   0   3    2.31    2.30
   3   0  -3   10.45    1.93
  -3   0   3   16.90    1.86
  -3   0   3   15.96    2.90
  -2   0   3    0.71    1.06
  -2   0   3    4.88    1.86
   2   0  -3    0.06    0.93
  -1   0   3 6091.59  162.62
  -1   0   3 5951.38  164.84
   0   0   3    1.14    1.24
   0   0   3    1.64    1.56
   1   0   3 2367.52   65.01
   1   0   3 2367.84   66.46
   1   0   3 2373.01   63.76
   2   0   3   -0.14    1.27
   2   0   3    1.20    1.54
   2   0   3   -0.07    1.49
   3   0   3    6.35    2.09
   3   0   3    5.46    2.04
  -4   0  -3   -0.85    1.69
  -4   0  -3    2.79    1.93
   4   0   3    1.34    2.01
  -5   0  -3  258.86    9.99
  -5   0  -3  243.89    9.14
   5   0   3  233.74   10.19
  -6   0  -3    2.38    2.01
   6   0   3    0.55    2.36
  -7   0  -3 4288.75  120.95
   7   0   3 4353.64  119.41
   8   0   3    1.08    2.97
  -8   0  -3   -1.80    2.39
  -8   0  -3   -1.96    2.45
   9   0   3 1312.29   41.26
  -9   0  -3 1296.19   39.30
  -9   0  -3 1246.77   40.74
 -10   0  -3   -1.37    3.03
  10   0   3   -0.86    3.57
 -10   0  -3    0.35    2.63
 -11   0  -3  361.53   14.88
 -11   0  -3  370.27   17.21
  11   0   3  383.73   17.98
  12   0   3   -2.49    4.22
 -12   0  -3   -3.87    3.52
 -13   0  -3    5.98    5.26
  13   0   3    2.77    4.95
 -14   0  -3   -4.12    4.88
 -15   0  -3  136.44   13.17
 -16   0  -3    2.45    6.23
 -17   0  -3   68.78   10.89
 -18   1   3    8.03    6.78
 -17   1   3   14.50    6.23
 -16   1   3   16.85    6.41
 -15   1   3    3.18    5.41
 -14   1   3   54.29    8.07
  13   1  -3  441.98   20.70
 -13   1   3  519.89   21.87
  12   1  -3  330.89   16.39
 -12   1   3  360.46   17.08
 -11   1   3  367.98   16.67
 -11   1   3  352.64   13.17
  11   1  -3  344.62   16.32
  10   1  -3  348.30   15.77
 -10   1   3  391.28   16.89
 -10   1   3  382.15   13.50
   9   1  -3   75.47    6.78
  -9   1   3   63.21    6.63
  -9   1   3   71.87    4.75
   8   1  -3   80.55    6.54
  -8   1   3   77.76    6.51
  -8   1   3   85.72    4.99
  -7   1   3 1168.04   36.96
  -7   1   3 1244.01   35.39
   7   1  -3 1194.14   36.36
   6   1  -3   58.40    4.72
  -6   1   3   59.59    4.03
  -6   1   3   51.51    4.86
  -5   1   3 5356.50  145.17
  -5   1   3 5219.33  144.39
   5   1  -3 5255.46  141.92
  -4   1   3   20.61    2.34
  -4   1   3   20.53    3.00
   4   1  -3   18.24    2.58
  -3   1   3 2336.96   64.84
  -3   1   3 2323.24   65.05
  -2   1   3    8.47    2.04
  -2   1   3    8.84    1.70
  -1   1   3  117.68    5.06
  -1   1   3  120.48    4.86
   0   1   3   -0.50    1.18
   0   1   3    1.77    0.96
   1   1   3 2007.11   55.43
   1   1   3 2038.40   56.97
  -2   1  -3   10.18    2.13
  -2   1  -3   10.33    2.24
   2   1   3    9.37    2.03
  -3   1  -3  192.50    8.29
  -3   1  -3  201.55    7.79
   3   1   3  189.17    7.85
   4   1   3  483.53   15.62
  -4   1  -3  458.73   15.97
   4   1   3  456.66   15.77
  -5   1  -3 1027.29   31.32
   5   1   3 1005.59   31.04
   6   1   3  146.43    8.17
  -6   1  -3  150.38    7.62
   7   1   3   41.09    5.28
  -7   1  -3   53.09    4.84
  -8   1  -3   13.97    3.39
  -8   1  -3   15.47    3.83
   8   1   3   15.46    4.25
   9   1   3  309.94   14.79
  -9   1  -3  306.98   13.15
  -9   1  -3  327.65   14.67
 -10   1  -3  214.63   12.17
 -10   1  -3  229.80   11.10
 -11   1  -3  379.78   16.02
 -11   1  -3  423.58   18.73
 -12   1  -3  165.84   11.95
 -13   1  -3  564.36   24.53
 -14   1  -3   51.55    8.52
 -15   1  -3    2.82    5.83
 -16   1  -3    4.09    6.07
 -17   1  -3   20.10    8.22
 -18   2   3   38.70    9.01
 -17   2   3   76.71   10.78
 -16   2   3  162.69   14.39
 -15   2   3  153.32   13.15
 -14   2   3  113.08   11.04
 -13   2   3  149.11   11.91
 -12   2   3    6.22    4.44
 -11   2   3  136.58    7.67
 -10   2   3  230.38   12.36
 -10   2   3  251.33   10.58
  -9   2   3  181.85   10.60
  -9   2   3  210.28    9.05
  -8   2   3  452.46   17.35
  -8   2   3  451.91   15.68
  -7   2   3 1481.64   44.45
  -7   2   3 1472.64   43.26
  -6   2   3 1269.21   37.34
  -6   2   3 1266.92   37.98
  -5   2   3  131.53    6.29
  -5   2   3  138.29    7.06
   4   2  -3    3.33    0.98
  -4   2   3    2.22    1.91
  -4   2   3    0.25    1.66
   3   2  -3  877.12   23.68
  -3   2   3  890.35   26.74
  -3   2   3  910.16   26.38
   3   2  -3  908.42   25.71
   2   2  -3 2498.31   64.44
  -2   2   3 2477.22   70.33
   2   2  -3 2529.39   69.80
  -2   2   3 2549.09   69.11
  -1   2   3 3632.04   98.49
   1   2  -3 3690.89   92.76
   1   2  -3 3647.33  100.43
  -1   2   3 3552.71  100.49
   0   2  -3 8152.69  206.04
   0   2   3 8093.54  222.94
   0   2  -3 8181.18  223.15
   0   2   3 8186.00  219.28
  -1   2  -3 2458.60   64.42
  -1   2  -3 2459.84   69.78
   1   2   3 2494.85   69.34
   1   2   3 2486.77   67.37
  -2   2  -3 3182.85   90.30
   2   2   3 3260.61   89.74
  -3   2  -3  170.32    7.70
   3   2   3  163.94    7.04
  -4   2  -3    9.21    2.43
   4   2   3   10.56    2.33
  -5   2  -3   28.12    3.79
   5   2   3   35.52    3.41
   6   2   3  980.60   30.22
  -6   2  -3 1011.55   31.31
  -7   2  -3 1347.05   41.19
  -8   2  -3  984.73   31.60
  -9   2  -3  359.56   15.63
  -9   2  -3  351.45   14.66
 -10   2  -3  124.75    9.62
 -10   2  -3  147.81    9.12
 -11   2  -3  144.23   10.77
 -11   2  -3  147.85    9.48
 -12   2  -3   36.10    5.78
 -12   2  -3   33.97    6.87
 -13   2  -3   55.84    8.46
 -14   2  -3  171.49   13.92
 -15   2  -3   74.84   10.18
 -16   2  -3  143.07   14.43
 -17   2  -3   54.34   10.66
 -18   3   3   60.01   10.06
 -17   3   3    6.88    5.95
 -16   3   3   -2.87    4.43
 -15   3   3    7.97    5.57
 -14   3   3  226.62   14.40
 -13   3   3   49.08    7.84
 -12   3   3  427.00   19.35
 -12   3   3  440.09   17.00
 -11   3   3   35.53    6.02
 -11   3   3   31.05    4.59
 -10   3   3  458.29   16.87
 -10   3   3  439.28   18.49
  -9   3   3    8.52    3.44
  -9   3   3    9.85    3.17
  -8   3   3   10.50    3.62
  -8   3   3   13.98    3.20
  -7   3   3  577.90   20.14
  -7   3   3  573.51   19.41
  -6   3   3 1582.54   46.48
  -6   3   3 1584.79   46.48
  -5   3   3  745.52   23.65
  -5   3   3  752.58   23.55
  -4   3   3 3582.10   98.32
   4   3  -3 3507.76   98.46
  -4   3   3 3656.88  100.27
   3   3  -3   34.92    2.51
  -3   3   3   33.95    3.42
  -3   3   3   31.61    2.88
  -2   3   3 2333.13   65.74
  -2   3   3 2339.47   63.74
   2   3  -3 2290.10   64.85
  -1   3   3  802.53   25.61
  -1   3   3  869.39   23.98
   1   3  -3  864.62   25.48
   0   3   3  695.58   21.49
   0   3  -3  685.50   21.60
   0   3   3  698.86   19.39
  -1   3  -3 3289.07   93.13
   1   3   3 3362.45   92.77
   2   3   3  421.14   14.23
  -2   3  -3  435.01   15.13
  -3   3  -3  204.57    9.15
   3   3   3  197.68    8.10
  -4   3  -3 2481.90   71.28
   4   3   3 2477.60   70.18
   5   3   3  222.56    9.14
  -5   3  -3  232.30   10.40
  -6   3  -3 1636.90   48.38
   6   3   3 1576.54   46.77
   7   3   3    2.71    1.99
  -7   3  -3   -0.39    2.76
  -8   3  -3   18.95    4.30
  -9   3  -3  130.07    8.89
 -10   3  -3  389.26   16.95
 -10   3  -3  456.67   18.60
 -11   3  -3   24.71    5.70
 -11   3  -3   27.02    5.49
 -12   3  -3  370.45   18.16
 -12   3  -3  393.18   17.04
 -13   3  -3  106.52   10.98
 -14   3  -3   93.38   11.15
 -15   3  -3    0.17    5.54
 -16   3  -3    9.18    6.84
 -17   3  -3    3.82    6.49
 -18   4   3   73.00   11.17
 -17   4   3    5.95    6.13
 -16   4   3  211.90   15.78
 -15   4   3    5.30    5.41
 -14   4   3  214.31   14.39
 -13   4   3   29.32    6.54
 -12   4   3   59.62    6.25
 -12   4   3   62.29    7.99
 -11   4   3    3.09    3.78
 -11   4   3    2.37    3.36
 -10   4   3  780.51   28.07
 -10   4   3  808.54   26.97
  -9   4   3   88.78    6.69
  -9   4   3   86.16    7.47
  -8   4   3 2055.11   61.73
  -8   4   3 2163.78   62.19
  -7   4   3    6.10    2.71
  -7   4   3    5.30    2.81
  -6   4   3  735.47   24.16
  -6   4   3  742.74   23.92
   5   4  -3  131.68    5.03
  -5   4   3  130.56    6.70
  -5   4   3  141.26    7.39
  -4   4   3   28.98    3.04
  -4   4   3   31.38    3.81
   4   4  -3   26.95    2.46
   3   4  -3  400.24   13.06
  -3   4   3  389.45   14.26
  -3   4   3  404.80   12.82
  -2   4   3 1095.86   30.79
   2   4  -3 1093.61   32.12
  -2   4   3 1087.35   33.01
   1   4  -3   13.43    2.64
  -1   4   3   12.16    1.44
  -1   4   3   15.52    2.88
   0   4   3 1048.96   32.22
   0   4  -3 1102.53   32.49
  -1   4  -3  552.84   18.57
   1   4   3  547.18   17.96
  -2   4  -3 1857.85   53.95
   2   4   3 1831.11   53.00
  -3   4  -3 1420.95   43.28
   3   4   3 1461.78   42.24
   4   4   3  233.76    9.44
  -4   4  -3  231.66   10.65
   5   4   3   27.40    3.28
  -5   4  -3   31.36    4.58
   6   4   3 1890.69   54.50
  -6   4  -3 1876.18   56.42
  -7   4  -3   55.64    5.84
   7   4   3   50.94    4.31
  -8   4  -3  886.75   30.08
   8   4   3  908.86   27.91
  -9   4  -3   26.88    5.17
 -10   4  -3  355.86   16.27
 -10   4  -3  389.32   17.30
 -11   4  -3   32.31    6.26
 -11   4  -3   46.01    6.57
 -12   4  -3   17.16    5.58
 -12   4  -3   30.54    5.69
 -13   4  -3   42.20    6.79
 -13   4  -3   27.06    6.51
 -14   4  -3  181.30   14.10
 -15   4  -3   32.43    7.43
 -16   4  -3  226.68   17.26
 -17   4  -3   25.88    7.57
 -18   5   3   25.13    7.90
 -17   5   3   16.24    7.07
 -16   5   3    2.61    5.72
 -15   5   3   91.32   10.92
 -14   5   3  231.82   14.81
 -13   5   3  160.28   10.39
 -13   5   3  151.54   12.04
 -12   5   3 1018.80   35.26
 -12   5   3  953.65   33.10
 -11   5   3  333.95   14.96
 -11   5   3  347.91   16.42
 -10   5   3  751.15   27.62
 -10   5   3  805.12   27.23
  -9   5   3  370.37   15.99
  -9   5   3  400.59   15.97
  -8   5   3   25.55    4.35
  -8   5   3   24.47    4.37
  -7   5   3  130.04    7.82
  -7   5   3  142.21    7.90
  -6   5   3  336.90   13.35
   6   5  -3  312.43    9.93
  -6   5   3  311.87   12.31
  -5   5   3  249.57    9.92
   5   5  -3  253.57    8.81
  -5   5   3  255.10   11.08
   4   5  -3 1467.16   41.88
  -4   5   3 1451.56   43.86
  -4   5   3 1450.92   41.67
  -3   5   3 1028.98   32.26
   3   5  -3 1036.22   30.85
  -3   5   3 1045.06   29.83
  -2   5   3  909.03   25.39
   2   5  -3  886.29   27.28
  -2   5   3  885.43   28.24
  -1   5   3   17.11    3.20
   1   5  -3   17.22    3.06
   0   5   3    3.49    2.06
   0   5  -3    2.52    2.12
  -1   5  -3   78.64    5.64
   1   5   3   58.24    4.59
  -2   5  -3 1676.36   50.28
   2   5   3 1707.40   49.47
  -3   5  -3 1654.56   49.59
   3   5   3 1645.00   48.26
  -4   5  -3 1456.30   45.31
   4   5   3 1507.59   43.84
   5   5   3  317.59   12.00
  -5   5  -3  309.02   13.70
  -6   5  -3 1317.54   41.51
   6   5   3 1323.02   39.47
  -7   5  -3   25.38    4.68
   7   5   3   27.84    3.53
  -8   5  -3   19.19    4.69
  -9   5  -3    3.03    3.95
   9   5   3    1.79    2.19
 -10   5  -3  185.26   11.40
 -10   5  -3  167.03   11.03
 -11   5  -3  181.45   11.42
 -11   5  -3  211.58   12.53
 -12   5  -3  344.34   16.38
 -12   5  -3  328.20   17.42
 -13   5  -3   27.50    6.39
 -13   5  -3   14.94    5.70
 -14   5  -3   79.25   10.39
 -15   5  -3   24.43    7.18
 -16   5  -3    2.45    5.40
 -17   5  -3   -4.24    5.18
 -18   6   3   17.02    7.51
 -17   6   3   64.75   10.56
 -16   6   3   16.67    7.08
 -15   6   3  216.60   15.81
 -14   6   3   71.23    9.51
 -13   6   3    0.46    3.81
 -13   6   3    2.01    4.41
 -12   6   3   13.32    5.33
 -12   6   3   20.30    5.01
 -11   6   3  104.50    9.33
 -11   6   3  106.61    8.55
 -10   6   3  304.54   15.36
 -10   6   3  395.09   16.16
  -9   6   3 1206.80   38.40
  -9   6   3 1194.34   38.84
  -8   6   3  234.97   11.81
  -8   6   3  235.70   11.35
   7   6  -3  382.47   11.86
  -7   6   3  402.36   16.07
  -7   6   3  395.16   15.10
   6   6  -3  152.36    6.28
  -6   6   3  158.05    8.97
  -6   6   3  157.58    7.87
  -5   6   3   86.86    5.48
  -5   6   3   97.75    6.93
   5   6  -3   86.27    4.89
   4   6  -3   72.37    4.72
  -4   6   3   74.18    6.00
  -4   6   3   74.90    4.60
  -3   6   3  145.79    8.10
   3   6  -3  153.97    7.43
  -3   6   3  154.63    6.17
   2   6  -3  273.46   10.99
  -2   6   3  267.75   11.62
  -2   6   3  276.85    8.80
  -1   6   3 1829.44   54.65
   1   6  -3 1875.70   54.33
   0   6   3 3010.42   86.22
   0   6  -3 3027.87   86.14
   1   6   3  496.25   17.37
  -1   6  -3  479.04   17.78
   2   6   3  387.33   14.18
  -2   6  -3  360.81   14.72
  -3   6  -3  242.61   11.48
   3   6   3  255.00   10.56
   4   6   3    3.15    2.27
  -4   6  -3    4.05    3.03
  -5   6  -3  810.52   27.36
   5   6   3  763.40   25.13
  -6   6  -3   11.61    3.79
   6   6   3   13.41    2.99
  -7   6  -3  658.49   24.28
   7   6   3  648.10   21.64
  -8   6  -3   66.94    7.23
   8   6   3   59.52    4.95
  -9   6  -3  895.45   31.72
 -10   6  -3   28.25    5.78
 -11   6  -3   58.50    7.58
 -11   6  -3   59.59    7.87
 -12   6  -3   33.45    6.79
 -12   6  -3   27.94    6.15
 -13   6  -3   21.21    5.94
 -13   6  -3   30.53    6.80
 -14   6  -3   94.56   10.98
 -15   6  -3  149.01   13.95
 -16   6  -3   69.10   10.60
 -17   7   3   74.75   11.25
 -16   7   3   -3.79    4.65
 -15   7   3   52.06    8.39
 -14   7   3   -2.88    4.34
 -13   7   3  240.78   13.60
 -13   7   3  222.73   13.72
 -12   7   3   38.71    6.72
 -12   7   3   46.83    7.36
 -11   7   3 1063.63   36.61
 -10   7   3   54.46    6.70
 -10   7   3   62.45    7.19
  -9   7   3   40.21    6.01
  -9   7   3   34.48    5.39
  -8   7   3   66.60    6.35
  -8   7   3   75.62    7.18
   7   7  -3  325.77   11.12
  -7   7   3  352.46   13.65
  -7   7   3  310.09   14.54
  -6   7   3   11.46    3.66
   6   7  -3   13.92    2.48
  -6   7   3   13.30    2.93
  -5   7   3 1422.89   41.48
  -5   7   3 1446.42   44.49
   5   7  -3 1403.01   41.80
   4   7  -3   23.88    3.45
  -4   7   3   24.67    2.91
  -4   7   3   24.71    4.50
  -3   7   3 2987.17   80.18
   3   7  -3 2870.91   83.06
  -3   7   3 2902.27   84.63
  -2   7   3    8.50    1.48
  -2   7   3    7.57    2.97
   2   7  -3    6.35    2.85
   1   7  -3   89.91    6.34
  -1   7   3   86.97    6.52
   0   7   3   52.93    5.36
   0   7  -3   65.80    5.72
   1   7   3   62.24    5.41
  -1   7  -3   64.19    6.03
  -2   7  -3    8.12    3.24
   2   7   3   11.39    3.03
   3   7   3 1721.36   50.13
  -3   7  -3 1622.37   51.24
   4   7   3   26.18    3.90
  -4   7  -3   24.12    4.72
   5   7   3 1502.11   45.59
  -5   7  -3 1531.67   47.92
  -6   7  -3  155.09   10.02
   6   7   3  154.42    8.10
  -7   7  -3   73.03    7.63
   7   7   3   67.16    5.43
   8   7   3   18.41    3.42
  -8   7  -3    9.38    4.36
  -9   7  -3  138.89   10.47
 -10   7  -3   71.22    8.47
 -11   7  -3  661.15   26.57
 -11   7  -3  698.54   27.00
 -12   7  -3   22.23    6.14
 -12   7  -3   18.51    5.83
 -13   7  -3  235.86   15.21
 -13   7  -3  269.17   15.34
 -14   7  -3    5.12    5.08
 -14   7  -3   -5.67    4.52
 -15   7  -3   46.42    8.90
 -16   7  -3   12.98    6.81
 -17   8   3  105.46   12.72
 -16   8   3   37.87    8.44
 -15   8   3  173.14   13.87
 -14   8   3   12.32    5.45
 -14   8   3    9.70    5.86
 -13   8   3   55.62    7.89
 -13   8   3   52.18    8.05
 -12   8   3   -0.75    3.91
 -12   8   3    1.37    4.13
 -11   8   3    4.70    4.34
 -11   8   3    8.66    4.38
 -10   8   3   24.03    5.36
 -10   8   3   27.71    5.97
  -9   8   3  751.53   25.81
  -9   8   3  683.14   26.57
  -8   8   3  129.86    8.34
  -8   8   3  134.51    9.71
  -7   8   3  837.59   28.95
  -7   8   3  787.67   26.48
   7   8  -3  814.05   25.08
   6   8  -3    2.28    2.19
  -6   8   3    0.67    2.30
  -6   8   3    4.65    3.30
   5   8  -3  396.98   14.59
  -5   8   3  381.98   16.48
  -5   8   3  399.83   13.97
  -4   8   3   17.00    4.08
   4   8  -3   13.98    3.40
  -4   8   3   20.60    2.75
  -3   8   3  368.78   11.76
  -3   8   3  329.66   14.89
   3   8  -3  364.94   14.19
  -2   8   3   33.90    2.30
   2   8  -3   30.34    4.52
  -2   8   3   39.19    5.25
  -1   8   3 1970.07   58.71
   1   8  -3 1921.81   58.01
   0   8  -3  466.29   18.16
   0   8   3  469.94   18.17
   1   8   3 3769.86  108.29
  -1   8  -3 3814.98  108.74
   2   8   3  109.62    7.33
  -2   8  -3  101.86    7.83
  -3   8  -3  625.52   23.36
   3   8   3  642.22   22.34
   4   8   3    0.67    2.58
  -4   8  -3    5.80    3.62
  -5   8  -3  299.07   14.58
   5   8   3  308.94   13.00
   6   8   3   59.69    5.53
  -6   8  -3   44.03    6.46
  -7   8  -3  501.37   21.17
   7   8   3  494.90   18.21
   8   8   3  196.92    9.77
  -8   8  -3  221.89   12.79
  -9   8  -3  671.04   26.44
 -10   8  -3   91.25    9.70
 -11   8  -3    3.76    4.40
 -11   8  -3    5.88    5.05
 -12   8  -3   12.11    4.83
 -12   8  -3    0.46    5.09
 -13   8  -3   76.86    9.75
 -13   8  -3   86.16   10.35
 -14   8  -3   -6.80    4.22
 -14   8  -3   -7.52    4.58
 -15   8  -3  203.95   16.10
 -16   8  -3    6.42    6.49
 -16   9   3    5.43    6.03
 -15   9   3   38.25    8.07
 -14   9   3   43.48    7.98
 -14   9   3   27.20    6.89
 -13   9   3  123.32   11.02
 -13   9   3  132.96   11.18
 -12   9   3   45.55    7.37
 -12   9   3   39.33    6.86
 -11   9   3  346.37   17.31
 -11   9   3  343.26   16.46
 -10   9   3   74.07    7.47
 -10   9   3   54.67    7.72
  -9   9   3  122.77    8.93
  -9   9   3  128.68   10.27
  -8   9   3  278.30   14.35
  -8   9   3  275.22   12.73
   7   9  -3   86.00    5.72
  -7   9   3   74.16    6.18
  -7   9   3   80.22    7.95
  -6   9   3  453.52   19.12
  -6   9   3  448.14   16.30
   6   9  -3  466.82   16.69
   5   9  -3  200.99    9.89
  -5   9   3  201.27   11.57
  -5   9   3  222.12    9.22
   4   9  -3  678.50   23.24
  -4   9   3  676.73   20.89
  -4   9   3  659.97   24.75
  -3   9   3  812.78   23.80
   3   9  -3  841.58   27.45
  -3   9   3  766.72   28.17
  -2   9   3  486.19   19.24
  -2   9   3  481.64   14.38
   2   9  -3  480.56   18.43
   1   9  -3    9.38    3.50
  -1   9   3    5.58    3.21
   0   9  -3   98.11    7.75
   0   9   3  109.07    8.13
  -1   9  -3   50.41    6.32
   1   9   3   66.30    6.37
   2   9   3   59.14    6.16
  -2   9  -3   55.66    6.66
  -3   9  -3 1012.78   34.44
   3   9   3  998.81   33.15
  -4   9  -3  693.32   26.40
   4   9   3  707.78   24.67
  -5   9  -3  445.60   20.11
   5   9   3  521.05   18.93
  -6   9  -3   51.65    7.38
   6   9   3   62.81    6.01
  -7   9  -3  138.78   10.75
   7   9   3  119.59    7.94
  -8   9  -3   11.67    5.06
  -9   9  -3  141.40   11.63
 -10   9  -3  123.22   11.25
 -11   9  -3  442.33   20.69
 -11   9  -3  462.73   21.65
 -12   9  -3  218.82   14.89
 -12   9  -3  224.01   14.43
 -13   9  -3  160.26   13.13
 -13   9  -3  118.73   12.00
 -14   9  -3   36.43    7.66
 -14   9  -3   51.36    8.88
 -15   9  -3   19.10    7.17
 -16  10   3  204.84   16.35
 -15  10   3   54.22    8.94
 -14  10   3  113.27   11.39
 -14  10   3  100.47   10.86
 -13  10   3    0.07    4.46
 -13  10   3    1.05    4.39
 -12  10   3    0.98    3.93
 -12  10   3    2.29    4.53
 -11  10   3   16.09    4.83
 -11  10   3   15.26    5.66
 -10  10   3  125.38   10.74
  -9  10   3  144.91    9.64
  -9  10   3  150.29   11.38
  -8  10   3  653.13   25.67
  -8  10   3  625.98   22.71
  -7  10   3   42.40    6.71
  -7  10   3   60.04    5.60
  -6  10   3  578.42   23.86
  -6  10   3  612.12   20.61
   6  10  -3  624.19   21.48
  -5  10   3  249.60   10.24
   5  10  -3  249.01   11.84
   4  10  -3   42.45    5.55
  -4  10   3   41.36    6.20
  -4  10   3   41.99    3.71
  -3  10   3   18.78    4.90
   3  10  -3   16.45    4.20
  -3  10   3   20.41    2.41
  -2  10   3  542.89   16.12
  -2  10   3  532.74   21.56
   2  10  -3  568.46   21.01
  -1  10   3   84.28    7.79
   1  10  -3   75.52    7.31
   0  10  -3  795.11   28.13
   0  10   3  767.32   27.96
  -1  10  -3   98.85    8.57
   1  10   3   98.93    8.10
   2  10   3  507.70   20.11
  -2  10  -3  496.54   20.65
   3  10   3   10.08    3.79
  -3  10  -3    6.12    4.29
  -4  10  -3   90.30    8.73
   4  10   3   86.15    7.47
   5  10   3  205.59   10.89
  -5  10  -3  192.92   12.47
  -6  10  -3  656.43   26.63
   6  10   3  695.19   24.56
  -7  10  -3  145.05   11.78
   7  10   3  147.04    9.25
  -8  10  -3  752.95   29.62
  -9  10  -3  155.62   12.27
 -10  10  -3  336.68   18.38
 -11  10  -3    5.32    5.18
 -11  10  -3    3.07    4.44
 -12  10  -3   -0.97    4.89
 -12  10  -3    8.66    4.94
 -13  10  -3   26.56    6.90
 -13  10  -3   16.98    6.06
 -14  10  -3   22.33    6.55
 -14  10  -3   36.07    8.19
 -15  10  -3   -0.41    5.42
 -15  11   3    3.13    5.64
 -15  11   3    3.64    5.73
 -14  11   3  105.12   11.20
 -14  11   3  115.19   11.94
 -13  11   3   15.74    6.15
 -13  11   3   17.69    6.12
 -12  11   3  245.17   14.24
 -12  11   3  243.79   15.41
 -11  11   3    2.76    3.70
 -11  11   3    1.66    4.71
 -10  11   3  221.10   14.08
 -10  11   3  240.02   12.75
  -9  11   3   31.48    5.60
  -9  11   3   29.76    6.40
  -8  11   3   20.79    4.43
  -8  11   3   18.22    5.31
  -7  11   3   82.25    6.53
  -7  11   3   68.05    8.50
  -6  11   3  503.41   21.76
   6  11  -3  479.11   18.87
  -6  11   3  507.25   17.67
   5  11  -3   35.85    5.30
  -5  11   3   33.41    3.89
  -5  11   3   39.57    6.86
   4  11  -3 1419.60   44.99
  -3  11   3  106.59    9.28
   3  11  -3  138.17    9.42
  -2  11   3  648.79   26.06
   2  11  -3  732.19   25.85
   1  11  -3   16.57    4.99
  -1  11   3   17.65    4.95
   0  11  -3    0.78    3.55
   0  11   3    1.16    3.26
  -1  11  -3   72.84    8.17
   1  11   3   80.21    8.05
  -2  11  -3  841.97   31.12
   2  11   3  859.18   30.48
  -3  11  -3   15.39    4.91
   3  11   3   10.40    4.21
   4  11   3 1477.11   47.22
  -4  11  -3 1469.63   48.84
  -5  11  -3   11.10    5.36
   5  11   3   -0.72    3.06
  -6  11  -3  399.92   19.39
   6  11   3  395.61   17.13
  -7  11  -3    3.16    5.69
  -8  11  -3    6.25    5.35
  -9  11  -3    0.44    4.88
 -10  11  -3  336.27   18.90
 -11  11  -3    4.13    4.59
 -11  11  -3    9.04    6.03
 -12  11  -3  460.64   23.45
 -12  11  -3  481.35   22.51
 -13  11  -3    3.63    5.41
 -13  11  -3    0.06    5.84
 -14  11  -3  106.40   12.53
 -14  11  -3  116.15   12.56
 -15  12   3   17.82    6.42
 -15  12   3    8.28    5.57
 -14  12   3   64.50    9.26
 -14  12   3   74.72   10.32
 -13  12   3   -2.89    5.11
 -13  12   3    5.92    4.33
 -12  12   3   14.29    5.69
 -12  12   3   14.26    6.66
 -11  12   3   87.36    8.93
 -11  12   3   93.66   10.97
 -10  12   3  186.91   13.91
 -10  12   3  204.84   11.83
  -9  12   3   92.49    7.88
  -9  12   3   93.99   10.35
  -8  12   3  369.65   18.72
  -7  12   3  143.89   11.68
   6  12  -3  171.78   10.18
  -6  12   3  179.68   12.86
   5  12  -3    7.54    4.08
  -5  12   3    5.03    4.59
  -4  12   3   29.96    6.06
   4  12  -3   27.59    5.48
   3  12  -3   24.74    5.67
  -3  12   3   21.74    5.76
   2  12  -3  565.69   23.29
  -2  12   3  616.32   24.58
   1  12  -3   32.46    6.32
  -1  12   3   26.42    5.92
   0  12   3 1209.32   41.33
   0  12  -3 1210.77   41.08
  -1  12  -3  123.61   10.36
   1  12   3  150.03   10.77
   2  12   3  271.25   14.49
  -2  12  -3  313.46   16.23
   3  12   3   -1.76    3.29
  -3  12  -3    5.86    4.45
  -4  12  -3    9.51    5.20
   4  12   3    9.22    4.27
  -5  12  -3    1.03    4.33
   5  12   3    2.58    3.49
   6  12   3  325.24   15.57
  -6  12  -3  332.77   17.89
  -7  12  -3   15.49    5.99
  -8  12  -3  477.88   22.87
  -9  12  -3   11.46    5.98
 -10  12  -3  158.56   13.77
 -11  12  -3   47.74    7.82
 -11  12  -3   56.02    9.43
 -12  12  -3   -5.46    5.51
 -12  12  -3    2.48    4.48
 -13  12  -3   12.50    5.92
 -13  12  -3   13.04    7.19
 -14  12  -3   79.76   11.69
 -14  12  -3   64.34   10.09
 -14  13   3   14.36    7.07
 -13  13   3  106.49   11.98
 -12  13   3   77.20   10.87
 -11  13   3  144.03   13.19
 -10  13   3   93.75   10.99
  -9  13   3   12.78    5.99
  -8  13   3    1.79    5.44
  -7  13   3   68.78    9.51
  -6  13   3  228.83   14.50
   5  13  -3  547.39   21.82
  -5  13   3  522.78   23.64
  -4  13   3  750.40   29.14
   4  13  -3  700.38   27.21
   3  13  -3  360.63   17.90
  -3  13   3  421.40   19.74
   2  13  -3  187.77   12.10
  -2  13   3  173.92   12.61
   1  13  -3  142.90   11.07
  -1  13   3  140.60   11.32
   0  13   3   60.15    8.29
   0  13  -3   60.66    8.32
   1  13   3  271.73   15.15
  -1  13  -3  284.69   15.84
  -2  13  -3  147.84   11.81
   2  13   3  145.38   11.03
  -3  13  -3  389.78   19.62
   3  13   3  420.77   19.05
  -4  13  -3  345.64   18.81
   4  13   3  385.86   17.95
   5  13   3  431.91   19.45
  -5  13  -3  465.00   22.06
   6  13   3   31.89    6.05
  -6  13  -3   36.62    7.88
  -7  13  -3   68.80   10.19
  -8  13  -3    2.04    5.32
  -9  13  -3   15.70    6.43
 -10  13  -3  101.23    9.82
 -10  13  -3  119.38   12.99
 -11  13  -3   79.17    9.34
 -11  13  -3   51.38    9.58
 -12  13  -3  107.54   11.24
 -12  13  -3  121.69   13.52
 -13  13  -3   60.32    9.26
 -13  13  -3   94.43   12.54
 -13  14   3   15.26    7.07
 -12  14   3    4.06    6.19
 -11  14   3   99.97   12.16
 -10  14   3    8.11    6.13
  -9  14   3  248.50   16.14
  -8  14   3   35.74    7.64
  -7  14   3  536.50   24.86
  -6  14   3   20.48    6.56
  -5  14   3   24.56    6.09
   5  14  -3   29.12    5.82
  -4  14   3   26.77    6.54
   4  14  -3   30.47    6.38
   3  14  -3  151.05   11.34
  -3  14   3  141.19   12.24
   2  14  -3   14.66    4.91
  -2  14   3    6.90    4.57
   1  14  -3  556.98   24.26
  -1  14   3  587.22   24.88
   0  14  -3    8.45    5.17
   0  14   3    4.26    4.37
   1  14   3  496.10   22.35
  -1  14  -3  486.11   22.50
   2  14   3   -0.13    3.39
  -2  14  -3    4.59    4.69
  -3  14  -3   16.05    5.56
   3  14   3   20.48    5.40
  -4  14  -3   67.79    9.57
   4  14   3   58.50    8.04
   5  14   3   17.09    4.95
  -5  14  -3    9.22    5.87
  -6  14  -3  110.33   11.95
  -7  14  -3  291.59   18.08
  -8  14  -3   66.46   10.28
  -9  14  -3  165.91   14.97
 -10  14  -3   27.30    7.64
 -10  14  -3   19.99    5.40
 -11  14  -3   16.04    5.75
 -11  14  -3   15.97    7.10
 -12  14  -3   10.44    5.46
 -12  14  -3   -2.06    5.99
 -12  15   3    9.89    6.98
 -11  15   3  354.16   20.65
 -10  15   3    6.41    5.62
  -9  15   3  131.79   13.45
  -8  15   3    2.65    5.40
  -7  15   3    1.62    5.46
  -6  15   3    0.35    5.28
  -5  15   3  357.51   19.91
   5  15  -3  385.21   18.34
  -4  15   3    0.33    4.20
   4  15  -3    6.87    4.75
   3  15  -3  319.95   16.91
  -3  15   3  280.87   17.07
   2  15  -3   62.76    8.78
  -2  15   3   44.38    7.72
   1  15  -3    2.82    4.47
  -1  15   3    0.87    4.21
   0  15  -3   -0.81    4.14
   0  15   3   -3.98    3.62
   1  15   3  147.55   12.26
  -1  15  -3  131.47   12.27
   2  15   3    8.36    4.92
  -2  15  -3    9.53    5.85
   3  15   3  414.30   20.37
  -3  15  -3  424.42   21.61
  -4  15  -3    9.36    5.63
   4  15   3   13.06    4.69
   5  15   3  526.25   23.69
  -5  15  -3  581.36   26.42
  -6  15  -3   12.23    6.05
  -7  15  -3   79.30   11.31
  -8  15  -3   -0.37    5.83
  -9  15  -3   41.15    9.05
 -10  15  -3    3.66    6.41
 -11  15  -3   95.83   12.99
 -11  16   3   40.81    9.69
 -10  16   3   36.67    8.67
  -9  16   3  124.17   13.73
  -8  16   3   85.11   11.71
  -7  16   3  326.08   19.86
  -6  16   3   77.76   10.81
  -5  16   3   21.07    7.02
   4  16  -3    7.22    5.00
  -4  16   3   10.46    5.87
   3  16  -3   58.98    8.67
  -3  16   3   60.21    9.35
   2  16  -3   48.52    8.02
  -2  16   3   40.99    8.18
  -1  16   3  253.78   16.36
   1  16  -3  266.55   16.50
   0  16   3   42.65    7.85
   0  16  -3   74.79   10.08
   1  16   3  645.92   28.43
  -1  16  -3  680.22   29.18
  -2  16  -3   -3.33    4.08
   2  16   3    1.43    4.25
  -3  16  -3   55.39    9.27
   3  16   3   52.84    8.05
  -4  16  -3    4.12    5.24
   4  16   3    4.35    4.42
  -5  16  -3   34.39    7.86
  -6  16  -3   64.95   10.55
  -7  16  -3  124.92   14.10
  -8  16  -3  127.42   14.59
  -9  16  -3   44.41   10.73
 -10  16  -3   23.77    9.16
 -10  17   3   37.07    9.90
  -9  17   3   19.36    8.05
  -8  17   3   -7.31    5.02
  -7  17   3    1.65    6.37
  -6  17   3  171.63   15.48
  -5  17   3   77.42   11.13
   4  17  -3  283.89   16.52
  -4  17   3  230.51   17.42
   3  17  -3   46.97    8.24
  -3  17   3   44.81    8.74
  -2  17   3  101.65   12.03
   2  17  -3  134.23   12.56
  -1  17   3   20.32    6.78
   1  17  -3   14.55    6.48
   0  17  -3    5.42    5.88
   0  17   3   11.56    5.90
  -1  17  -3   64.46    9.85
   1  17   3   59.23    9.35
  -2  17  -3  152.05   14.19
   2  17   3  141.19   13.11
   3  17   3   86.49   10.54
  -3  17  -3   97.45   12.01
  -4  17  -3  140.32   14.21
   4  17   3  181.57   14.05
  -5  17  -3   87.04   11.80
  -6  17  -3   91.73   12.19
  -7  17  -3   -1.06    5.54
  -8  17  -3    3.49    6.05
  -9  17  -3   11.14    7.58
  -8  18   3  121.94   14.57
  -7  18   3   17.20    6.70
  -6  18   3  181.80   16.54
  -5  18   3   -7.28    3.98
  -4  18   3    2.27    5.11
   3  18  -3    2.80    5.24
  -3  18   3    7.33    5.72
  -2  18   3  199.03   16.00
   2  18  -3  140.65   13.60
  -1  18   3   20.36    6.98
   1  18  -3   16.43    6.79
   0  18   3  457.39   23.71
   0  18  -3  412.52   22.98
  -1  18  -3   16.28    6.78
   1  18   3   29.92    7.25
  -2  18  -3  202.22   16.68
   2  18   3  176.57   15.12
  -3  18  -3   10.38    6.22
   3  18   3    2.51    4.53
  -4  18  -3   14.50    6.84
  -5  18  -3    6.55    6.45
  -6  18  -3   68.52   11.11
  -7  18  -3   10.88    6.96
  -6  19   3  107.18   13.14
  -5  19   3   20.75    7.52
  -4  19   3  182.08   16.64
  -3  19   3   47.83    9.50
   3  19  -3   42.17    8.60
  -2  19   3  141.50   14.94
   2  19  -3  163.99   14.60
   1  19  -3   22.38    7.21
  -1  19   3   21.43    7.62
   0  19   3   -0.18    5.45
   0  19  -3   -8.92    4.85
   1  19   3    1.46    5.17
  -1  19  -3    4.35    5.48
  -2  19  -3  104.95   13.54
   2  19   3  106.10   12.60
   3  19   3    9.89    6.19
  -3  19  -3    5.22    6.17
  -4  19  -3  154.09   15.90
  -5  19  -3   13.97    7.25
   2  20  -3   23.51    7.64
  -2  20   3   28.52    8.36
   1  20  -3   58.78   10.58
  -1  20   3   68.83   11.14
   0  20   3  108.65   13.62
   0  20  -3  122.28   14.10
  -1  20  -3   62.91   10.64
   1  20   3   41.33    8.95
  -1 -20   4    4.37    7.30
   1 -20  -4    1.09    7.86
   0 -20   4   13.55    8.09
   0 -20  -4    3.47    8.40
   6 -19  -4    3.07    7.39
  -6 -19   4    5.99    7.31
   5 -19  -4    2.14    7.43
  -5 -19   4   19.17    7.90
   4 -19  -4    0.11    7.16
  -4 -19   4  -17.01    5.67
  -3 -19   4  166.53   15.81
   3 -19  -4  187.14   16.47
  -2 -19   4    0.63    6.55
   2 -19  -4    1.17    7.67
  -1 -19   4  277.74   19.37
   1 -19  -4  303.16   19.94
   0 -19  -4    6.69    7.71
   0 -19   4   -3.35    6.24
  -1 -19  -4   48.83   11.13
   1 -19   4   81.21   12.05
  -2 -19  -4   -0.55    7.74
   2 -19   4    5.83    6.61
  -3 -19  -4   -4.39    7.31
   3 -19   4    9.85    7.28
   4 -19   4   54.51   11.31
  -4 -19  -4   55.45   11.45
   5 -19   4  111.94   14.34
  -5 -19  -4  135.25   15.48
   8 -18  -4    7.99    7.52
  -8 -18   4    0.80    6.74
   7 -18  -4  124.75   13.97
  -7 -18   4  128.13   14.18
  -6 -18   4   -2.36    5.70
   6 -18  -4    1.60    7.18
  -5 -18   4  239.64   17.59
   5 -18  -4  208.12   16.87
   4 -18  -4   -6.38    6.35
  -4 -18   4    4.34    6.26
   3 -18  -4   96.64   12.64
  -3 -18   4   72.45   11.39
  -2 -18   4    5.43    6.68
   2 -18  -4    3.12    7.00
  -1 -18   4    0.81    6.12
   1 -18  -4   23.61    7.97
   0 -18   4   37.09    8.62
   0 -18  -4   23.45    8.79
   1 -18   4  145.54   14.37
  -1 -18  -4  158.23   15.17
  -2 -18  -4   24.71    8.35
   2 -18   4   17.80    7.66
   3 -18   4  198.75   16.50
  -3 -18  -4  220.58   17.49
   4 -18   4    6.10    7.08
  -4 -18  -4   21.79    8.64
   5 -18   4   80.42   12.25
  -5 -18  -4   82.27   12.75
   6 -18   4   -5.97    6.08
  -6 -18  -4    4.25    8.08
  -7 -18  -4    4.15    7.54
   7 -18   4    8.57    7.49
 -10 -17   4   96.60   13.24
  10 -17  -4   69.03   12.18
   9 -17  -4  117.96   13.97
  -9 -17   4  103.98   13.26
   8 -17  -4  123.66   13.92
  -8 -17   4  103.18   12.91
  -7 -17   4   72.35   11.23
   7 -17  -4   83.48   11.69
  -6 -17   4   30.13    8.12
   6 -17  -4   44.11    9.72
  -5 -17   4    9.80    6.53
   5 -17  -4   32.87    8.50
   4 -17  -4    0.30    6.20
  -4 -17   4    4.19    6.15
  -3 -17   4  121.50   13.01
   3 -17  -4  156.00   14.25
   2 -17  -4   56.50   10.21
  -2 -17   4   74.13   10.62
   1 -17  -4  274.36   17.97
  -1 -17   4  268.84   17.41
   0 -17   4  198.24   15.39
   0 -17  -4  215.65   16.10
  -1 -17  -4   94.79   12.16
   1 -17   4   96.16   12.08
   2 -17   4   12.34    6.74
  -2 -17  -4    4.09    6.80
  -3 -17  -4   33.32    8.80
   3 -17   4   27.99    8.26
   4 -17   4   44.40    9.78
  -4 -17  -4   50.99    9.71
   5 -17   4  160.26   14.74
  -5 -17  -4  153.85   15.12
  -6 -17  -4  144.35   15.01
   6 -17   4  131.62   14.13
  -7 -17  -4  194.58   17.34
   7 -17   4  215.45   17.07
   8 -17   4   42.09    9.43
  -8 -17  -4   30.39    9.68
 -11 -16   4    5.76    6.88
  11 -16  -4    1.63    7.63
  10 -16  -4   33.73    9.60
 -10 -16   4   32.94    8.83
   9 -16  -4    3.87    7.03
  -9 -16   4   24.45    8.05
  -8 -16   4   11.00    7.39
   8 -16  -4   13.28    7.54
   7 -16  -4  201.72   15.48
  -7 -16   4  168.33   14.62
   6 -16  -4  255.79   16.92
  -6 -16   4  250.35   16.67
   5 -16  -4  179.55   14.72
  -5 -16   4  186.38   14.54
   4 -16  -4   73.36   10.48
  -4 -16   4   84.82   10.71
  -3 -16   4   24.46    7.05
   3 -16  -4   16.49    7.14
  -2 -16   4    2.42    5.82
   2 -16  -4   -0.42    5.44
  -1 -16   4   16.91    6.65
   1 -16  -4    8.44    6.21
   0 -16  -4  173.96   14.36
   0 -16   4  184.56   13.99
  -1 -16  -4   72.20   10.57
   1 -16   4   67.17   10.05
   2 -16   4  490.20   24.10
  -2 -16  -4  558.50   25.34
   3 -16   4   53.92    9.51
  -3 -16  -4   52.20    9.30
   4 -16   4  163.98   14.16
  -4 -16  -4  166.03   14.41
  -5 -16  -4   35.96    9.00
   5 -16   4   49.94    9.41
   6 -16   4   14.84    6.97
  -6 -16  -4    5.86    6.91
   7 -16   4    4.87    6.16
  -7 -16  -4   11.44    7.42
   8 -16   4   69.20   10.96
  -8 -16  -4   88.23   12.91
  -9 -16  -4   31.88    9.97
   9 -16   4   42.67    9.28
 -10 -16  -4   64.75   12.44
  10 -16   4   76.41   12.30
  12 -15  -4   81.66   12.42
 -12 -15   4  101.19   12.95
 -11 -15   4   23.69    8.20
  11 -15  -4   11.04    7.94
  10 -15  -4  205.01   16.18
 -10 -15   4  216.78   16.72
   9 -15  -4    2.16    6.48
  -9 -15   4    3.61    5.54
   8 -15  -4  327.87   18.97
  -8 -15   4  297.72   18.44
   7 -15  -4    7.89    6.02
  -7 -15   4   -2.61    5.21
   6 -15  -4   14.02    6.84
  -6 -15   4    4.07    5.82
   5 -15  -4   -3.54    5.36
  -5 -15   4    0.75    4.88
  -4 -15   4  303.87   17.36
   4 -15  -4  321.44   17.56
   3 -15  -4   45.14    8.74
  -3 -15   4   63.37    9.39
   2 -15  -4  596.81   26.08
  -2 -15   4  617.20   26.10
   1 -15  -4   88.47   10.65
  -1 -15   4   80.39   10.12
   0 -15  -4  682.13   28.48
   0 -15   4  695.76   28.47
  -1 -15  -4   13.09    6.55
   1 -15   4    0.57    5.13
   2 -15   4  101.02   10.91
  -2 -15  -4  114.17   11.58
  -3 -15  -4    1.89    5.62
   3 -15   4    1.64    4.89
  -4 -15  -4   30.90    8.06
   4 -15   4   34.56    7.86
  -5 -15  -4   -6.74    4.78
   5 -15   4    7.93    5.27
   6 -15   4  280.41   16.97
  -6 -15  -4  215.81   16.71
  -7 -15  -4   21.41    8.19
   7 -15   4   15.02    6.66
   8 -15   4   76.37   10.68
  -8 -15  -4   98.01   12.57
   9 -15   4    5.72    5.67
  -9 -15  -4    5.00    7.90
 -10 -15  -4   19.15    8.95
  10 -15   4    3.79    6.02
  11 -15   4   12.31    7.55
 -11 -15  -4  -13.05    6.55
 -13 -14   4   -3.59    5.63
  13 -14  -4   -2.09    6.67
 -12 -14   4  256.60   17.91
  12 -14  -4  226.78   17.24
 -11 -14   4   10.28    6.86
  11 -14  -4   13.48    7.38
  10 -14  -4   22.69    7.93
 -10 -14   4   24.79    7.40
   9 -14  -4   21.02    7.51
  -9 -14   4    3.04    5.60
   8 -14  -4   38.12    8.13
  -8 -14   4   35.70    8.11
  -7 -14   4   56.22    8.92
   7 -14  -4   39.42    8.11
  -6 -14   4  487.35   22.52
   6 -14  -4  464.17   22.01
  -5 -14   4  112.96   10.93
   5 -14  -4   98.49   10.61
   4 -14  -4  407.76   19.79
  -4 -14   4  390.12   19.43
  -3 -14   4   67.59    8.78
   3 -14  -4   61.78    8.93
  -2 -14   4   57.28    8.47
   2 -14  -4   65.99    9.08
  -1 -14   4    9.09    5.74
   1 -14  -4   23.42    6.78
   0 -14  -4  453.83   21.39
   0 -14   4  501.39   22.12
   1 -14   4   -1.13    4.84
  -1 -14  -4    1.56    5.61
   2 -14   4  521.44   22.34
  -2 -14  -4  455.37   21.77
   2 -14   4  472.33   18.49
   3 -14   4   73.46    9.41
  -3 -14  -4   76.14    9.88
   4 -14   4  451.93   21.65
  -4 -14  -4  482.92   22.49
  -5 -14  -4    2.62    5.81
   5 -14   4   -1.13    4.99
   6 -14   4   83.92   10.23
  -6 -14  -4   94.31   11.46
  -7 -14  -4    9.84    6.95
   7 -14   4    7.15    5.60
   8 -14   4   79.26   10.64
  -8 -14  -4   90.05   11.64
   9 -14   4   18.24    6.92
  -9 -14  -4   21.48    8.26
 -10 -14  -4  175.30   15.92
  10 -14   4  140.09   13.96
  11 -14   4    7.20    7.05
 -11 -14  -4    4.44    7.73
  12 -14   4   91.14   12.85
 -12 -14  -4  117.53   14.81
 -14 -13   4   -6.17    6.38
  14 -13  -4    3.04    7.58
  13 -13  -4   -5.80    6.46
 -13 -13   4    2.32    5.99
  12 -13  -4  131.15   13.62
 -12 -13   4  133.97   13.55
 -11 -13   4   34.01    8.17
  11 -13  -4   58.22    9.96
 -10 -13   4  287.71   17.19
  10 -13  -4  276.62   17.14
   9 -13  -4  254.54   16.08
  -9 -13   4  242.40   15.57
   8 -13  -4  284.33   16.61
  -8 -13   4  291.94   16.76
   7 -13  -4   50.53    8.37
  -7 -13   4   50.16    8.12
   6 -13  -4   11.59    5.43
  -6 -13   4   15.48    4.80
  -6 -13   4   13.72    5.84
  -5 -13   4   14.20    4.21
  -5 -13   4    5.91    5.08
   5 -13  -4    0.52    5.03
  -4 -13   4  169.74    9.67
  -4 -13   4  129.54   11.19
   4 -13  -4  158.70   11.83
  -3 -13   4  315.05   13.43
   3 -13  -4  295.98   15.91
  -3 -13   4  282.17   15.62
  -2 -13   4  305.02   16.06
   2 -13  -4  303.43   15.85
  -2 -13   4  309.48   13.27
  -1 -13   4  180.59   12.50
   1 -13  -4  176.18   12.24
  -1 -13   4  195.59    9.86
   0 -13   4  445.02   20.12
   0 -13   4  444.83   17.00
   0 -13  -4  444.70   20.12
  -1 -13  -4    5.01    5.11
   1 -13   4   13.38    3.67
   1 -13   4    1.51    4.52
   2 -13   4    0.35    3.02
  -2 -13  -4    2.82    4.88
   2 -13   4    5.15    4.70
   3 -13   4   54.96    8.07
  -3 -13  -4   41.61    7.87
   4 -13   4   73.17    9.05
  -4 -13  -4   68.72    9.16
   5 -13   4  397.51   19.28
  -5 -13  -4  363.02   19.27
  -6 -13  -4  393.79   20.39
   6 -13   4  394.24   19.62
   7 -13   4  225.51   14.67
  -7 -13  -4  224.28   15.86
  -8 -13  -4  177.80   14.60
   8 -13   4  155.31   12.84
   9 -13   4   92.07   10.73
  -9 -13  -4   75.74   10.81
 -10 -13  -4   23.51    8.32
  10 -13   4   31.43    8.07
 -11 -13  -4   38.95    9.67
  11 -13   4   18.02    7.33
 -12 -13  -4   18.61    8.57
  12 -13   4   14.72    7.33
 -13 -13  -4   36.58   10.39
  13 -13   4   32.74    9.41
  15 -12  -4   98.12   13.32
 -15 -12   4  112.22   13.46
 -14 -12   4   47.47    9.37
  14 -12  -4   38.84    9.67
  13 -12  -4  193.75   15.79
 -13 -12   4  191.61   15.53
 -12 -12   4   62.73    9.83
 -12 -12   4   65.34    9.45
  12 -12  -4   67.19   10.52
 -11 -12   4  216.75   15.45
 -11 -12   4  234.78   14.39
  11 -12  -4  237.93   15.75
 -10 -12   4    1.64    4.65
  10 -12  -4   -7.36    4.33
 -10 -12   4    0.21    4.64
   9 -12  -4    5.19    5.68
  -9 -12   4    8.11    5.03
  -9 -12   4    0.00    4.21
  -8 -12   4   11.90    5.43
   8 -12  -4    4.67    5.15
  -8 -12   4    3.49    4.33
  -7 -12   4  361.01   16.73
   7 -12  -4  385.24   18.41
  -7 -12   4  375.99   18.49
  -6 -12   4  192.79   12.62
  -6 -12   4  188.53   10.79
   6 -12  -4  184.14   12.62
   5 -12  -4  758.69   28.19
  -5 -12   4  774.13   26.53
  -5 -12   4  726.79   28.33
  -4 -12   4   12.24    3.91
   4 -12  -4   16.94    5.33
  -4 -12   4   17.71    5.52
  -3 -12   4  388.03   15.55
  -3 -12   4  384.21   17.79
   3 -12  -4  373.55   17.69
  -2 -12   4   18.44    5.46
  -2 -12   4   11.50    3.63
   2 -12  -4    5.01    5.00
   1 -12  -4   96.70    9.10
  -1 -12   4  101.78    7.02
  -1 -12   4  112.21    9.57
   0 -12   4  106.57    7.04
   0 -12  -4  124.33    9.89
   0 -12   4  122.27    9.92
   1 -12   4  702.19   25.82
  -1 -12  -4  661.42   25.67
   1 -12   4  648.74   22.81
   2 -12   4  224.12   11.25
  -2 -12  -4  251.87   14.14
   2 -12   4  245.27   13.75
   3 -12   4 1073.21   36.89
  -3 -12  -4 1079.33   37.34
   4 -12   4   78.40    8.75
  -4 -12  -4   82.01    9.42
  -5 -12  -4  106.03   10.58
   5 -12   4   92.35    9.25
  -6 -12  -4  143.99   12.31
   6 -12   4  151.16   11.85
   7 -12   4   56.60    8.38
  -7 -12  -4   40.99    7.78
  -8 -12  -4   22.32    6.97
   8 -12   4   14.17    5.62
   9 -12   4  219.90   15.25
  -9 -12  -4  226.75   16.21
 -10 -12  -4   42.78    9.44
  10 -12   4   52.51    8.87
  11 -12   4  362.81   20.64
 -11 -12  -4  383.62   21.74
 -12 -12  -4   59.98   11.27
  12 -12   4   63.56   10.28
  13 -12   4   61.05   10.73
 -13 -12  -4   55.80   10.98
  15 -11  -4   75.45   11.95
 -15 -11   4   77.36   11.23
 -15 -11   4   74.25   11.00
 -14 -11   4    2.08    5.61
 -14 -11   4   -7.05    5.08
  14 -11  -4    4.67    6.81
 -13 -11   4    8.85    6.18
  13 -11  -4   10.98    6.97
 -13 -11   4    7.32    6.07
 -12 -11   4   17.32    6.31
 -12 -11   4   14.82    6.41
  12 -11  -4   20.07    7.22
  11 -11  -4  205.62   14.41
 -11 -11   4  207.44   14.60
 -11 -11   4  192.80   13.52
  10 -11  -4   12.62    5.88
 -10 -11   4   15.31    5.68
 -10 -11   4   11.36    4.97
  -9 -11   4  512.69   22.56
   9 -11  -4  492.35   22.27
  -9 -11   4  531.93   21.82
  -8 -11   4   31.52    6.53
  -8 -11   4   34.28    6.21
   8 -11  -4   35.29    7.12
  -7 -11   4   52.30    7.53
  -7 -11   4   52.71    6.83
   7 -11  -4   41.93    7.17
   6 -11  -4   24.42    5.76
  -6 -11   4   26.39    6.09
  -6 -11   4   22.56    4.97
   5 -11  -4   14.88    5.11
  -5 -11   4   13.14    4.86
  -5 -11   4   13.89    4.18
  -4 -11   4   34.57    5.03
   4 -11  -4   23.31    5.72
  -4 -11   4   31.40    6.08
  -3 -11   4  944.26   32.92
  -3 -11   4  955.89   31.01
   3 -11  -4  983.08   32.88
   2 -11  -4   -0.15    4.06
  -2 -11   4   -1.10    2.75
  -2 -11   4   -3.79    3.45
  -1 -11   4  948.78   29.73
   1 -11  -4  909.68   31.64
  -1 -11   4  922.90   31.65
   0 -11  -4  107.00    8.90
   0 -11   4  101.45    6.74
   0 -11   4  104.79    8.81
  -1 -11  -4  273.17   14.03
   1 -11   4  251.56   13.42
   1 -11   4  271.68   11.75
   2 -11   4    2.35    3.91
  -2 -11  -4    6.24    4.23
   2 -11   4   10.48    3.54
   3 -11   4   65.72    7.76
  -3 -11  -4   61.80    7.76
   3 -11   4   90.94    6.85
  -4 -11  -4   18.31    5.78
   4 -11   4   16.42    5.56
   5 -11   4  765.79   28.69
  -5 -11  -4  794.66   29.61
   6 -11   4   23.82    5.96
  -6 -11  -4   17.81    6.22
   7 -11   4  834.06   31.36
  -7 -11  -4  857.18   32.40
  -8 -11  -4   22.76    7.07
   8 -11   4   33.97    7.16
   9 -11   4  223.32   14.73
  -9 -11  -4  240.40   15.93
  10 -11   4   36.47    7.88
 -10 -11  -4   22.24    7.27
  11 -11   4   48.70    9.03
 -11 -11  -4   58.10   10.39
  12 -11   4    8.54    6.27
 -12 -11  -4    1.27    7.03
 -13 -11  -4  163.10   15.64
  13 -11   4  138.18   14.23
 -14 -11  -4    2.23    7.43
  14 -11   4   -6.00    6.96
  16 -10  -4    9.43    8.13
 -16 -10   4    8.04    6.60
 -16 -10   4    0.16    6.70
  15 -10  -4   80.44   12.17
 -15 -10   4   74.07   11.06
 -15 -10   4   78.52   11.10
 -14 -10   4   37.60    8.34
 -14 -10   4   12.57    6.23
  14 -10  -4   27.80    8.34
 -13 -10   4  168.55   13.70
 -13 -10   4  147.52   13.39
  13 -10  -4  161.74   13.76
 -12 -10   4   26.10    6.85
  12 -10  -4   19.44    7.11
 -12 -10   4   37.66    7.30
  11 -10  -4   54.32    8.62
 -11 -10   4   55.06    8.39
 -11 -10   4   75.93    9.20
 -10 -10   4   13.95    5.60
  10 -10  -4   17.47    6.05
 -10 -10   4   14.46    5.81
  -9 -10   4   86.82    8.80
   9 -10  -4   91.03    9.39
  -9 -10   4   99.08    9.74
  -8 -10   4  153.22   10.70
  -8 -10   4  163.37   11.41
   8 -10  -4  136.03   10.66
  -7 -10   4  726.99   26.53
   7 -10  -4  742.71   26.95
  -7 -10   4  726.44   27.24
  -6 -10   4  201.78   11.59
  -6 -10   4  190.29   10.86
   6 -10  -4  196.05   11.88
   5 -10  -4 1170.05   38.78
  -5 -10   4 1245.50   39.62
  -5 -10   4 1222.02   38.49
   4 -10  -4  474.78   18.91
  -4 -10   4  445.36   18.71
  -4 -10   4  451.45   17.43
   3 -10  -4 1096.58   35.99
  -3 -10   4 1094.61   36.02
  -3 -10   4 1136.07   34.85
   2 -10  -4  105.65    8.30
  -2 -10   4   98.20    6.81
  -2 -10   4  102.41    8.19
  -1 -10   4   20.32    3.71
  -1 -10   4   19.61    4.70
   1 -10  -4   18.55    4.34
   0 -10   4   22.93    3.65
   0 -10   4   21.74    4.89
   0 -10  -4   22.66    4.89
  -1 -10  -4  519.16   20.74
   1 -10   4  555.66   20.65
   1 -10   4  534.97   18.84
  -2 -10  -4  130.58    9.31
   2 -10   4  122.49    7.28
   2 -10   4   94.26    8.00
   3 -10   4  895.76   28.61
  -3 -10  -4  757.81   29.63
   3 -10   4  956.05   30.37
   4 -10   4   55.86    7.02
  -4 -10  -4   56.47    7.49
   5 -10   4  170.15   11.12
  -5 -10  -4  164.47   11.58
  -6 -10  -4   56.55    8.05
   6 -10   4   60.33    7.47
   7 -10   4   12.07    4.98
  -7 -10  -4   12.94    5.79
  -8 -10  -4   36.42    7.52
   8 -10   4   28.62    6.53
  -9 -10  -4  260.54   16.36
   9 -10   4  280.72   15.97
  10 -10   4   90.45   10.27
 -10 -10  -4   97.79   11.37
  11 -10   4  269.42   16.84
 -11 -10  -4  285.80   17.93
 -12 -10  -4   15.12    7.69
  12 -10   4    2.91    5.70
  13 -10   4   30.18    8.49
 -13 -10  -4   44.30    9.75
  14 -10   4    3.76    6.35
 -14 -10  -4   21.21    8.17
  15 -10   4   -5.75    6.58
 -15 -10  -4   11.70    8.38
 -17  -9   4   65.59   11.27
  17  -9  -4   70.64   12.46
 -17  -9   4   70.59   12.16
  16  -9  -4   91.20   12.99
 -16  -9   4  124.86   13.83
 -16  -9   4  120.90   13.47
  15  -9  -4   23.33    8.56
 -15  -9   4   21.27    7.48
 -15  -9   4   15.64    6.56
 -14  -9   4    5.52    5.65
 -14  -9   4    2.62    5.23
  14  -9  -4    4.07    6.63
 -13  -9   4   -3.92    4.19
  13  -9  -4   -1.43    5.35
 -13  -9   4    5.51    5.37
  12  -9  -4   50.46    8.53
 -12  -9   4   54.40    8.52
 -12  -9   4   52.19    8.43
 -11  -9   4  130.13   11.25
 -11  -9   4  160.15   12.16
  11  -9  -4  136.59   11.59
  10  -9  -4  240.56   13.88
 -10  -9   4  232.17   13.82
 -10  -9   4  230.52   13.85
   9  -9  -4  151.19   10.90
  -9  -9   4  168.45   11.45
  -9  -9   4  108.77    9.91
   8  -9  -4  185.60   12.22
  -8  -9   4  232.51   12.72
  -8  -9   4  235.22   12.99
   7  -9  -4  228.42   12.25
  -7  -9   4  164.55   11.40
  -7  -9   4  216.38   11.74
  -6  -9   4   -1.37    3.32
   6  -9  -4   -2.35    3.51
  -6  -9   4   -0.63    3.23
   5  -9  -4   11.40    4.27
  -5  -9   4   13.95    3.98
  -5  -9   4   12.60    4.22
  -4  -9   4  354.09   15.52
  -4  -9   4  350.55   14.62
   4  -9  -4  398.64   15.80
  -3  -9   4   84.99    7.25
   3  -9  -4   81.63    6.98
  -3  -9   4   82.14    6.29
  -2  -9   4 1289.58   38.21
  -2  -9   4 1226.65   38.89
   2  -9  -4 1234.03   38.91
  -1  -9   4  307.22   12.43
   1  -9  -4  319.19   13.81
  -1  -9   4  305.27   13.60
   0  -9   4  402.03   14.62
   0  -9  -4  394.53   15.91
   0  -9   4  378.71   15.78
   1  -9   4   60.09    6.23
   1  -9   4   77.43    5.66
  -1  -9  -4   66.20    6.65
   2  -9   4  499.75   17.99
  -2  -9  -4  507.53   19.66
   2  -9   4  520.80   19.37
   3  -9   4  240.31   11.82
  -3  -9  -4  219.61   12.05
  -3  -9  -4  225.92    7.83
   3  -9   4  203.90   10.23
   4  -9   4  350.91   15.63
  -4  -9  -4  370.42   16.23
  -4  -9  -4  363.43   12.54
  -5  -9  -4  968.09   28.75
  -5  -9  -4  957.90   32.66
   5  -9   4  884.34   31.56
  -6  -9  -4  468.96   19.91
  -6  -9  -4  448.33   16.10
   6  -9   4  419.30   18.56
   7  -9   4  653.07   24.92
  -7  -9  -4  623.90   21.91
   8  -9   4  422.98   19.33
  -8  -9  -4  430.45   16.94
  -8  -9  -4  413.69   19.89
   9  -9   4  242.41   14.42
  -9  -9  -4  217.56   14.48
  -9  -9  -4  260.08   12.90
 -10  -9  -4   11.77    6.21
  10  -9   4   15.07    5.94
 -10  -9  -4    9.06    4.49
 -11  -9  -4    3.60    6.18
  11  -9   4   10.39    6.03
 -11  -9  -4    5.52    4.95
 -12  -9  -4  230.08   16.65
  12  -9   4  219.66   15.88
  13  -9   4   15.35    7.31
 -13  -9  -4   17.33    7.72
 -14  -9  -4  125.01   14.25
  14  -9   4  135.41   14.04
  15  -9   4   36.20    9.53
 -15  -9  -4   25.87    9.11
  17  -8  -4   10.52    8.61
 -17  -8   4   10.69    7.56
  16  -8  -4   50.24   10.47
 -16  -8   4   50.48    9.89
  15  -8  -4   26.96    8.51
 -15  -8   4   31.33    8.47
  14  -8  -4  227.69   16.05
 -14  -8   4  239.25   16.50
 -13  -8   4    9.25    5.68
  13  -8  -4    4.26    5.67
  12  -8  -4  360.09   18.31
 -12  -8   4  373.40   18.92
  11  -8  -4   60.78    8.46
 -11  -8   4   59.51    8.45
 -11  -8   4   84.62    9.11
  10  -8  -4  203.30   12.51
 -10  -8   4  226.57   13.15
 -10  -8   4  202.25   13.08
   9  -8  -4  206.05   12.46
  -9  -8   4  203.32   12.38
  -9  -8   4  226.32   12.84
  -8  -8   4  234.67   12.48
  -8  -8   4  204.92   12.06
   8  -8  -4  210.31   12.10
  -7  -8   4  131.01    9.39
   7  -8  -4  136.65    9.04
  -7  -8   4  140.60    9.63
   6  -8  -4  737.47   25.70
  -6  -8   4  742.26   26.21
  -6  -8   4  770.99   26.35
  -5  -8   4   35.04    4.98
  -5  -8   4   27.99    4.78
   5  -8  -4   26.42    4.81
   4  -8  -4 1394.38   42.59
  -4  -8   4 1447.03   43.01
  -4  -8   4 1378.34   42.78
  -3  -8   4  165.77    8.57
   3  -8  -4  158.52    9.08
  -3  -8   4  158.37    9.05
  -2  -8   4  165.62    8.30
  -2  -8   4  160.71    8.93
   2  -8  -4  145.08    8.73
  -1  -8   4    5.84    2.51
   1  -8  -4   -1.65    2.43
  -1  -8   4    1.00    2.56
   0  -8   4  386.22   14.14
   0  -8   4  394.73   15.11
   0  -8  -4  363.47   15.01
   1  -8   4    1.10    2.70
   1  -8   4    2.00    2.08
  -1  -8  -4    6.17    3.06
   2  -8   4 1204.98   37.44
  -2  -8  -4 1212.97   37.97
   2  -8   4 1242.25   37.08
  -3  -8  -4   58.04    6.26
  -3  -8  -4   56.22    3.47
   3  -8   4   57.81    5.26
   3  -8   4   48.02    5.62
  -4  -8  -4 1097.11   35.84
   4  -8   4 1119.55   35.41
  -4  -8  -4 1118.95   32.47
  -5  -8  -4   -0.81    3.81
   5  -8   4    1.85    3.34
  -5  -8  -4    1.81    2.36
  -6  -8  -4   34.40    6.33
   6  -8   4   51.93    6.49
  -6  -8  -4   48.36    4.80
  -7  -8  -4   30.20    6.25
  -7  -8  -4   44.89    5.24
   7  -8   4   34.96    5.88
  -8  -8  -4   91.17    7.22
  -8  -8  -4   96.61    9.57
   8  -8   4   79.62    8.48
  -9  -8  -4   43.17    6.07
  -9  -8  -4   51.39    8.17
   9  -8   4   39.68    6.91
  10  -8   4  629.80   24.63
 -10  -8  -4  557.27   24.57
 -10  -8  -4  487.99   21.00
 -11  -8  -4   59.44    7.70
 -11  -8  -4   66.83    9.66
  11  -8   4   83.47   10.12
  12  -8   4  217.47   15.47
 -12  -8  -4  194.51   13.08
  13  -8   4   35.65    8.24
 -13  -8  -4   34.06    7.20
  14  -8   4   25.70    7.99
 -14  -8  -4   27.70    7.13
  15  -8   4    0.58    6.48
 -15  -8  -4    3.07    6.11
  16  -8   4   39.60   10.27
  17  -7  -4   -1.90    7.01
 -17  -7   4    1.56    7.01
 -16  -7   4  160.73   15.04
  16  -7  -4  178.15   15.64
 -15  -7   4    2.15    5.99
  15  -7  -4   -2.44    5.61
  14  -7  -4   22.27    7.21
 -14  -7   4   12.62    6.48
  13  -7  -4   21.16    6.96
 -13  -7   4    9.27    5.92
 -12  -7   4  237.59   14.92
  12  -7  -4  237.91   14.60
  11  -7  -4   87.31    9.30
 -11  -7   4   98.60    9.82
 -10  -7   4 1443.54   48.44
  10  -7  -4 1541.95   47.80
  -9  -7   4   42.96    6.40
  -9  -7   4   35.44    6.60
   9  -7  -4   41.93    6.49
   8  -7  -4  613.52   22.77
  -8  -7   4  621.86   23.78
  -8  -7   4  618.76   23.20
   7  -7  -4  105.07    7.89
  -7  -7   4  106.10    8.34
  -7  -7   4   86.82    7.66
  -6  -7   4   92.26    7.37
  -6  -7   4   97.02    7.46
   6  -7  -4   96.72    7.36
   5  -7  -4  157.92    8.98
  -5  -7   4  156.86    8.97
  -5  -7   4  151.65    8.80
  -4  -7   4  444.23   16.55
   4  -7  -4  441.78   16.46
  -4  -7   4  436.04   16.57
  -3  -7   4   64.58    5.43
   3  -7  -4   74.06    5.75
  -3  -7   4   78.74    6.03
   2  -7  -4 2440.07   69.65
  -2  -7   4 2530.03   69.77
  -2  -7   4 2445.31   70.09
  -1  -7   4   -0.92    2.06
   1  -7  -4    1.46    2.70
  -1  -7   4   -2.31    2.29
   0  -7   4  714.08   22.95
   0  -7   4  722.41   23.36
   0  -7  -4  717.24   23.65
   1  -7   4   16.55    3.40
  -1  -7  -4   26.07    4.19
   1  -7   4   17.44    3.15
  -2  -7  -4   19.32    1.81
   2  -7   4   19.81    3.65
  -2  -7  -4   23.03    4.17
   2  -7   4   16.85    3.19
   3  -7   4    0.98    2.32
   3  -7   4   -0.01    2.53
  -3  -7  -4    0.85    1.61
  -3  -7  -4   -1.00    2.37
  -4  -7  -4  692.41   24.24
   4  -7   4  681.96   23.46
  -4  -7  -4  688.76   21.12
  -5  -7  -4   53.30    6.43
  -5  -7  -4   39.99    3.89
   5  -7   4   44.02    5.56
  -6  -7  -4 1638.62   49.61
   6  -7   4 1565.03   48.54
  -6  -7  -4 1565.33   46.63
  -7  -7  -4  135.07    8.04
   7  -7   4  138.29    9.78
  -8  -7  -4 1033.98   34.85
  -8  -7  -4  963.92   31.85
   8  -7   4  956.84   33.63
  -9  -7  -4    3.64    3.59
   9  -7   4    2.08    4.48
 -10  -7  -4   28.78    5.55
  10  -7   4   32.02    6.99
 -11  -7  -4   10.68    4.93
  11  -7   4    5.03    5.45
  12  -7   4  155.26   12.88
 -12  -7  -4  175.15   12.31
 -13  -7  -4   36.85    7.27
  13  -7   4   30.16    7.81
  14  -7   4  213.55   16.44
 -14  -7  -4  215.82   15.07
  15  -7   4    2.15    6.30
 -15  -7  -4   15.36    6.65
 -16  -7  -4  145.20   13.84
  16  -7   4  120.46   14.40
  18  -6  -4    0.15    7.88
 -18  -6   4   18.28    8.10
  17  -6  -4   -7.61    6.68
 -17  -6   4   -7.07    6.26
 -16  -6   4   17.43    7.86
  16  -6  -4   28.77    8.56
  15  -6  -4   74.70   10.78
 -15  -6   4   67.63   10.11
  14  -6  -4  326.32   17.97
 -14  -6   4  314.98   18.45
  13  -6  -4  333.39   17.95
 -13  -6   4  328.23   18.13
 -12  -6   4  186.89   13.32
  12  -6  -4  189.07   13.04
  11  -6  -4  217.90   12.74
 -11  -6   4  200.06   13.38
 -10  -6   4    4.47    4.42
  10  -6  -4   17.11    5.27
   9  -6  -4   63.54    7.03
  -9  -6   4   78.19    8.19
  -8  -6   4 1196.01   39.16
   8  -6  -4 1202.09   38.12
  -7  -6   4   81.87    6.92
   7  -6  -4   84.59    6.85
  -7  -6   4   68.99    6.96
  -6  -6   4  579.66   20.95
   6  -6  -4  560.67   19.94
  -6  -6   4  545.07   20.00
   5  -6  -4  707.36   23.41
  -5  -6   4  688.63   23.48
  -5  -6   4  728.73   24.44
  -4  -6   4 1634.92   48.00
   4  -6  -4 1678.93   48.00
  -4  -6   4 1645.45   49.01
  -3  -6   4  471.88   17.09
   3  -6  -4  496.67   16.94
  -3  -6   4  476.70   16.87
  -2  -6   4   51.21    4.54
  -2  -6   4   57.98    4.70
   2  -6  -4   50.56    4.66
  -1  -6   4   15.08    2.99
   1  -6  -4   15.27    3.27
  -1  -6   4   20.18    3.32
   0  -6  -4 1155.65   34.50
   0  -6   4 1170.01   34.28
   0  -6   4 1140.99   34.36
  -1  -6  -4 1280.28   37.87
   1  -6   4 1272.33   37.48
   1  -6   4 1268.76   37.67
   2  -6   4 2609.88   73.66
   2  -6   4 2609.39   74.46
  -2  -6  -4 2742.50   74.42
  -2  -6  -4 2622.22   72.00
  -3  -6  -4  541.59   19.44
  -3  -6  -4  542.70   16.74
   3  -6   4  561.23   18.91
   3  -6   4  558.10   18.96
   4  -6   4  762.10   24.81
  -4  -6  -4  735.41   25.30
  -4  -6  -4  756.68   22.87
   5  -6   4  334.96   13.59
  -5  -6  -4  301.01   14.02
  -5  -6  -4  314.66   11.81
  -6  -6  -4   -0.81    2.77
   6  -6   4    3.52    3.19
  -6  -6  -4   -1.95    2.16
   7  -6   4   -2.57    3.03
  -7  -6  -4   -1.47    2.24
  -8  -6  -4  140.23    8.66
   8  -6   4  135.69    9.73
   9  -6   4   70.31    8.05
  -9  -6  -4   75.68    7.05
 -10  -6  -4  492.19   20.53
  10  -6   4  570.80   22.97
  11  -6   4   79.05    9.38
 -11  -6  -4   83.25    8.41
 -12  -6  -4  173.10   12.01
  12  -6   4  153.05   12.81
  13  -6   4   59.99    9.76
 -13  -6  -4   65.81    8.87
  14  -6   4   25.32    7.81
 -14  -6  -4   16.43    6.60
 -15  -6  -4   11.70    6.23
  15  -6   4    2.34    5.59
  16  -6   4   43.69   10.12
 -16  -6  -4   55.84   10.07
  18  -5  -4   35.60   10.10
 -18  -5   4   34.13    9.59
 -17  -5   4   76.54   11.63
  17  -5  -4   76.42   12.24
 -16  -5   4   99.11   12.02
  16  -5  -4   88.11   11.94
  15  -5  -4  121.96   12.11
 -15  -5   4   69.73   10.18
  14  -5  -4   17.63    7.10
 -14  -5   4   30.30    7.58
 -13  -5   4    5.82    5.50
  13  -5  -4    8.45    5.65
  12  -5  -4   20.35    6.05
 -12  -5   4   21.54    6.34
  11  -5  -4  557.96   22.73
 -11  -5   4  550.77   23.01
  10  -5  -4  654.96   24.03
 -10  -5   4  609.44   24.42
   9  -5  -4  760.79   26.77
  -9  -5   4  775.97   27.99
   8  -5  -4  631.64   22.96
  -8  -5   4  676.56   24.41
  -7  -5   4   41.78    5.66
   7  -5  -4   40.35    5.09
   6  -5  -4   39.71    4.71
  -6  -5   4   32.18    5.14
  -5  -5   4  111.53    6.71
   5  -5  -4  104.07    6.41
  -5  -5   4   96.99    7.06
  -4  -5   4  943.98   28.97
   4  -5  -4  944.24   28.88
  -4  -5   4  960.87   30.15
   3  -5  -4 1741.00   48.40
  -3  -5   4 1680.34   49.63
  -3  -5   4 1684.65   48.35
  -2  -5   4 2090.01   58.58
  -2  -5   4 2154.30   60.00
   2  -5  -4 2064.93   58.63
  -1  -5   4 2907.71   80.93
   1  -5  -4 2874.56   79.65
  -1  -5   4 2929.11   79.51
   0  -5   4  758.58   23.82
   0  -5   4  792.92   23.49
   0  -5  -4  759.39   23.70
   1  -5   4 2377.07   65.22
   1  -5   4 2332.09   66.23
   2  -5   4 1605.21   46.31
  -2  -5  -4 1612.44   44.83
   2  -5   4 1632.17   47.01
  -2  -5  -4 1644.32   46.93
  -3  -5  -4  275.95   11.51
  -3  -5  -4  257.00    9.21
   3  -5   4  276.24   11.09
   3  -5   4  263.58   10.86
  -4  -5  -4   30.57    3.08
   4  -5   4   29.78    4.02
  -4  -5  -4   30.52    4.56
   5  -5   4  354.90   14.03
  -5  -5  -4  330.23   12.32
   6  -5   4    7.38    3.35
  -6  -5  -4    8.17    2.62
  -7  -5  -4  322.93   13.10
   7  -5   4  301.39   13.81
   8  -5   4  160.01    9.79
  -8  -5  -4  152.94    8.95
   9  -5   4   52.53    7.21
  -9  -5  -4   56.85    6.39
  10  -5   4   22.37    5.87
 -10  -5  -4   16.35    4.72
 -11  -5  -4   51.12    7.11
  11  -5   4   56.50    8.30
  12  -5   4   57.38    8.67
 -12  -5  -4   50.18    7.29
 -13  -5  -4  296.30   16.28
  13  -5   4  280.17   17.21
  14  -5   4   69.59   10.62
 -14  -5  -4   69.75    9.60
 -15  -5  -4  293.17   17.96
  15  -5   4  277.47   18.58
 -16  -5  -4   71.59   10.99
  16  -5   4   83.10   12.24
 -18  -4   4   -1.73    6.22
  18  -4  -4   -1.89    7.83
 -17  -4   4   -1.04    6.09
  17  -4  -4    6.00    7.48
  16  -4  -4   64.71   10.46
 -16  -4   4   64.32   10.18
  15  -4  -4  271.72   16.82
 -15  -4   4  302.31   18.29
 -14  -4   4    9.99    5.92
  14  -4  -4   14.73    6.49
  13  -4  -4  609.99   25.17
 -13  -4   4  578.71   25.27
  12  -4  -4   16.14    5.86
 -12  -4   4   12.51    5.59
 -11  -4   4  217.99   13.16
  11  -4  -4  175.74   11.87
  10  -4  -4   44.52    6.54
 -10  -4   4   67.37    7.94
  -9  -4   4    7.94    4.30
   9  -4  -4    3.21    3.62
   8  -4  -4   25.68    4.68
  -8  -4   4   28.79    5.33
   7  -4  -4 1764.32   50.88
  -7  -4   4 1707.27   52.36
  -6  -4   4    1.63    2.82
   6  -4  -4    5.93    2.91
  -5  -4   4 2911.92   82.21
   5  -4  -4 2849.07   79.64
  -4  -4   4    2.15    1.90
  -4  -4   4    1.92    2.55
   4  -4  -4    2.74    2.29
   3  -4  -4  782.66   23.55
  -3  -4   4  766.48   23.47
  -3  -4   4  790.71   24.89
  -2  -4   4  150.89    7.20
   2  -4  -4  146.12    6.73
  -2  -4   4  148.56    6.55
  -1  -4   4  245.31    9.07
  -1  -4   4  245.64    9.72
   1  -4  -4  255.61    9.37
   0  -4  -4  201.17    8.16
   0  -4   4  199.64    7.88
   0  -4   4  206.94    8.26
   1  -4   4 5193.95  136.11
   1  -4   4 4928.81  138.42
  -1  -4  -4 5100.86  136.48
   2  -4   4   71.44    4.77
   2  -4   4   65.89    4.73
  -2  -4  -4   75.53    5.08
  -3  -4  -4 2987.06   82.57
   3  -4   4 2967.98   81.90
  -4  -4  -4  364.65   12.61
   4  -4   4  369.71   13.74
   5  -4   4  246.50   11.03
  -5  -4  -4  259.66   10.16
   6  -4   4   38.78    4.94
  -6  -4  -4   35.26    4.18
   7  -4   4   89.42    7.38
  -7  -4  -4   99.94    6.79
   8  -4   4   34.79    5.64
  -8  -4  -4   50.01    5.53
  -9  -4  -4  861.90   29.78
  -9  -4  -4  885.36   26.25
  -9  -4  -4  904.34   28.46
 -10  -4  -4  146.17   10.09
  10  -4   4  156.54   11.16
 -11  -4  -4  407.02   18.01
  11  -4   4  367.39   18.41
 -12  -4  -4    6.56    4.26
  12  -4   4    2.22    4.87
  13  -4   4  122.53   11.91
 -13  -4  -4  110.24   10.72
  14  -4   4   -3.75    4.96
 -14  -4  -4   -0.45    4.84
  15  -4   4    4.01    6.37
 -15  -4  -4   16.36    6.53
  16  -4   4    3.85    6.19
 -16  -4  -4    7.26    6.52
 -17  -4  -4   80.33   12.26
  17  -4   4   95.68   13.30
 -18  -3   4   27.21    8.80
  18  -3  -4   25.46    9.22
  17  -3  -4  188.14   15.80
 -17  -3   4  177.52   16.24
 -16  -3   4   24.19    7.63
  16  -3  -4   21.45    8.01
  15  -3  -4   56.08    9.59
 -15  -3   4   52.22    9.17
  14  -3  -4   26.40    7.12
 -14  -3   4   43.81    8.22
 -13  -3   4   47.75    7.76
  13  -3  -4   50.21    8.04
 -12  -3   4   16.32    5.37
  12  -3  -4   18.24    5.45
 -11  -3   4  826.29   30.87
  11  -3  -4  869.55   30.14
 -10  -3   4   13.37    4.72
  10  -3  -4   23.92    5.23
  -9  -3   4 1453.29   46.17
   9  -3  -4 1470.54   44.83
   8  -3  -4  180.38    9.50
  -8  -3   4  164.24    9.79
   7  -3  -4 1966.20   57.93
  -7  -3   4 2083.84   60.12
   6  -3  -4   40.21    4.33
  -6  -3   4   41.74    5.14
  -5  -3   4  129.24    7.62
   5  -3  -4  129.51    6.79
   4  -3  -4  589.23   17.91
  -4  -3   4  534.41   19.17
   3  -3  -4 2056.93   56.08
  -3  -3   4 2014.51   56.01
   2  -3  -4  275.87    9.51
  -2  -3   4  269.85    9.27
  -2  -3   4  267.71   10.57
  -1  -3   4 2333.48   66.04
  -1  -3   4 2370.65   64.02
   1  -3  -4 2380.72   64.30
   0  -3   4   48.34    3.06
   0  -3  -4   53.37    3.55
   0  -3   4   49.97    3.79
   1  -3   4 2048.06   58.42
   1  -3   4 2088.83   56.94
  -1  -3  -4 2112.29   57.42
   2  -3   4    8.15    2.15
  -2  -3  -4   12.26    2.59
   2  -3   4    7.56    2.25
   3  -3   4   23.30    3.29
   3  -3   4   25.08    3.11
   4  -3   4  184.66    8.50
   5  -3   4 1886.35   54.14
  -6  -3  -4  393.49   14.72
   6  -3   4  405.46   15.42
   7  -3   4 1752.88   52.20
  -7  -3  -4 1755.24   51.90
  -8  -3  -4   34.87    4.24
   8  -3   4   35.08    5.42
  -8  -3  -4   37.00    4.17
  -8  -3  -4   37.11    5.08
  -9  -3  -4  403.35   14.21
  -9  -3  -4  418.53   17.00
   9  -3   4  371.75   17.27
  -9  -3  -4  413.14   15.32
 -10  -3  -4   27.71    5.20
 -10  -3  -4   28.01    4.29
  10  -3   4   35.39    6.45
  11  -3   4    5.73    4.61
 -11  -3  -4   13.28    4.60
  12  -3   4   39.21    7.12
 -12  -3  -4   34.08    6.52
  13  -3   4  279.35   16.73
 -13  -3  -4  283.49   16.01
 -14  -3  -4   32.27    7.45
  14  -3   4   37.52    8.15
  15  -3   4  114.56   12.73
 -15  -3  -4  130.55   12.64
 -16  -3  -4    4.27    5.88
  16  -3   4   14.55    6.87
 -17  -3  -4   28.71    8.52
  17  -3   4   25.22    9.11
  18  -2  -4   -2.64    6.87
 -18  -2   4    8.73    7.39
 -17  -2   4   11.56    7.45
  17  -2  -4   25.85    8.42
  16  -2  -4   26.93    8.30
 -16  -2   4   36.11    8.48
 -15  -2   4  178.95   14.41
  15  -2  -4  178.56   13.98
 -14  -2   4  200.86   14.55
  14  -2  -4  180.29   13.39
  13  -2  -4  261.23   15.23
 -13  -2   4  277.29   16.08
  12  -2  -4  355.72   17.10
 -12  -2   4  392.80   18.40
  11  -2  -4  133.22    9.73
 -10  -2   4   14.06    4.94
  10  -2  -4   22.08    4.91
  -9  -2   4    2.61    3.16
   9  -2  -4   -1.70    2.64
   8  -2  -4   -0.43    2.81
  -8  -2   4    5.92    3.22
   7  -2  -4  477.61   17.22
  -7  -2   4  495.63   18.56
  -6  -2   4 2225.65   63.54
   6  -2  -4 2176.49   61.24
  -6  -2   4 2155.20   60.42
  -5  -2   4 1244.04   38.15
  -5  -2   4 1234.18   35.43
   5  -2  -4 1295.92   36.39
  -4  -2   4  507.34   17.98
   4  -2  -4  530.84   16.42
  -4  -2   4  521.53   15.76
   3  -2  -4   85.67    4.32
  -3  -2   4   75.91    5.26
  -3  -2   4   77.20    4.17
   2  -2  -4  430.01   13.21
  -2  -2   4  457.51   14.27
  -2  -2   4  410.34   14.65
  -2  -2   4  450.91   13.10
   1  -2  -4  285.42    9.08
  -1  -2   4  272.64   10.16
  -1  -2   4  292.11    8.78
   0  -2   4  385.40   12.83
   0  -2   4  383.25   11.52
   0  -2  -4  393.72   11.96
   1  -2   4 5807.10  158.51
   1  -2   4 5891.03  155.34
  -1  -2  -4 5832.84  155.70
   2  -2   4 2768.87   74.83
   2  -2   4 2751.59   76.58
   3  -2   4 2147.56   59.39
   4  -2   4  419.80   14.55
   5  -2   4  696.51   22.57
   6  -2   4   19.46    3.63
  -7  -2  -4   62.25    5.60
   7  -2   4   49.87    5.54
  -7  -2  -4   57.31    4.64
  -7  -2  -4   57.22    4.85
   8  -2   4  559.38   21.13
  -8  -2  -4  577.85   19.74
  -8  -2  -4  573.25   20.70
  -8  -2  -4  548.83   18.12
  -9  -2  -4  549.38   19.06
   9  -2   4  512.80   20.88
  -9  -2  -4  524.52   20.36
 -10  -2  -4  311.94   13.04
 -10  -2  -4  315.45   15.10
  10  -2   4  294.84   15.32
  11  -2   4  326.10   16.70
 -11  -2  -4  336.04   16.31
  12  -2   4  309.21   16.88
 -12  -2  -4  318.23   16.24
 -13  -2  -4   90.86    9.99
  13  -2   4  106.40   11.15
  14  -2   4   23.18    6.91
 -14  -2  -4   24.46    6.66
 -15  -2  -4   27.24    7.48
  15  -2   4   21.01    7.31
  16  -2   4   14.77    7.46
 -16  -2  -4    2.55    6.59
 -17  -2  -4   59.28   10.74
 -18  -1   4  237.15   18.80
 -17  -1   4   15.39    7.99
  17  -1  -4   17.07    7.91
  16  -1  -4  177.68   14.62
 -16  -1   4  172.89   15.06
  15  -1  -4   29.44    7.64
 -15  -1   4   30.03    7.40
 -14  -1   4   83.62   10.17
  14  -1  -4   95.72   10.38
 -13  -1   4   -9.48    4.26
  13  -1  -4   -3.61    4.40
 -12  -1   4  182.80   12.31
  12  -1  -4  190.65   12.11
  11  -1  -4   12.89    4.86
 -11  -1   4   20.58    5.26
 -10  -1   4  737.04   26.98
  10  -1  -4  743.04   26.06
  -9  -1   4  190.82   11.05
  -9  -1   4  191.41    6.68
   9  -1  -4  183.07    9.79
   8  -1  -4  786.91   26.07
  -8  -1   4  843.53   27.71
  -8  -1   4  793.02   23.25
  -7  -1   4   64.40    6.02
   7  -1  -4   62.35    5.24
  -7  -1   4   73.88    3.47
   6  -1  -4  597.50   19.41
  -6  -1   4  600.79   17.71
  -6  -1   4  597.59   20.75
   5  -1  -4    0.04    1.87
  -5  -1   4    0.15    1.18
  -5  -1   4   -0.20    2.47
   4  -1  -4  999.10   28.59
  -4  -1   4  994.56   28.73
  -4  -1   4  998.44   30.75
  -3  -1   4  989.00   28.09
   3  -1  -4  968.03   27.11
  -3  -1   4  934.19   29.23
  -2  -1   4 1502.56   43.25
   2  -1  -4 1522.90   40.90
  -2  -1   4 1495.96   42.93
  -1  -1   4   17.99    2.45
  -1  -1   4   19.39    1.14
  -1  -1   4   15.01    2.30
   1  -1  -4   20.82    1.54
   0  -1  -4  835.31   22.97
   0  -1   4  842.15   22.70
   0  -1   4  826.84   24.38
   0  -1   4  802.94   25.00
   1  -1   4 1814.00   50.71
   1  -1   4 1787.18   51.97
   1  -1   4 1820.26   49.08
   2  -1   4   26.03    2.77
   2  -1   4   23.72    2.42
   3  -1   4  121.83    5.87
   4  -1   4  675.95   21.28
   5  -1   4  139.55    7.38
  -6  -1  -4 3063.00   80.17
   6  -1   4 3054.98   85.50
  -6  -1  -4 3048.34   86.82
  -7  -1  -4  192.21    9.19
   7  -1   4  185.59    9.96
  -7  -1  -4  201.19    8.81
  -8  -1  -4 1133.80   35.74
  -8  -1  -4 1120.58   34.69
   8  -1   4 1071.04   35.73
  -9  -1  -4   -1.60    2.92
   9  -1   4    7.87    3.91
  -9  -1  -4   -0.72    2.57
 -10  -1  -4   48.48    5.34
  10  -1   4   53.83    7.15
 -10  -1  -4   46.20    6.49
 -11  -1  -4   30.22    6.26
  11  -1   4   39.33    6.95
 -12  -1  -4   97.86    9.83
  12  -1   4   99.60   10.14
  13  -1   4  142.88   12.46
 -13  -1  -4  128.16   11.43
 -14  -1  -4  304.58   17.82
  14  -1   4  330.63   18.39
  15  -1   4   84.56   11.40
 -15  -1  -4   86.70   11.24
 -16  -1  -4   34.06    8.77
 -17  -1  -4    0.06    6.82
 -18   0   4    7.20    7.27
 -17   0   4   -6.97    5.85
 -16   0   4   24.74    7.76
  15   0  -4   16.15    6.50
 -15   0   4    1.52    5.67
 -14   0   4  321.04   17.28
  14   0  -4  235.51   15.28
  13   0  -4    0.28    4.59
 -13   0   4   -4.47    4.15
 -12   0   4  238.51   13.78
  12   0  -4  234.66   13.46
  11   0  -4    1.22    3.77
 -11   0   4    0.38    3.42
 -10   0   4   31.86    2.97
 -10   0   4   28.41    5.35
  10   0  -4   40.42    5.85
   9   0  -4    0.71    2.81
  -9   0   4   -2.13    1.38
  -9   0   4   -2.69    2.72
  -8   0   4  567.84   17.93
  -8   0   4  590.70   21.24
   8   0  -4  591.69   20.40
  -7   0   4    0.49    1.30
  -7   0   4   -2.10    2.57
   7   0  -4   -3.10    1.87
  -6   0   4 5811.62  160.05
   6   0  -4 5925.39  157.11
  -6   0   4 5772.84  160.40
  -5   0   4   -1.08    1.21
   5   0  -4   -2.04    1.63
  -5   0   4   -0.75    2.29
   4   0  -4 1380.47   38.64
  -4   0   4 1392.99   40.71
  -4   0   4 1380.64   39.43
  -3   0   4    3.31    1.46
  -3   0   4   -1.47    2.18
   3   0  -4   -0.33    1.26
  -2   0   4 1158.35   33.47
   2   0  -4 1131.57   31.14
  -2   0   4 1147.65   33.18
  -1   0   4    2.33    1.58
  -1   0   4    3.72    1.63
   0   0   4   50.23    3.36
   0   0   4   53.43    3.74
   1   0   4   -0.02    1.27
   1   0   4    1.20    1.76
   1   0   4    0.68    1.30
   2   0   4 2670.16   70.58
   2   0   4 2569.29   73.46
   2   0   4 2551.78   71.76
   3   0   4    2.35    1.84
   3   0   4   -1.94    1.62
  -4   0  -4  955.30   27.60
  -4   0  -4  953.28   29.93
   4   0   4 1000.69   29.23
  -5   0  -4    2.53    2.13
  -5   0  -4   -0.23    1.87
   5   0   4   -0.33    1.92
   6   0   4   85.63    6.52
  -6   0  -4   91.85    5.77
  -6   0  -4   88.47    6.05
   7   0   4    5.80    3.10
  -7   0  -4    1.38    2.42
  -8   0  -4  939.24   29.58
   8   0   4  869.66   30.24
  -9   0  -4   -1.78    3.01
   9   0   4   -2.54    3.01
  -9   0  -4   -3.78    2.54
 -10   0  -4  531.26   21.07
  10   0   4  513.46   21.22
 -10   0  -4  492.44   18.87
 -11   0  -4    3.43    3.35
 -11   0  -4   -1.36    3.79
  11   0   4   -6.17    3.78
  12   0   4  519.67   22.74
 -12   0  -4  483.26   21.71
  13   0   4    0.95    4.99
 -13   0  -4    0.99    4.39
 -14   0  -4   -4.25    4.75
 -15   0  -4   -2.92    4.86
 -16   0  -4  182.91   15.60
 -17   0  -4   -2.31    7.01
 -18   1   4  214.25   17.86
 -17   1   4   30.78    7.80
 -16   1   4  198.04   15.58
 -15   1   4   26.05    7.18
 -14   1   4   96.63   10.55
 -13   1   4    3.58    4.46
  12   1  -4  198.59   12.40
 -12   1   4  208.24   12.70
 -11   1   4   21.98    5.15
 -11   1   4   28.23    3.51
  11   1  -4   19.73    5.09
 -10   1   4  765.70   23.76
  10   1  -4  734.70   26.29
 -10   1   4  747.19   27.10
  -9   1   4  178.54   10.42
  -9   1   4  193.72    8.21
   9   1  -4  199.66   10.35
  -8   1   4  861.32   28.58
   8   1  -4  822.44   27.50
  -8   1   4  871.45   26.08
   7   1  -4   75.18    5.69
  -7   1   4   69.48    4.48
  -7   1   4   85.25    6.39
   6   1  -4  608.90   19.84
  -6   1   4  607.87   20.72
  -6   1   4  611.21   19.09
  -5   1   4   -1.07    1.45
   5   1  -4    1.88    2.10
  -5   1   4    1.37    2.29
   4   1  -4  984.67   28.38
  -4   1   4  979.03   29.04
  -4   1   4  995.85   29.95
  -3   1   4  912.67   27.60
  -3   1   4  916.65   27.07
  -2   1   4 1478.11   42.15
  -2   1   4 1485.15   42.45
  -1   1   4   15.32    2.26
  -1   1   4   14.23    2.04
   0   1   4  828.06   23.76
   0   1   4  821.54   24.90
   1   1   4 1873.54   51.60
   1   1   4 1843.13   53.19
  -2   1  -4   23.39    3.08
   2   1   4   21.36    2.99
   2   1   4   28.23    2.56
  -2   1  -4   30.15    3.47
  -3   1  -4  122.19    6.23
   3   1   4  121.24    6.40
  -3   1  -4  119.04    6.58
   4   1   4  695.49   22.07
  -4   1  -4  672.06   20.71
  -4   1  -4  680.59   22.46
  -5   1  -4  144.96    7.25
   5   1   4  141.35    7.65
  -5   1  -4  151.82    7.74
   5   1   4  129.88    7.05
   6   1   4 3079.24   86.30
  -6   1  -4 3080.95   88.06
  -7   1  -4  194.92    9.64
   7   1   4  191.83   10.19
  -8   1  -4 1111.24   35.14
   8   1   4 1094.87   35.77
  -9   1  -4   -2.35    3.13
  -9   1  -4    1.64    3.21
 -10   1  -4   63.03    7.37
 -10   1  -4   51.90    5.96
 -11   1  -4   41.02    5.61
 -11   1  -4   15.60    4.98
 -12   1  -4   91.34    9.60
 -13   1  -4  134.73   12.02
 -14   1  -4  344.21   19.06
 -15   1  -4   93.07   11.38
 -16   1  -4   32.05    8.58
 -17   1  -4    8.22    6.77
 -18   2   4   -5.28    5.04
 -17   2   4   14.99    6.40
 -16   2   4   32.16    8.09
 -15   2   4  173.09   13.96
 -14   2   4  192.12   14.07
 -13   2   4  275.20   15.43
 -12   2   4  369.68   17.59
 -11   2   4  141.04   10.48
 -11   2   4  159.90    8.28
 -10   2   4   18.67    4.93
 -10   2   4   20.31    3.61
  -9   2   4   -1.89    2.00
  -9   2   4   -1.75    2.75
  -8   2   4    2.91    2.92
  -8   2   4    6.57    2.40
  -7   2   4  508.43   18.45
  -7   2   4  510.44   17.16
  -6   2   4 2198.60   63.23
  -6   2   4 2207.41   62.86
  -5   2   4 1205.59   36.02
  -5   2   4 1238.41   36.53
  -4   2   4  509.28   16.77
  -4   2   4  522.93   17.11
  -3   2   4   71.29    4.80
  -3   2   4   72.86    4.50
  -2   2   4  408.96   14.15
  -2   2   4  444.74   13.99
  -1   2   4  291.23   10.56
   1   2  -4  282.49    9.63
   1   2  -4  295.71   10.53
  -1   2   4  289.84    9.49
   0   2   4  352.99   12.56
   0   2  -4  364.44   11.88
   0   2  -4  365.40   12.88
   0   2   4  379.78   11.30
  -1   2  -4 5415.08  154.53
   1   2   4 5857.13  150.98
   1   2   4 5710.13  154.29
  -1   2  -4 5375.97  142.67
   2   2   4 2795.33   78.90
  -2   2  -4 2793.81   73.39
  -2   2  -4 2810.69   79.52
  -3   2  -4 2151.57   62.16
   3   2   4 2162.25   61.49
  -3   2  -4 2124.22   57.31
  -4   2  -4  418.75   15.33
   4   2   4  408.09   14.60
   5   2   4  727.86   23.41
  -5   2  -4  719.17   24.14
   6   2   4   15.56    3.20
  -6   2  -4   16.83    3.64
  -7   2  -4   56.08    5.56
  -8   2  -4  566.74   20.69
  -9   2  -4  549.89   20.53
 -10   2  -4  314.63   14.23
 -11   2  -4  324.41   16.06
 -11   2  -4  297.98   14.43
 -12   2  -4  317.99   16.82
 -12   2  -4  318.55   15.09
 -13   2  -4   91.27   10.54
 -14   2  -4   30.93    7.29
 -15   2  -4   20.33    6.95
 -16   2  -4    8.25    6.88
 -17   2  -4   52.46   10.11
 -18   3   4   28.71    8.20
 -17   3   4  180.04   15.76
 -16   3   4   15.51    6.35
 -15   3   4   74.18   10.24
 -14   3   4   55.16    8.67
 -13   3   4   47.58    7.90
 -12   3   4   20.25    5.40
 -12   3   4   15.65    3.96
 -11   3   4  862.31   27.88
 -11   3   4  807.14   29.77
 -10   3   4   11.32    4.29
 -10   3   4   26.52    4.15
  -9   3   4 1503.75   46.87
  -9   3   4 1523.86   45.59
  -8   3   4  169.46    8.44
  -8   3   4  172.95    9.74
  -7   3   4 1999.99   58.96
  -7   3   4 2049.01   58.93
  -6   3   4   45.47    4.18
  -6   3   4   31.47    4.12
   6   3  -4   36.49    2.21
   5   3  -4  133.57    5.10
  -5   3   4  124.63    6.76
  -5   3   4  128.56    6.91
  -4   3   4  571.89   19.21
  -4   3   4  609.13   18.88
   4   3  -4  578.74   17.74
  -3   3   4 2041.49   57.61
   3   3  -4 2087.55   58.05
  -3   3   4 2045.58   59.00
   3   3  -4 2057.12   53.53
  -2   3   4  287.21   10.59
   2   3  -4  268.06    9.97
  -2   3   4  273.76    9.60
   2   3  -4  263.71    9.14
   1   3  -4 2360.67   65.78
  -1   3   4 2193.44   65.70
  -1   3   4 2381.28   63.39
   0   3   4   45.71    2.54
   0   3  -4   49.05    4.11
   0   3   4   45.04    3.83
   1   3   4 2111.57   57.51
   1   3   4 2093.08   60.08
  -1   3  -4 2100.41   60.58
   2   3   4    4.73    2.12
  -2   3  -4    9.20    2.70
  -3   3  -4   19.87    3.57
   3   3   4   21.55    3.12
  -4   3  -4  190.02    9.30
   4   3   4  173.94    8.14
   5   3   4 1898.82   55.25
  -5   3  -4 1897.07   56.38
   6   3   4  382.35   14.40
  -6   3  -4  391.68   15.56
   7   3   4 1779.65   53.04
  -7   3  -4 1836.82   54.68
  -8   3  -4   31.16    5.03
  -9   3  -4  426.96   17.56
 -10   3  -4   27.46    5.51
 -10   3  -4   23.83    5.17
 -11   3  -4    4.34    3.77
 -11   3  -4    2.99    3.79
 -12   3  -4   53.92    7.24
 -12   3  -4   53.05    8.17
 -13   3  -4  304.32   17.37
 -14   3  -4   43.08    8.17
 -15   3  -4  145.47   13.84
 -16   3  -4  -10.25    5.03
 -17   3  -4   36.47    9.62
 -18   4   4   -3.57    5.13
 -17   4   4   -3.65    4.64
 -16   4   4   61.54    9.53
 -15   4   4  277.26   16.93
 -14   4   4    3.68    4.56
 -13   4   4  600.85   25.12
 -12   4   4   15.71    5.17
 -12   4   4   12.95    4.07
 -11   4   4  205.17   10.77
 -11   4   4  200.56   11.89
 -10   4   4   57.47    5.92
 -10   4   4   49.49    6.71
  -9   4   4    1.47    3.31
  -9   4   4    7.81    3.27
  -8   4   4   26.82    4.60
  -8   4   4   19.08    3.98
  -7   4   4 1790.94   53.70
  -7   4   4 1828.72   53.22
  -6   4   4    8.99    2.82
   6   4  -4    6.55    1.35
  -6   4   4    8.54    2.79
   5   4  -4 2838.02   79.70
  -5   4   4 2903.75   82.12
  -5   4   4 2891.49   80.37
  -4   4   4    2.76    1.92
  -4   4   4    3.50    2.43
   4   4  -4    2.72    1.58
  -3   4   4  815.80   23.74
  -3   4   4  756.79   25.07
   3   4  -4  795.45   23.98
  -2   4   4  155.50    6.29
   2   4  -4  158.46    7.15
  -2   4   4  140.95    7.30
  -1   4   4  231.64    9.89
   1   4  -4  248.33    9.96
  -1   4   4  243.65    7.69
   0   4  -4  214.59    9.40
   0   4   4  210.18    6.58
   0   4   4  219.51    9.19
   1   4   4 5093.55  141.74
  -1   4  -4 5117.35  142.23
  -2   4  -4   67.42    5.41
   2   4   4   69.64    4.99
  -3   4  -4 3007.84   85.59
   3   4   4 2962.57   84.46
  -4   4  -4  364.61   14.56
   4   4   4  365.11   13.47
   5   4   4  241.61   10.40
  -5   4  -4  268.45   12.01
  -6   4  -4   43.10    5.27
   6   4   4   30.15    3.87
  -7   4  -4   98.93    7.66
   7   4   4   96.23    6.31
   8   4   4   43.71    4.50
  -8   4  -4   41.12    5.76
  -9   4  -4  902.85   31.30
 -10   4  -4  144.64   10.10
 -11   4  -4  405.31   18.09
 -11   4  -4  417.56   19.30
 -12   4  -4    8.92    4.62
 -12   4  -4   13.87    4.87
 -13   4  -4  100.64   10.87
 -13   4  -4  117.69    9.65
 -14   4  -4    2.90    5.12
 -15   4  -4    7.07    5.15
 -16   4  -4    8.60    5.72
 -17   4  -4   93.94   12.91
 -18   5   4   24.34    7.94
 -17   5   4   81.67   11.54
 -16   5   4   74.97   10.93
 -15   5   4   86.70   10.76
 -14   5   4   28.89    6.57
 -13   5   4    2.79    3.79
 -13   5   4    2.62    4.70
 -12   5   4   21.35    5.66
 -12   5   4   15.12    4.51
 -11   5   4  519.97   21.47
 -11   5   4  536.86   20.45
 -10   5   4  651.97   23.63
 -10   5   4  665.95   24.63
  -9   5   4  732.54   25.90
  -9   5   4  742.01   25.59
  -8   5   4  651.26   23.00
  -8   5   4  654.91   22.98
  -7   5   4   42.52    4.82
  -7   5   4   35.00    4.75
  -6   5   4   42.96    4.85
  -6   5   4   31.43    3.95
   6   5  -4   32.77    2.56
  -5   5   4   93.34    5.82
   5   5  -4  102.89    5.22
  -5   5   4  110.64    7.06
  -4   5   4  999.57   29.12
  -4   5   4  977.79   31.03
   4   5  -4  957.15   29.16
   3   5  -4 1727.96   50.03
  -3   5   4 1732.33   48.69
  -3   5   4 1744.82   51.51
  -2   5   4 2104.17   58.60
   2   5  -4 2149.15   60.99
  -1   5   4 2901.04   78.29
  -1   5   4 2832.59   82.13
   1   5  -4 2908.91   81.88
   0   5  -4  750.16   24.44
   0   5   4  750.85   24.42
  -1   5  -4 2392.98   68.62
   1   5   4 2335.02   68.02
  -2   5  -4 1557.28   47.64
   2   5   4 1602.67   46.88
   3   5   4  256.69   10.96
  -3   5  -4  273.67   12.17
  -4   5  -4   28.80    4.47
   4   5   4   29.49    3.74
  -5   5  -4  349.71   14.90
   5   5   4  349.32   13.53
  -6   5  -4    7.48    3.46
   6   5   4   12.96    3.06
  -7   5  -4  342.50   15.08
   7   5   4  319.25   12.96
   8   5   4  165.89    8.56
  -8   5  -4  164.94   10.56
  -9   5  -4   62.73    7.40
   9   5   4   58.99    5.19
 -10   5  -4   18.87    5.37
 -11   5  -4   47.57    7.07
 -11   5  -4   57.52    7.87
 -12   5  -4   69.60    8.32
 -12   5  -4   60.73    8.38
 -13   5  -4  314.57   17.47
 -13   5  -4  312.97   16.62
 -14   5  -4   67.32    9.68
 -15   5  -4  252.20   16.90
 -16   5  -4   66.86   10.77
 -18   6   4    9.85    6.45
 -17   6   4    0.97    5.85
 -16   6   4   14.21    6.63
 -15   6   4   65.34    9.78
 -14   6   4  324.40   18.02
 -13   6   4  355.66   16.49
 -13   6   4  347.50   17.56
 -12   6   4  182.35   11.04
 -12   6   4  177.52   11.45
 -11   6   4  219.55   12.55
 -11   6   4  197.64   11.51
 -10   6   4   11.13    4.55
 -10   6   4   11.19    4.35
  -9   6   4   72.97    7.04
  -9   6   4   62.59    6.72
  -8   6   4 1132.19   36.92
  -8   6   4 1146.72   36.15
   7   6  -4   77.94    3.76
  -7   6   4   65.84    5.69
  -7   6   4   77.16    6.64
  -6   6   4  525.92   20.00
  -6   6   4  571.37   19.00
   6   6  -4  555.33   17.33
  -5   6   4  696.94   21.97
   5   6  -4  698.20   21.70
  -5   6   4  679.71   24.05
  -4   6   4 1674.99   48.56
   4   6  -4 1721.61   49.78
  -4   6   4 1754.88   51.85
   3   6  -4  477.65   16.60
  -3   6   4  498.61   18.04
  -3   6   4  476.60   15.20
  -2   6   4   51.68    5.14
   2   6  -4   62.21    4.92
  -2   6   4   56.64    3.34
   1   6  -4   22.20    3.63
  -1   6   4   22.93    3.81
   0   6   4 1132.17   34.81
   0   6  -4 1096.83   34.81
  -1   6  -4 1305.40   40.27
   1   6   4 1287.66   39.63
   2   6   4 2682.22   76.93
  -2   6  -4 2659.58   77.85
   3   6   4  552.82   19.31
  -3   6  -4  552.31   20.51
  -4   6  -4  807.99   27.49
   4   6   4  765.71   25.60
   5   6   4  287.78   12.29
  -5   6  -4  328.73   14.45
   6   6   4   -0.91    2.35
  -6   6  -4   -2.32    3.00
  -7   6  -4    2.57    3.43
   7   6   4   -2.06    2.30
   8   6   4  140.23    7.88
  -8   6  -4  145.34   10.32
  -9   6  -4   67.18    7.97
 -10   6  -4  494.92   21.20
 -11   6  -4   84.13    9.01
 -11   6  -4   73.14    8.53
 -12   6  -4  170.21   12.96
 -12   6  -4  168.83   12.09
 -13   6  -4   55.96    8.20
 -13   6  -4   61.34    9.02
 -14   6  -4   18.10    6.53
 -15   6  -4    1.55    5.74
 -16   6  -4   56.03   10.08
 -17   7   4    2.35    6.27
 -16   7   4  152.11   14.00
 -15   7   4   -0.85    4.76
 -14   7   4   17.81    5.86
 -13   7   4   15.14    5.61
 -13   7   4   11.70    4.73
 -12   7   4  207.83   12.88
 -12   7   4  263.38   13.80
 -11   7   4   89.40    8.54
 -11   7   4   97.32    8.74
 -10   7   4 1256.68   42.34
 -10   7   4 1390.52   43.52
  -9   7   4   45.00    6.29
  -9   7   4   52.30    6.18
  -8   7   4  598.31   22.43
  -8   7   4  573.83   21.03
  -7   7   4   98.05    7.70
   7   7  -4   90.60    4.90
  -7   7   4  100.60    6.68
  -6   7   4   93.93    5.96
  -6   7   4   75.36    6.82
   6   7  -4   86.38    5.20
   5   7  -4  159.27    7.64
  -5   7   4  160.16    9.43
  -5   7   4  149.67    7.42
  -4   7   4  434.26   17.23
  -4   7   4  439.82   14.57
   4   7  -4  439.17   15.71
  -3   7   4   65.24    6.15
   3   7  -4   75.87    5.66
  -3   7   4   69.57    4.16
  -2   7   4 2479.52   72.91
  -2   7   4 2446.80   67.90
   2   7  -4 2530.94   72.05
  -1   7   4    3.52    2.56
   1   7  -4    4.42    2.89
   0   7   4  697.63   23.93
   0   7  -4  688.18   23.96
  -1   7  -4   15.32    3.69
   1   7   4   20.05    3.72
   2   7   4   23.87    4.02
  -2   7  -4   24.05    4.44
  -3   7  -4    0.02    3.01
   3   7   4    1.87    2.47
  -4   7  -4  666.22   25.13
   4   7   4  731.10   24.07
   5   7   4   35.57    4.56
  -5   7  -4   42.34    6.26
  -6   7  -4 1609.34   50.57
   6   7   4 1570.20   48.02
  -7   7  -4  140.57   10.51
   7   7   4  143.16    8.32
  -8   7  -4 1046.15   36.34
   8   7   4 1029.07   32.99
  -9   7  -4   -0.27    4.35
 -10   7  -4   29.58    6.39
 -11   7  -4   11.02    5.35
 -11   7  -4    9.10    4.92
 -12   7  -4  162.94   12.45
 -12   7  -4  173.73   13.02
 -13   7  -4   33.94    7.39
 -13   7  -4   48.33    8.45
 -14   7  -4  217.15   14.65
 -14   7  -4  206.97   15.36
 -15   7  -4    6.60    5.84
 -16   7  -4  124.84   13.77
 -17   8   4    1.23    6.14
 -16   8   4   36.46    8.24
 -15   8   4   54.09    9.14
 -14   8   4  264.71   15.92
 -14   8   4  237.27   14.67
 -13   8   4   11.54    4.93
 -13   8   4   10.49    5.00
 -12   8   4  332.84   17.02
 -12   8   4  357.72   17.13
 -11   8   4   69.61    7.84
 -11   8   4   70.21    8.12
 -10   8   4  196.53   12.10
  -9   8   4  187.71   11.51
  -9   8   4  206.98   11.36
  -8   8   4  243.42   13.03
  -8   8   4  239.25   11.59
  -7   8   4  132.46    9.38
  -7   8   4  125.57    7.66
   7   8  -4  137.16    6.63
  -6   8   4  719.48   23.70
   6   8  -4  727.19   23.53
  -6   8   4  753.74   26.59
   5   8  -4   32.49    4.13
  -5   8   4   31.01    3.56
  -5   8   4   27.18    4.83
  -4   8   4 1397.37   43.69
   4   8  -4 1362.61   41.51
  -4   8   4 1345.27   39.22
  -3   8   4  148.47    9.25
   3   8  -4  142.93    8.31
  -3   8   4  145.34    6.13
  -2   8   4  148.61    5.50
  -2   8   4  145.50    8.95
   2   8  -4  169.25    9.00
   1   8  -4   -0.17    2.53
  -1   8   4    0.24    2.64
   0   8   4  358.84   15.03
   0   8  -4  352.83   15.05
   1   8   4    2.66    2.91
  -1   8  -4   -0.12    3.03
  -2   8  -4 1194.69   39.41
   2   8   4 1231.59   38.64
   3   8   4   60.04    5.94
  -3   8  -4   75.53    7.58
   4   8   4 1198.63   38.05
  -4   8  -4 1198.60   39.81
   5   8   4    2.04    2.59
  -5   8  -4    2.27    3.62
  -6   8  -4   44.95    6.97
   6   8   4   37.94    5.02
  -7   8  -4   36.79    6.66
   7   8   4   40.04    5.17
   8   8   4   83.38    6.66
  -8   8  -4   80.76    8.87
  -9   8  -4   37.13    6.72
 -10   8  -4  595.79   25.22
 -11   8  -4   80.12    9.66
 -12   8  -4  208.62   13.62
 -12   8  -4  213.66   14.30
 -13   8  -4   33.73    7.63
 -13   8  -4   44.34    8.11
 -14   8  -4   21.05    6.67
 -14   8  -4   40.42    7.92
 -15   8  -4    0.81    5.50
 -16   8  -4   36.13    8.28
 -17   9   4   58.45   10.40
 -16   9   4  116.93   13.00
 -15   9   4   12.32    6.39
 -14   9   4    2.39    4.79
 -14   9   4    3.45    4.88
 -13   9   4    6.34    4.80
 -13   9   4    8.05    4.68
 -12   9   4   32.87    6.44
 -12   9   4   52.46    7.72
 -11   9   4  116.22    9.64
 -11   9   4  132.14   10.73
 -10   9   4  245.67   12.67
 -10   9   4  226.13   13.53
  -9   9   4  145.81    9.55
  -9   9   4  135.31   10.53
  -8   9   4  197.63   11.93
  -8   9   4  200.02   10.59
  -7   9   4  217.11   12.52
   7   9  -4  210.15    9.41
  -7   9   4  223.98   10.38
  -6   9   4    2.13    3.36
  -6   9   4   -0.72    2.30
   6   9  -4    3.44    2.67
   5   9  -4    9.46    3.51
  -5   9   4    9.82    4.18
  -5   9   4   18.18    3.05
  -4   9   4  356.91   16.00
  -4   9   4  355.93   12.37
   4   9  -4  348.33   14.55
  -3   9   4   69.86    7.19
   3   9  -4   81.47    6.72
  -3   9   4   74.79    4.29
  -2   9   4 1204.71   39.84
   2   9  -4 1242.15   39.08
   1   9  -4  353.62   15.15
  -1   9   4  319.92   14.91
   0   9   4  410.14   16.86
   0   9  -4  385.36   16.56
   1   9   4   54.34    6.26
  -1   9  -4   70.76    7.16
  -2   9  -4  436.91   18.89
   2   9   4  486.66   18.83
   3   9   4  224.82   11.44
  -3   9  -4  210.75   12.53
  -4   9  -4  340.60   16.99
   4   9   4  391.53   15.91
   5   9   4  948.18   31.79
  -5   9  -4  946.70   33.82
   6   9   4  440.26   17.88
  -6   9  -4  461.90   20.35
   7   9   4  604.03   21.66
  -7   9  -4  550.76   23.65
  -8   9  -4  408.80   19.86
  -9   9  -4  276.05   16.07
 -10   9  -4   11.78    5.47
 -11   9  -4    1.32    4.62
 -12   9  -4  210.23   15.24
 -12   9  -4  240.04   15.05
 -13   9  -4   23.17    6.34
 -13   9  -4   21.65    6.97
 -14   9  -4  126.47   12.64
 -14   9  -4  131.48   13.17
 -15   9  -4   24.75    7.51
 -16  10   4   -1.61    5.56
 -15  10   4   92.97   11.49
 -14  10   4   32.89    7.48
 -14  10   4   30.68    7.16
 -13  10   4  144.64   12.27
 -13  10   4  161.52   12.16
 -12  10   4   14.06    5.35
 -12  10   4   17.16    5.43
 -11  10   4   75.53    7.92
 -11  10   4   51.12    7.96
 -10  10   4   17.70    4.63
 -10  10   4   10.57    5.24
  -9  10   4   98.81    9.35
  -9  10   4   80.34    7.44
  -8  10   4  150.40    9.12
  -8  10   4  133.17   10.74
  -7  10   4  687.12   23.37
  -7  10   4  686.26   26.67
  -6  10   4  175.26    8.66
   6  10  -4  161.40    9.24
  -6  10   4  191.48   11.58
   5  10  -4 1284.63   40.35
  -5  10   4 1278.97   37.86
  -4  10   4  372.41   18.31
   4  10  -4  465.63   17.77
  -4  10   4  456.79   14.67
  -3  10   4 1083.99   30.51
   3  10  -4 1079.66   35.12
  -3  10   4 1011.67   36.16
   2  10  -4   92.33    7.80
  -2  10   4   96.51    8.58
   1  10  -4   18.18    4.95
  -1  10   4   21.04    4.76
   0  10  -4   22.59    4.99
   0  10   4   11.72    4.04
  -1  10  -4  522.43   21.45
   1  10   4  545.08   21.28
   2  10   4  116.74    8.91
  -2  10  -4  124.28    9.98
  -3  10  -4  874.89   31.96
   3  10   4  892.80   30.84
   4  10   4   59.02    6.64
  -4  10  -4   57.31    7.64
  -5  10  -4  190.02   13.04
   5  10   4  191.31   10.92
  -6  10  -4   60.47    8.36
   6  10   4   63.45    6.77
   7  10   4    7.95    3.64
  -7  10  -4   14.36    5.45
  -8  10  -4   33.31    7.20
  -9  10  -4  283.62   16.81
 -10  10  -4   99.61   11.09
 -11  10  -4  227.97   15.00
 -12  10  -4    0.88    4.85
 -12  10  -4    2.69    4.53
 -13  10  -4   26.71    6.86
 -13  10  -4   19.43    7.13
 -14  10  -4    0.84    5.06
 -14  10  -4    1.21    5.89
 -15  10  -4    2.64    5.75
 -15  11   4   83.75   10.85
 -15  11   4   66.71   10.34
 -14  11   4    0.09    5.38
 -14  11   4    2.17    4.86
 -13  11   4   -0.65    4.45
 -13  11   4    2.95    4.99
 -12  11   4    6.15    5.26
 -12  11   4   11.24    5.09
 -11  11   4  193.93   12.16
 -11  11   4  208.79   13.83
 -10  11   4   13.84    4.20
 -10  11   4    7.21    4.68
  -9  11   4  494.99   21.92
  -9  11   4  458.87   18.81
  -8  11   4   27.48    4.79
  -8  11   4   21.32    5.65
  -7  11   4   50.09    5.29
  -7  11   4   56.09    7.98
   6  11  -4   23.35    4.66
  -6  11   4   22.84    6.14
   5  11  -4   11.27    3.84
  -5  11   4   10.76    5.03
   4  11  -4   28.99    5.32
  -4  11   4   24.49    5.61
   3  11  -4  942.71   32.82
  -3  11   4  973.01   34.19
  -2  11   4    6.95    4.03
   2  11  -4    3.89    3.87
   1  11  -4  976.72   31.79
  -1  11   4  771.84   30.93
   0  11   4   91.79    8.69
   0  11  -4  112.03    9.39
   1  11   4  268.14   14.13
  -1  11  -4  266.43   14.60
   2  11   4    5.00    3.75
  -2  11  -4    6.04    4.38
   3  11   4   68.28    7.49
  -3  11  -4   69.60    8.35
   4  11   4   18.38    4.88
  -4  11  -4   27.03    6.64
  -5  11  -4  726.85   28.91
   5  11   4  731.40   26.97
  -6  11  -4   11.97    5.68
   6  11   4   23.33    5.20
  -7  11  -4  837.18   32.66
   7  11   4  826.77   29.40
  -8  11  -4   37.08    7.68
  -9  11  -4  265.59   16.26
 -10  11  -4    7.26    6.46
 -11  11  -4   62.62    9.88
 -11  11  -4   53.11    8.23
 -12  11  -4    0.16    4.63
 -12  11  -4   -1.99    5.93
 -13  11  -4  169.29   14.00
 -13  11  -4  157.03   14.51
 -14  11  -4   20.87    7.63
 -14  11  -4    8.49    5.83
 -15  12   4  116.71   12.63
 -14  12   4   55.85    9.22
 -13  12   4  194.43   15.06
 -12  12   4   49.68    8.73
 -11  12   4  218.01   14.96
 -10  12   4   -5.06    4.55
  -9  12   4    5.09    4.67
  -8  12   4    4.84    5.13
  -7  12   4  352.64   18.26
   6  12  -4  175.46   10.37
  -6  12   4  164.35   12.58
   5  12  -4  764.42   27.81
  -5  12   4  794.30   30.50
   4  12  -4   14.91    4.92
  -4  12   4   18.90    5.78
   3  12  -4  355.47   16.73
  -3  12   4  371.16   17.96
   2  12  -4   17.64    5.37
  -2  12   4   25.09    5.80
  -1  12   4   92.33    9.09
   1  12  -4   74.96    8.38
   0  12   4  126.23   10.28
   0  12  -4  118.15   10.31
  -1  12  -4  708.90   27.31
   1  12   4  656.37   26.42
   2  12   4  247.60   13.34
  -2  12  -4  220.73   14.09
   3  12   4  830.69   32.88
  -3  12  -4 1068.03   35.81
   4  12   4  100.09    9.07
  -4  12  -4   83.29    9.74
   5  12   4  102.57    8.90
  -5  12  -4   80.11    9.84
  -6  12  -4  116.98   11.52
   6  12   4  138.82   10.23
  -7  12  -4   45.51    8.54
  -8  12  -4   25.83    7.48
  -9  12  -4  230.65   16.42
 -10  12  -4   39.54    8.79
 -11  12  -4  371.99   19.41
 -11  12  -4  418.90   22.07
 -12  12  -4   53.62    9.73
 -12  12  -4   64.89    8.91
 -13  12  -4   39.25    8.06
 -13  12  -4   61.11   10.40
 -14  13   4    2.00    5.90
 -13  13   4   -2.62    5.20
 -12  13   4  153.44   13.99
 -11  13   4   54.65    9.01
 -10  13   4  296.70   17.75
  -9  13   4  225.60   15.22
  -8  13   4  269.24   16.22
  -7  13   4   46.20    7.93
  -6  13   4   10.18    5.38
   5  13  -4    9.51    4.63
  -5  13   4   16.16    5.61
  -4  13   4  143.12   12.00
   4  13  -4  149.76   10.76
   3  13  -4  280.13   15.09
  -3  13   4  304.40   16.49
   2  13  -4  293.21   15.68
  -2  13   4  316.27   16.80
   1  13  -4  189.64   12.59
  -1  13   4  190.06   12.53
   0  13   4  421.64   19.87
   0  13  -4  422.08   19.73
  -1  13  -4   17.84    5.82
   1  13   4    6.66    4.44
   2  13   4    4.50    3.84
  -2  13  -4   -1.43    4.24
   3  13   4   40.61    6.75
  -3  13  -4   47.71    8.27
   4  13   4   83.26    8.81
  -4  13  -4   82.86   10.26
   5  13   4  370.12   17.62
  -5  13  -4  343.85   19.02
   6  13   4  417.51   18.71
  -6  13  -4  363.12   20.51
  -7  13  -4  234.36   16.67
  -8  13  -4  175.33   14.69
  -9  13  -4   81.10   11.38
 -10  13  -4   25.95    8.06
 -11  13  -4   25.70    7.98
 -11  13  -4   21.59    6.03
 -12  13  -4   13.83    7.00
 -12  13  -4   12.57    5.37
 -13  13  -4   31.84    8.84
 -13  13  -4   27.01    7.41
 -13  14   4    4.91    6.45
 -12  14   4  206.24   16.19
 -11  14   4    1.42    6.01
 -10  14   4   19.01    7.00
  -9  14   4    1.08    5.56
  -8  14   4   37.57    8.10
  -7  14   4   53.31    8.92
  -6  14   4  428.11   21.40
  -5  14   4  107.78   11.15
   5  14  -4  105.19    9.40
  -4  14   4  356.81   18.93
   4  14  -4  358.45   17.45
  -3  14   4   64.01    8.80
   3  14  -4   64.39    8.28
   2  14  -4   65.11    8.48
  -2  14   4   61.27    8.79
  -1  14   4   21.79    5.93
   1  14  -4   13.38    5.45
   0  14   4  508.57   22.92
   0  14  -4  491.09   22.59
  -1  14  -4    2.79    4.95
   1  14   4    1.76    4.25
   2  14   4  514.57   22.74
  -2  14  -4  497.81   23.27
   3  14   4   66.60    8.53
  -3  14  -4   65.98    9.28
  -4  14  -4  406.84   21.38
   4  14   4  437.90   20.22
   5  14   4    5.51    4.18
  -5  14  -4    0.55    4.71
  -6  14  -4   76.66   10.47
  -7  14  -4    9.64    5.93
  -8  14  -4   86.49   11.95
  -9  14  -4   21.33    7.86
 -10  14  -4  159.14   15.20
 -11  14  -4   12.34    5.50
 -11  14  -4   16.64    8.22
 -12  14  -4   82.32   10.37
 -12  14  -4   99.48   12.86
 -12  15   4   90.51   12.30
 -11  15   4   27.68    8.18
 -10  15   4  236.44   17.40
  -9  15   4    8.74    6.19
  -8  15   4  304.87   18.53
  -7  15   4   -1.31    4.70
  -6  15   4    9.81    5.86
   5  15  -4   -0.64    3.93
  -5  15   4   -1.81    4.50
   4  15  -4  342.01   17.79
  -4  15   4  369.97   19.42
  -3  15   4   51.11    8.64
   3  15  -4   41.79    7.47
   2  15  -4  648.52   27.22
  -2  15   4  651.19   28.17
   1  15  -4  101.62   10.83
  -1  15   4   89.06   10.28
   0  15  -4  682.73   28.79
   0  15   4  718.68   29.50
   1  15   4    6.52    4.78
  -1  15  -4    9.52    5.75
   2  15   4   82.63    9.73
  -2  15  -4   85.03   10.54
   3  15   4   -3.65    3.50
  -3  15  -4   -5.37    4.25
   4  15   4   45.32    7.40
  -4  15  -4   37.29    8.23
   5  15   4   -0.64    3.86
  -5  15  -4   -6.46    4.04
  -6  15  -4  219.57   16.41
  -7  15  -4   19.27    7.75
  -8  15  -4   74.35   11.48
  -9  15  -4   -1.43    6.14
 -10  15  -4   11.60    7.24
 -11  15  -4   -5.74    6.58
 -11  16   4   -5.33    5.97
 -10  16   4   29.73    8.15
  -9  16   4    9.11    6.02
  -8  16   4    6.69    6.34
  -7  16   4  217.33   16.88
  -6  16   4  271.54   17.59
  -5  16   4  180.19   14.78
   4  16  -4   96.79   10.31
  -4  16   4  106.75   12.05
  -3  16   4   11.87    6.15
   3  16  -4    9.50    5.47
  -2  16   4   -2.18    4.46
   2  16  -4   -2.84    4.26
   1  16  -4    6.51    5.47
  -1  16   4    7.50    5.51
   0  16  -4  180.08   14.40
   0  16   4  212.46   15.16
   1  16   4   57.40    9.01
  -1  16  -4   65.24    9.87
  -2  16  -4  506.68   25.03
   2  16   4  533.01   24.61
   3  16   4   53.42    8.36
  -3  16  -4   49.02    8.98
  -4  16  -4  152.20   14.26
   4  16   4  166.86   13.33
  -5  16  -4   37.82    8.70
  -6  16  -4    5.12    6.05
  -7  16  -4    0.76    6.65
  -8  16  -4   92.06   13.00
  -9  16  -4   34.34    9.69
 -10  16  -4   83.60   13.17
 -10  17   4   96.84   13.09
  -9  17   4  102.01   13.28
  -8  17   4  136.19   14.45
  -7  17   4   79.99   11.59
  -6  17   4   30.65    7.77
  -5  17   4   21.47    7.36
   4  17  -4    8.87    5.06
  -4  17   4    4.17    5.01
  -3  17   4  134.11   13.65
   3  17  -4  142.45   12.74
  -2  17   4   58.15    9.69
   2  17  -4   57.40    9.18
  -1  17   4  292.75   18.02
   1  17  -4  249.85   16.76
   0  17   4  199.11   15.68
   0  17  -4  229.07   16.44
   1  17   4   78.45   10.65
  -1  17  -4   86.30   11.39
   2  17   4   -3.06    4.48
  -2  17  -4    3.25    6.00
  -3  17  -4   31.56    8.38
   3  17   4   29.15    7.20
   4  17   4   46.44    8.25
  -4  17  -4   39.46    8.52
  -5  17  -4  161.74   15.46
  -6  17  -4  109.64   13.71
  -7  17  -4  204.30   17.74
  -8  17  -4   22.48    9.36
  -8  18   4    4.68    6.55
  -7  18   4  106.97   13.19
  -6  18   4    4.55    5.50
  -5  18   4  175.83   16.11
  -4  18   4   -1.04    5.04
   3  18  -4   79.36   10.54
  -3  18   4   84.03   11.72
   2  18  -4   -0.50    4.79
  -2  18   4   -2.06    4.68
  -1  18   4   11.20    6.25
   1  18  -4    7.54    5.75
   0  18   4   22.84    7.13
   0  18  -4   22.01    7.60
  -1  18  -4  130.87   14.32
   1  18   4  188.39   15.45
   2  18   4   27.65    7.37
  -2  18  -4   19.10    7.26
   3  18   4  195.65   15.66
  -3  18  -4  175.42   16.01
  -4  18  -4   15.51    6.71
  -5  18  -4   63.16   10.44
  -6  18  -4    5.92    6.29
  -7  18  -4   16.56    7.22
  -6  19   4    3.44    5.55
  -5  19   4   26.65    8.19
  -4  19   4    0.99    5.60
   3  19  -4  178.72   15.10
  -3  19   4  160.39   15.78
   2  19  -4   14.43    6.22
  -2  19   4   -2.65    4.95
  -1  19   4  246.47   18.81
   1  19  -4  296.42   18.77
   0  19   4    4.52    6.04
   0  19  -4   -3.86    5.27
   1  19   4   69.56   10.93
  -1  19  -4   72.06   11.61
  -2  19  -4   -1.27    6.03
   2  19   4   -4.91    5.09
  -3  19  -4   -0.96    6.18
   3  19   4    6.88    5.33
  -4  19  -4   79.34   12.37
  -5  19  -4  116.52   14.48
   1  20  -4   -2.90    5.67
  -1  20   4    1.72    5.03
   0  20  -4    4.50    6.50
   0  20   4    7.09    5.89
  -6 -19   5  180.92   16.54
   6 -19  -5  193.82   17.24
   5 -19  -5   -5.23    7.36
  -5 -19   5    6.34    7.57
  -4 -19   5   57.50   11.31
   4 -19  -5   67.34   11.73
   3 -19  -5   -5.01    7.11
  -3 -19   5    4.57    7.41
   2 -19  -5   14.55    8.87
  -2 -19   5    0.21    6.88
   1 -19  -5   -6.90    7.39
  -1 -19   5   -0.20    6.46
   0 -19   5  130.30   14.59
   0 -19  -5  144.40   15.22
  -1 -19  -5   -1.18    7.74
   1 -19   5   -2.54    6.63
  -2 -19  -5  169.03   16.62
   2 -19   5  170.35   16.25
   3 -19   5   14.57    7.79
  -3 -19  -5   -7.64    6.86
  -4 -19  -5   37.37   10.67
   4 -19   5   23.63    8.88
   8 -18  -5   17.24    9.13
  -8 -18   5   15.05    7.80
  -7 -18   5    2.51    6.52
   7 -18  -5   11.42    7.92
   6 -18  -5   63.55   11.39
  -6 -18   5   56.39   10.22
  -5 -18   5   -4.92    5.67
   5 -18  -5    4.09    7.54
  -4 -18   5  194.68   16.10
   4 -18  -5  172.85   15.67
   3 -18  -5    8.93    8.45
  -3 -18   5   -0.68    7.22
  -2 -18   5  315.02   19.86
   2 -18  -5  341.57   20.52
  -1 -18   5    8.18    6.55
   1 -18  -5    4.67    7.54
   0 -18  -5  169.14   15.54
   0 -18   5  168.79   15.08
   1 -18   5   -2.00    6.17
  -1 -18  -5  -10.30    6.03
   2 -18   5   13.99    7.68
  -2 -18  -5    7.50    7.41
  -3 -18  -5    3.80    7.36
   3 -18   5    6.23    6.88
   4 -18   5   88.28   12.40
  -4 -18  -5   84.18   12.51
   5 -18   5    4.96    7.10
  -5 -18  -5  -11.39    6.50
  -6 -18  -5  156.87   16.58
   6 -18   5  191.12   16.61
 -10 -17   5   38.03    9.60
  10 -17  -5   39.55   10.07
  -9 -17   5   17.34    7.74
   9 -17  -5   16.72    8.38
  -8 -17   5  123.23   13.50
   8 -17  -5  133.56   14.11
   7 -17  -5   77.59   11.67
  -7 -17   5   79.17   11.87
  -6 -17   5  259.33   17.94
   6 -17  -5  276.85   18.25
   5 -17  -5   64.56   10.85
  -5 -17   5   47.02    9.28
  -4 -17   5    3.22    6.21
   4 -17  -5   -2.97    6.41
  -3 -17   5    2.18    5.85
   3 -17  -5    0.19    6.59
  -2 -17   5   11.39    6.18
   2 -17  -5    2.01    6.54
  -1 -17   5   65.87   10.17
   1 -17  -5  105.76   12.33
   0 -17   5  263.50   16.96
   0 -17  -5  235.10   17.12
   1 -17   5  259.22   17.26
  -1 -17  -5  272.15   18.04
   2 -17   5  219.97   16.42
  -2 -17  -5  238.86   17.21
   3 -17   5  120.63   13.00
  -3 -17  -5  105.65   12.87
  -4 -17  -5   28.44    9.17
   4 -17   5   21.06    7.66
  -5 -17  -5    2.39    7.06
   5 -17   5   -2.16    6.05
   6 -17   5   28.17    8.40
  -6 -17  -5   22.62    8.13
   7 -17   5   61.39   10.69
  -7 -17  -5   62.93   11.85
   8 -17   5   67.55   11.27
  -8 -17  -5   73.45   13.04
 -11 -16   5  170.83   16.13
  11 -16  -5  181.64   16.35
 -10 -16   5   81.13   11.74
  10 -16  -5   69.21   11.64
   9 -16  -5  159.33   14.86
  -9 -16   5  133.40   13.85
   8 -16  -5   64.27   10.50
  -8 -16   5   26.01    8.19
   7 -16  -5   20.06    7.89
  -7 -16   5   12.64    6.89
  -6 -16   5    7.32    6.06
   6 -16  -5    0.62    5.96
  -5 -16   5  215.22   15.45
   5 -16  -5  218.46   15.89
   4 -16  -5  155.92   13.71
  -4 -16   5  152.95   13.39
   3 -16  -5  170.08   13.79
  -3 -16   5  165.66   13.74
  -2 -16   5   65.85   10.04
   2 -16  -5   62.80   10.10
  -1 -16   5  368.18   19.87
   1 -16  -5  332.30   19.21
   0 -16  -5    2.15    5.71
   0 -16   5   -0.22    5.40
  -1 -16  -5    8.09    6.75
   1 -16   5   11.26    6.30
  -2 -16  -5   87.50   11.14
   2 -16   5   62.93    9.77
   3 -16   5  106.74   11.91
  -3 -16  -5   97.83   11.49
  -4 -16  -5  117.79   12.90
   4 -16   5  109.68   12.23
  -5 -16  -5  185.03   15.52
   5 -16   5  206.51   15.63
  -6 -16  -5  189.48   16.22
   6 -16   5  182.42   15.16
  -7 -16  -5   39.88    9.85
   7 -16   5   42.24    9.19
  -8 -16  -5   39.91   10.37
   8 -16   5   59.39   10.55
  -9 -16  -5    4.72    8.13
   9 -16   5    1.32    6.28
  12 -15  -5    4.82    7.33
 -12 -15   5   -7.32    6.31
 -11 -15   5   22.28    7.98
  11 -15  -5   12.87    7.91
  10 -15  -5   19.07    8.07
 -10 -15   5    9.27    7.16
  -9 -15   5   44.89    8.87
   9 -15  -5   40.45    9.06
  -8 -15   5   10.99    6.39
   8 -15  -5   14.73    7.16
  -7 -15   5  318.06   18.52
   7 -15  -5  347.22   19.13
  -6 -15   5   10.27    5.88
   6 -15  -5   23.60    7.35
   5 -15  -5  205.14   14.77
  -5 -15   5  196.10   14.38
   4 -15  -5    6.59    5.98
  -4 -15   5    0.50    4.94
  -3 -15   5    9.73    5.85
   3 -15  -5   12.81    6.39
  -2 -15   5    7.27    5.97
   2 -15  -5    9.48    6.19
   1 -15  -5  392.17   20.09
  -1 -15   5  391.18   19.88
   0 -15   5    9.08    5.61
   0 -15  -5   -0.33    5.87
  -1 -15  -5  779.75   30.96
   1 -15   5  758.26   30.72
   2 -15   5    9.09    5.95
  -2 -15  -5   18.86    6.89
  -3 -15  -5  210.51   15.30
   3 -15   5  224.30   15.22
  -4 -15  -5    8.74    6.41
   4 -15   5    3.67    5.72
  -5 -15  -5   13.78    7.21
   5 -15   5   14.49    6.73
  -6 -15  -5    3.14    6.71
   6 -15   5    2.35    5.94
  -7 -15  -5  202.28   16.46
   7 -15   5  203.94   15.52
  -8 -15  -5   15.17    8.08
   8 -15   5   15.49    6.69
   9 -15   5  245.74   17.88
  -9 -15  -5  242.91   18.82
 -10 -15  -5    2.14    7.81
  10 -15   5    8.29    7.06
 -13 -14   5   90.51   12.25
  13 -14  -5   88.47   12.51
 -12 -14   5   -4.49    5.57
  12 -14  -5    2.38    6.77
  11 -14  -5  355.52   20.65
 -11 -14   5  357.26   20.53
  10 -14  -5   82.58   11.39
 -10 -14   5   76.94   10.68
   9 -14  -5  204.43   15.19
  -9 -14   5  211.50   15.42
  -8 -14   5   16.85    6.81
   8 -14  -5   15.58    6.49
   7 -14  -5   20.62    6.61
  -7 -14   5   15.24    6.34
  -6 -14   5    3.44    5.18
   6 -14  -5    0.11    5.35
   5 -14  -5  288.58   16.63
  -5 -14   5  296.45   16.68
   4 -14  -5    8.43    6.11
  -4 -14   5   16.59    5.94
  -3 -14   5  770.00   30.32
   3 -14  -5  809.31   30.45
   2 -14  -5   -2.06    5.14
  -2 -14   5    1.53    4.90
  -1 -14   5  454.94   20.65
  -1 -14   5  413.48   16.98
   1 -14  -5  406.67   19.97
   0 -14   5    8.79    3.83
   0 -14   5    6.60    5.33
   0 -14  -5    0.25    5.05
  -1 -14  -5   48.02    8.21
   1 -14   5   39.58    7.65
   1 -14   5   34.81    5.54
   2 -14   5   51.92    6.37
  -2 -14  -5   55.23    8.76
   2 -14   5   49.03    8.16
  -3 -14  -5  135.86   12.09
   3 -14   5  138.24   11.81
  -4 -14  -5  130.05   12.43
   4 -14   5  154.17   12.56
   5 -14   5  356.69   18.99
  -5 -14  -5  372.82   19.92
  -6 -14  -5   76.44   10.77
   6 -14   5   62.26    9.40
  -7 -14  -5  167.25   14.81
   7 -14   5  192.52   14.60
   8 -14   5   30.81    7.59
  -8 -14  -5   16.45    8.11
  -9 -14  -5   10.79    7.50
   9 -14   5   18.91    7.02
 -10 -14  -5    9.75    7.66
  10 -14   5   -0.17    5.65
 -11 -14  -5   70.31   12.22
  11 -14   5   71.04   11.42
 -14 -13   5   75.27   11.43
  14 -13  -5   41.38   10.05
 -13 -13   5  111.61   12.80
  13 -13  -5   98.70   12.45
 -12 -13   5   47.80    9.21
  12 -13  -5   53.26    9.54
 -11 -13   5    0.74    5.26
  11 -13  -5   -0.97    6.16
 -10 -13   5    6.55    5.51
  10 -13  -5    2.49    5.84
  -9 -13   5   78.17   10.26
   9 -13  -5   85.52   10.44
  -9 -13   5   94.97    9.42
  -8 -13   5  210.01   14.58
  -8 -13   5  211.09   12.77
   8 -13  -5  184.60   13.57
  -7 -13   5  301.36   14.94
  -7 -13   5  302.31   16.65
   7 -13  -5  258.83   15.80
   6 -13  -5  225.03   14.16
  -6 -13   5  211.74   12.24
  -6 -13   5  219.95   14.05
  -5 -13   5  160.17   12.12
   5 -13  -5  183.05   12.72
  -5 -13   5  166.59   10.52
  -4 -13   5  125.38    8.88
  -4 -13   5  127.75   10.84
   4 -13  -5  123.54   10.72
   3 -13  -5    5.11    5.20
  -3 -13   5    1.30    3.24
  -3 -13   5    9.62    5.01
   2 -13  -5   84.55    9.31
  -2 -13   5   78.45    8.97
  -2 -13   5   69.23    6.60
   1 -13  -5  142.78   11.20
  -1 -13   5  128.73    8.30
  -1 -13   5  132.34   10.83
   0 -13  -5  160.58   11.58
   0 -13   5  170.11   11.92
   0 -13   5  152.43    9.23
   1 -13   5  606.13   22.19
  -1 -13  -5  602.89   24.66
   1 -13   5  639.47   25.10
   2 -13   5  295.94   13.92
  -2 -13  -5  310.64   16.23
   2 -13   5  311.51   16.26
  -3 -13  -5  278.12   15.88
   3 -13   5  274.73   15.49
   4 -13   5   44.21    7.92
  -4 -13  -5   56.31    8.62
   5 -13   5  119.51   10.96
  -5 -13  -5  108.26   11.33
  -6 -13  -5   57.90    9.70
   6 -13   5   53.38    8.56
   7 -13   5   63.42    9.05
  -7 -13  -5   46.30    8.99
  -8 -13  -5  183.85   14.88
   8 -13   5  157.42   13.30
   9 -13   5  117.35   12.37
  -9 -13  -5  133.39   13.72
 -10 -13  -5  110.60   13.23
  10 -13   5   99.33   11.94
 -11 -13  -5   54.09   10.89
  11 -13   5   66.80   10.66
 -12 -13  -5    6.22    7.95
  12 -13   5    5.43    6.89
 -15 -12   5    0.58    6.34
  15 -12  -5    8.57    8.13
 -14 -12   5   -6.05    5.36
 -14 -12   5   -4.31    5.69
  14 -12  -5   -0.11    6.78
 -13 -12   5   77.42   10.73
  13 -12  -5   76.19   11.19
 -13 -12   5   56.12    9.62
  12 -12  -5   71.22   10.66
 -12 -12   5  107.49   11.11
 -12 -12   5  100.15   11.57
  11 -12  -5   73.00   10.20
 -11 -12   5   77.66   10.15
 -11 -12   5   65.05    8.84
 -10 -12   5  346.92   17.40
  10 -12  -5  286.32   17.11
 -10 -12   5  306.51   17.30
  -9 -12   5   37.85    7.33
  -9 -12   5   45.82    7.26
   9 -12  -5   39.70    8.01
  -8 -12   5   61.83    7.80
   8 -12  -5   63.84    8.64
  -8 -12   5   72.63    9.13
   7 -12  -5    2.49    5.16
  -7 -12   5   -2.07    4.26
  -7 -12   5    5.83    4.26
   6 -12  -5  151.23   11.34
  -6 -12   5  143.79   11.26
  -6 -12   5  162.36   10.42
  -5 -12   5  172.80   10.54
   5 -12  -5  192.21   12.41
  -5 -12   5  154.24   11.70
  -4 -12   5  964.76   33.98
   4 -12  -5  969.91   33.70
  -4 -12   5  952.20   32.01
  -3 -12   5   89.14    8.95
   3 -12  -5  115.18    9.50
  -3 -12   5   95.92    7.66
  -2 -12   5  998.30   34.48
  -2 -12   5  992.65   32.46
   2 -12  -5 1016.31   34.64
   1 -12  -5  278.68   14.89
  -1 -12   5  249.48   12.17
  -1 -12   5  321.46   15.47
   0 -12  -5   61.90    8.01
   0 -12   5   59.74    7.86
   0 -12   5   66.81    6.25
  -1 -12  -5    1.91    4.67
   1 -12   5    1.65    4.34
   1 -12   5   13.09    3.80
   2 -12   5   95.63    9.10
  -2 -12  -5  102.12    9.52
   2 -12   5  106.53    7.72
   3 -12   5   11.04    3.95
   3 -12   5    4.52    4.61
  -3 -12  -5    1.50    4.66
   4 -12   5  744.66   27.97
  -4 -12  -5  700.79   28.10
  -5 -12  -5  177.89   13.16
   5 -12   5  177.98   12.59
  -6 -12  -5  362.96   19.45
   6 -12   5  419.69   19.40
  -7 -12  -5  122.94   12.09
   7 -12   5  130.26   11.30
  -8 -12  -5   79.23   10.75
   8 -12   5   98.88   10.73
  -9 -12  -5    0.40    6.04
   9 -12   5    1.38    5.16
 -10 -12  -5   48.44    9.87
  10 -12   5   50.93    9.06
 -11 -12  -5    5.02    7.11
  11 -12   5    7.76    6.15
 -12 -12  -5  145.33   15.27
  12 -12   5  152.22   14.72
  13 -12   5   56.50   11.04
 -13 -12  -5   87.77   13.12
 -15 -11   5   -2.05    6.09
  15 -11  -5    2.39    7.18
 -15 -11   5    1.45    5.86
  14 -11  -5  162.17   15.02
 -14 -11   5  208.92   15.89
 -14 -11   5  185.99   15.09
  13 -11  -5   13.60    7.29
 -13 -11   5   -0.90    5.41
 -13 -11   5   10.13    5.88
 -12 -11   5   67.62    9.32
 -12 -11   5   61.39    9.00
  12 -11  -5   53.24    9.09
 -11 -11   5   15.84    5.91
  11 -11  -5   16.73    6.83
 -11 -11   5   39.24    7.52
 -10 -11   5  106.13   10.62
 -10 -11   5   96.65    9.80
  10 -11  -5   95.47   10.13
   9 -11  -5   27.22    6.72
  -9 -11   5   38.84    7.23
  -9 -11   5   35.68    6.85
  -8 -11   5  509.36   21.59
   8 -11  -5  540.91   22.60
  -8 -11   5  536.76   22.54
  -7 -11   5   10.79    4.98
  -7 -11   5   12.40    4.59
   7 -11  -5   15.56    5.41
  -6 -11   5  755.14   26.88
  -6 -11   5  729.31   27.56
   6 -11  -5  739.30   27.51
   5 -11  -5   39.00    6.68
  -5 -11   5   44.49    5.90
  -5 -11   5   35.65    6.69
   4 -11  -5  290.65   14.43
  -4 -11   5  279.43   13.02
  -4 -11   5  245.84   13.65
  -3 -11   5   48.70    5.70
   3 -11  -5   44.29    6.71
  -3 -11   5   45.83    6.79
  -2 -11   5   80.82    8.01
  -2 -11   5   94.20    6.99
   2 -11  -5   87.52    8.10
   1 -11  -5   19.37    5.41
  -1 -11   5   26.52    4.50
  -1 -11   5   27.69    5.65
   0 -11  -5  451.19   18.96
   0 -11   5  463.99   17.50
   0 -11   5  458.52   19.19
   1 -11   5   13.34    4.54
   1 -11   5    3.52    2.97
  -1 -11  -5    3.93    4.57
   2 -11   5  764.33   25.68
  -2 -11  -5  736.89   27.47
   2 -11   5  745.79   27.15
   3 -11   5    7.97    3.50
  -3 -11  -5   -0.54    3.85
   3 -11   5    5.84    4.40
  -4 -11  -5  137.74   10.93
   4 -11   5  134.86   10.35
   5 -11   5   12.17    5.20
  -5 -11  -5   10.32    5.41
   6 -11   5  149.83   11.35
  -6 -11  -5  163.50   12.47
  -7 -11  -5    9.31    5.85
   7 -11   5    6.39    4.54
   8 -11   5  362.87   19.09
  -8 -11  -5  459.30   21.47
   9 -11   5    1.99    4.90
  -9 -11  -5    8.17    5.97
 -10 -11  -5  415.14   21.45
  10 -11   5  392.38   20.71
 -11 -11  -5   22.74    8.11
  11 -11   5   24.26    7.39
 -12 -11  -5   10.91    7.25
  12 -11   5   15.86    7.31
 -13 -11  -5   12.59    8.16
  13 -11   5   18.54    8.11
  14 -11   5   21.88    8.63
 -14 -11  -5    9.27    8.40
  16 -10  -5   52.40   10.67
 -16 -10   5   41.74    9.51
 -16 -10   5   59.07   10.19
 -15 -10   5   -1.54    6.15
  15 -10  -5    1.46    7.29
 -15 -10   5   -7.87    5.15
  14 -10  -5   61.82   10.51
 -14 -10   5   57.95    9.66
 -14 -10   5   47.81    8.99
  13 -10  -5   16.23    6.95
 -13 -10   5    2.07    5.13
 -13 -10   5   13.89    6.36
 -12 -10   5  260.24   15.77
  12 -10  -5  218.85   14.65
 -12 -10   5  261.72   15.53
 -11 -10   5  112.65   10.95
  11 -10  -5  112.69   11.10
 -11 -10   5  129.74   11.51
 -10 -10   5  499.39   21.45
  10 -10  -5  433.58   20.88
 -10 -10   5  477.75   21.29
  -9 -10   5  294.04   15.37
  -9 -10   5  284.21   15.25
   9 -10  -5  246.67   14.64
  -8 -10   5   78.19    8.59
  -8 -10   5   92.26    8.74
   8 -10  -5   81.82    8.66
  -7 -10   5    8.57    4.43
  -7 -10   5   10.14    4.47
   7 -10  -5    5.82    4.67
   6 -10  -5   30.97    6.10
  -6 -10   5   29.02    5.93
  -6 -10   5   32.24    5.58
  -5 -10   5   15.26    4.75
  -5 -10   5   11.73    4.17
   5 -10  -5    9.54    4.29
  -4 -10   5  601.92   21.73
  -4 -10   5  594.60   22.47
   4 -10  -5  576.41   22.19
  -3 -10   5  684.13   23.84
   3 -10  -5  674.60   24.61
  -3 -10   5  691.89   24.99
  -2 -10   5  718.38   24.57
  -2 -10   5  688.97   25.36
   2 -10  -5  759.82   25.90
  -1 -10   5   99.49    8.22
  -1 -10   5  104.96    7.04
   1 -10  -5   99.94    8.13
   0 -10   5   50.74    5.20
   0 -10   5   51.73    6.32
   0 -10  -5   39.29    6.09
   1 -10   5    5.24    2.77
   1 -10   5    1.73    3.52
  -1 -10  -5    1.49    3.70
   2 -10   5  468.77   18.75
   2 -10   5  465.83   17.84
  -2 -10  -5  478.27   19.51
   3 -10   5  311.01   13.73
   3 -10   5  319.45   14.96
  -3 -10  -5  325.00   15.60
  -4 -10  -5 1119.81   37.35
   4 -10   5 1092.53   36.51
   5 -10   5  252.18   13.76
  -5 -10  -5  263.44   14.50
   6 -10   5  931.67   33.47
  -6 -10  -5  996.56   34.70
  -7 -10  -5   87.49    9.83
   7 -10   5   69.64    8.24
  -8 -10  -5  280.26   16.57
   8 -10   5  292.35   15.74
  -9 -10  -5   12.87    6.45
   9 -10   5   14.20    5.80
  10 -10   5   47.72    8.57
 -10 -10  -5   43.35    8.88
  11 -10   5   35.57    8.10
 -11 -10  -5   27.52    8.32
 -12 -10  -5  117.40   13.48
  12 -10   5  133.07   13.27
 -13 -10  -5   29.56    9.21
  13 -10   5    8.05    6.93
  14 -10   5   83.17   12.40
 -14 -10  -5   86.00   13.14
  17  -9  -5   33.65    9.99
 -17  -9   5   25.99    9.43
 -17  -9   5   28.14    8.29
 -16  -9   5   12.10    7.72
 -16  -9   5   35.49    8.51
  16  -9  -5   38.20    9.76
 -15  -9   5  215.81   15.95
  15  -9  -5  182.96   15.36
 -15  -9   5  202.08   16.30
  14  -9  -5   69.58   10.52
 -14  -9   5   56.40    9.22
 -14  -9   5   74.04   10.61
  13  -9  -5   35.81    7.99
 -13  -9   5   23.45    6.46
 -13  -9   5   34.62    7.73
 -12  -9   5    3.57    4.65
 -12  -9   5   -5.04    4.46
  12  -9  -5    8.99    6.06
  11  -9  -5   31.15    7.12
 -11  -9   5   28.03    6.42
 -11  -9   5   27.65    6.81
 -10  -9   5   10.48    5.16
  10  -9  -5   14.69    5.62
 -10  -9   5   14.46    5.22
   9  -9  -5  164.34   11.53
  -9  -9   5  172.34   11.51
  -9  -9   5  190.61   12.09
   8  -9  -5  357.36   16.60
  -8  -9   5  358.72   16.86
  -8  -9   5  355.96   16.70
  -7  -9   5  350.36   16.07
  -7  -9   5  341.63   15.79
   6  -9  -5  644.34   24.11
  -6  -9   5  683.14   24.50
  -6  -9   5  667.80   24.40
   5  -9  -5  476.60   18.77
  -5  -9   5  481.11   18.76
  -5  -9   5  472.67   18.89
   4  -9  -5  324.78   14.61
  -4  -9   5  316.61   14.42
  -4  -9   5  355.22   14.50
  -3  -9   5    7.06    3.08
   3  -9  -5    5.79    3.70
  -3  -9   5   10.07    3.57
  -2  -9   5   19.99    3.81
   2  -9  -5   15.26    4.17
  -2  -9   5   14.78    4.06
   1  -9  -5  213.14   11.09
  -1  -9   5  224.11   11.09
  -1  -9   5  207.42   10.04
   0  -9   5  348.44   14.76
   0  -9  -5  338.17   14.78
   0  -9   5  343.51   13.72
   1  -9   5  390.59   16.14
   1  -9   5  410.70   15.53
  -1  -9  -5  417.27   16.81
   2  -9   5  525.28   18.55
  -2  -9  -5  459.16   19.15
   2  -9   5  508.87   19.11
   3  -9   5  637.26   22.59
  -3  -9  -5  608.37   22.90
   3  -9   5  588.98   21.56
   4  -9   5   70.87    7.07
  -4  -9  -5   62.27    7.31
   5  -9   5   30.72    5.39
  -5  -9  -5   29.43    6.16
  -6  -9  -5  119.91   10.09
   6  -9   5  113.86    9.28
   7  -9   5  288.25   15.21
  -7  -9  -5  316.11   16.42
  -8  -9  -5  341.41   17.87
   8  -9   5  342.08   17.12
   9  -9   5  723.70   28.17
  -9  -9  -5  670.66   28.33
 -10  -9  -5  166.94   13.79
  10  -9   5  184.68   13.49
 -11  -9  -5  113.24   12.39
  11  -9   5  142.04   12.64
  12  -9   5   30.40    7.94
 -12  -9  -5   54.41    9.92
  13  -9   5    3.94    6.07
 -13  -9  -5    6.45    6.80
  14  -9   5    8.17    7.17
 -14  -9  -5    9.29    7.60
 -15  -9  -5   14.13    8.59
  15  -9   5   16.53    8.54
 -17  -8   5  106.01   13.61
  17  -8  -5  145.13   15.23
  16  -8  -5   14.31    7.96
 -16  -8   5    4.08    6.05
  15  -8  -5    0.63    6.78
 -15  -8   5    5.84    6.30
 -14  -8   5   -8.16    4.94
  14  -8  -5    2.36    5.99
  13  -8  -5  137.77   12.17
 -13  -8   5  136.30   12.49
 -12  -8   5   18.61    5.95
  12  -8  -5   21.83    6.62
 -12  -8   5   17.96    6.48
 -11  -8   5  472.48   21.49
 -11  -8   5  440.31   20.21
  11  -8  -5  431.70   20.03
  10  -8  -5    4.39    4.86
 -10  -8   5    1.98    4.08
 -10  -8   5    5.77    4.99
   9  -8  -5  479.78   19.99
  -9  -8   5  484.23   20.09
  -9  -8   5  446.69   20.38
   8  -8  -5   15.40    4.91
  -8  -8   5    4.42    3.81
  -8  -8   5   14.72    4.99
  -7  -8   5   19.60    5.03
   7  -8  -5   23.21    4.80
  -7  -8   5   22.39    4.87
   6  -8  -5    3.78    3.55
  -6  -8   5    4.49    3.47
  -6  -8   5    5.63    3.82
  -5  -8   5  524.56   19.24
  -5  -8   5  501.38   19.34
   5  -8  -5  495.71   18.95
  -4  -8   5  185.93    9.96
   4  -8  -5  181.29   10.08
  -4  -8   5  207.12   10.31
  -3  -8   5 2927.66   85.35
  -3  -8   5 3057.81   84.67
   3  -8  -5 3027.81   84.52
  -2  -8   5  108.77    7.10
   2  -8  -5  102.74    7.17
  -2  -8   5  117.28    7.57
   1  -8  -5  733.01   24.80
  -1  -8   5  738.07   24.44
  -1  -8   5  756.58   24.68
   0  -8  -5   -1.74    2.39
   0  -8   5    1.08    2.73
   0  -8   5    0.73    2.33
   1  -8   5   72.39    6.04
   1  -8   5   53.44    5.21
  -1  -8  -5   63.79    6.09
  -2  -8  -5   -0.02    3.09
   2  -8   5    0.46    2.30
   2  -8   5   -1.82    2.44
   3  -8   5  342.48   13.43
   3  -8   5  282.14   13.14
  -3  -8  -5  315.03   14.00
  -3  -8  -5  296.06   10.14
   4  -8   5   69.44    6.42
   4  -8   5   71.18    6.67
  -4  -8  -5   73.23    7.07
  -4  -8  -5   70.42    4.55
  -5  -8  -5  941.00   31.97
  -5  -8  -5  922.03   28.27
   5  -8   5  932.76   31.20
   6  -8   5   62.50    7.02
  -6  -8  -5   42.28    6.85
  -6  -8  -5   55.58    4.91
  -7  -8  -5  228.54   10.76
  -7  -8  -5  226.68   13.29
   7  -8   5  230.51   12.65
   8  -8   5    0.17    3.67
  -8  -8  -5   -1.72    3.03
  -8  -8  -5    3.12    4.77
  -9  -8  -5    0.12    3.47
  -9  -8  -5    7.25    5.42
   9  -8   5   11.95    5.26
 -10  -8  -5   -2.17    5.06
  10  -8   5    0.53    4.59
 -10  -8  -5   -8.17    3.20
 -11  -8  -5  221.77   15.73
 -11  -8  -5  254.15   13.69
  11  -8   5  222.09   14.64
 -12  -8  -5   19.97    6.14
  12  -8   5   27.75    7.68
  13  -8   5  279.25   17.96
 -13  -8  -5  297.05   16.53
  14  -8   5   11.64    7.16
  15  -8   5   75.32   11.66
 -17  -7   5   37.95    9.37
  17  -7  -5   12.82    8.53
 -16  -7   5   13.72    7.22
  16  -7  -5   -0.65    7.00
 -15  -7   5  250.12   16.59
  15  -7  -5  227.34   16.31
 -14  -7   5    8.67    6.13
  14  -7  -5   -0.04    5.64
  13  -7  -5  144.03   12.26
 -13  -7   5  142.72   12.89
 -12  -7   5   -1.36    4.87
  12  -7  -5    5.01    5.31
  11  -7  -5    0.88    4.68
 -11  -7   5    2.49    4.59
  10  -7  -5    5.35    4.55
 -10  -7   5   -5.88    4.65
  -9  -7   5  811.79   29.20
  -9  -7   5  852.99   30.66
   9  -7  -5  822.07   29.12
   8  -7  -5   16.76    4.61
  -8  -7   5   13.64    4.13
  -8  -7   5   16.57    5.16
  -7  -7   5 1113.76   36.36
  -7  -7   5 1087.39   35.20
   7  -7  -5 1086.04   35.00
   6  -7  -5   38.49    5.19
  -6  -7   5   40.65    5.26
  -6  -7   5   47.69    6.05
   5  -7  -5  546.86   19.95
  -5  -7   5  558.89   20.77
  -5  -7   5  589.10   20.27
  -4  -7   5   25.57    4.18
  -4  -7   5   28.53    4.48
   4  -7  -5   22.30    4.17
   3  -7  -5   41.83    4.74
  -3  -7   5   42.11    4.68
  -3  -7   5   38.32    4.71
   2  -7  -5   46.26    4.96
  -2  -7   5   52.38    4.96
  -2  -7   5   49.09    4.83
   1  -7  -5 1885.45   55.03
  -1  -7   5 1920.76   54.83
  -1  -7   5 1933.71   55.57
   0  -7  -5   62.85    5.53
   0  -7   5   59.57    5.12
   0  -7   5   67.80    5.42
   1  -7   5 1845.23   54.15
   1  -7   5 1882.63   53.65
  -1  -7  -5 1861.30   54.05
   2  -7   5   36.34    4.35
   2  -7   5   33.24    4.42
  -2  -7  -5   41.77    2.60
  -2  -7  -5   48.76    5.38
   3  -7   5 1163.92   34.86
  -3  -7  -5 1064.80   31.94
  -3  -7  -5 1145.71   35.40
   3  -7   5 1131.64   34.96
   4  -7   5   49.72    5.51
   4  -7   5   41.05    5.20
  -4  -7  -5   53.05    3.83
  -4  -7  -5   49.10    6.16
  -5  -7  -5    4.90    3.75
  -5  -7  -5   -1.73    2.04
   5  -7   5    4.64    3.16
   6  -7   5   27.68    5.17
  -6  -7  -5   23.53    5.42
  -6  -7  -5   27.32    3.90
   7  -7   5  240.39   12.97
  -7  -7  -5  250.11   11.34
  -7  -7  -5  263.41   14.15
  -8  -7  -5   65.98    8.50
   8  -7   5   68.25    7.81
  -8  -7  -5   66.32    6.30
   9  -7   5  764.91   28.37
  -9  -7  -5  733.48   26.25
  10  -7   5   15.29    5.72
 -10  -7  -5   13.21    4.30
 -11  -7  -5  236.14   13.25
  11  -7   5  209.28   14.65
 -12  -7  -5   -4.89    4.02
  12  -7   5    4.18    5.25
  13  -7   5   -0.72    5.76
 -13  -7  -5    0.96    4.90
 -14  -7  -5   31.46    7.37
  14  -7   5   19.15    7.65
  15  -7   5   58.12   10.64
 -15  -7  -5   65.66    9.72
  16  -7   5   14.66    7.89
 -16  -7  -5    6.16    6.72
 -18  -6   5   29.80    9.88
  18  -6  -5   16.59    9.38
  17  -6  -5   88.72   12.61
 -17  -6   5   81.27   12.28
  16  -6  -5    9.16    7.29
 -16  -6   5    8.18    6.91
  15  -6  -5   -2.61    6.18
 -15  -6   5   -1.00    5.78
  14  -6  -5    6.12    5.99
 -14  -6   5  -10.20    5.09
  13  -6  -5  204.56   14.06
 -13  -6   5  198.96   14.42
  12  -6  -5  262.65   15.17
 -12  -6   5  282.61   16.21
 -11  -6   5 1114.05   39.23
  11  -6  -5 1108.11   37.58
  10  -6  -5  451.76   19.22
  -9  -6   5  864.99   31.26
   9  -6  -5  878.11   29.93
  -8  -6   5   74.96    8.06
   8  -6  -5   72.10    6.91
   7  -6  -5   -1.52    2.86
  -7  -6   5   -6.98    3.05
  -7  -6   5   -0.36    2.68
  -6  -6   5   32.28    4.71
  -6  -6   5   36.39    5.42
   6  -6  -5   40.07    4.92
  -5  -6   5  185.38    9.24
   5  -6  -5  185.30    9.22
  -5  -6   5  189.52   10.09
  -4  -6   5  662.10   22.66
  -4  -6   5  633.75   21.49
   4  -6  -5  661.13   21.63
  -3  -6   5 2406.90   67.75
   3  -6  -5 2456.12   67.86
  -3  -6   5 2392.30   69.39
   2  -6  -5 1943.95   55.04
  -2  -6   5 1950.23   54.87
  -2  -6   5 1918.36   56.16
  -1  -6   5  642.78   21.49
   1  -6  -5  669.21   21.32
  -1  -6   5  655.61   20.95
   0  -6   5  715.80   23.32
   0  -6  -5  717.05   23.13
   0  -6   5  738.10   22.98
   1  -6   5   85.06    5.55
   1  -6   5   74.21    5.31
  -1  -6  -5   83.82    5.89
  -1  -6  -5   82.05    3.20
  -2  -6  -5  114.08    4.82
  -2  -6  -5  120.95    7.48
   2  -6   5  131.86    7.39
   2  -6   5  140.42    7.41
   3  -6   5 1479.71   44.12
  -3  -6  -5 1492.86   44.13
   3  -6   5 1490.20   43.49
  -3  -6  -5 1440.36   41.50
   4  -6   5   25.10    4.21
   4  -6   5   22.94    4.04
  -4  -6  -5   21.40    4.39
  -4  -6  -5   21.14    2.80
  -5  -6  -5 1731.62   51.39
  -5  -6  -5 1645.83   48.86
   5  -6   5 1738.82   50.69
  -6  -6  -5  145.74   10.02
  -6  -6  -5  161.90    8.02
   6  -6   5  161.45    9.56
  -7  -6  -5  374.33   14.84
   7  -6   5  392.27   16.72
  -8  -6  -5   35.21    5.16
   8  -6   5   36.58    6.19
  -9  -6  -5   60.62    6.58
   9  -6   5   62.91    7.99
  10  -6   5   44.41    7.69
 -10  -6  -5   51.89    6.68
  11  -6   5  159.12   12.51
 -11  -6  -5  164.34   10.97
  12  -6   5  151.73   12.91
 -12  -6  -5  154.93   11.51
 -13  -6  -5  181.84   13.02
  13  -6   5  167.65   13.94
  14  -6   5   99.77   12.29
 -14  -6  -5  128.95   11.67
 -15  -6  -5  135.46   13.09
  15  -6   5  109.81   13.43
 -16  -6  -5   17.89    7.40
  16  -6   5   19.02    8.16
 -18  -5   5   27.17    9.40
  18  -5  -5   29.07    9.34
  17  -5  -5   40.25    9.70
 -17  -5   5   58.21   10.71
  16  -5  -5  184.31   15.30
 -16  -5   5  181.91   15.93
  15  -5  -5  291.99   17.86
 -15  -5   5  295.83   18.10
 -14  -5   5  532.00   25.17
  14  -5  -5  551.56   24.42
 -13  -5   5   43.78    8.41
  13  -5  -5   49.69    8.24
  12  -5  -5  155.56   11.67
 -12  -5   5  155.13   12.43
  11  -5  -5   18.46    5.78
 -11  -5   5   20.81    5.98
 -10  -5   5   14.15    5.43
  10  -5  -5   10.60    4.75
  -9  -5   5  324.32   16.01
   9  -5  -5  355.46   15.45
  -8  -5   5  449.59   18.79
   8  -5  -5  460.78   17.77
  -7  -5   5  651.64   24.01
   7  -5  -5  643.03   22.26
   6  -5  -5  543.86   19.15
  -6  -5   5  551.50   19.27
  -6  -5   5  561.87   20.74
  -5  -5   5  714.74   25.26
  -5  -5   5  724.61   23.64
   5  -5  -5  770.02   23.83
   4  -5  -5  397.84   14.25
  -4  -5   5  394.39   15.50
  -4  -5   5  401.99   14.27
   3  -5  -5  133.98    6.82
  -3  -5   5  118.52    7.36
  -3  -5   5  119.77    6.38
  -2  -5   5  178.25    7.78
  -2  -5   5  170.90    8.46
   2  -5  -5  176.44    7.93
   1  -5  -5  598.38   19.28
  -1  -5   5  604.17   18.99
  -1  -5   5  616.81   20.16
   0  -5   5 2692.74   74.06
   0  -5   5 2737.44   75.98
   0  -5  -5 2670.04   74.48
   1  -5   5  135.05    6.69
  -1  -5  -5  141.50    7.25
   1  -5   5  139.07    7.07
   2  -5   5 2139.74   60.57
   2  -5   5 2146.80   61.90
  -2  -5  -5 2205.68   61.27
   3  -5   5 1595.10   47.36
  -3  -5  -5 1577.17   46.99
   3  -5   5 1646.66   46.63
  -4  -5  -5  207.92    8.56
  -4  -5  -5  225.88   10.72
   4  -5   5  220.98   10.35
   4  -5   5  220.63   10.11
   5  -5   5   63.32    5.74
  -5  -5  -5   57.24    4.53
   6  -5   5   95.45    7.42
  -6  -5  -5  110.55    6.45
   7  -5   5   19.32    4.36
  -7  -5  -5   11.48    3.23
  -8  -5  -5  768.16   24.92
   8  -5   5  633.69   25.26
  -9  -5  -5  206.85   11.24
   9  -5   5  205.61   12.44
 -10  -5  -5  455.86   19.21
  10  -5   5  479.95   20.79
 -11  -5  -5  129.28   10.07
  11  -5   5  117.82   11.05
  12  -5   5   41.29    7.66
 -12  -5  -5   43.97    6.92
  13  -5   5    1.37    5.33
 -13  -5  -5    2.39    4.83
  14  -5   5    7.24    6.26
 -14  -5  -5   16.26    6.03
 -15  -5  -5   -3.49    5.24
  15  -5   5    6.04    6.33
  16  -5   5   66.60   11.31
 -16  -5  -5   75.50   11.26
  18  -4  -5  111.52   13.79
 -18  -4   5   89.75   13.24
  17  -4  -5   -4.42    6.50
 -17  -4   5   -2.93    6.37
  16  -4  -5    8.82    7.22
 -16  -4   5   28.28    7.96
  15  -4  -5   11.50    6.81
 -15  -4   5   16.77    7.03
  14  -4  -5   41.34    8.32
 -14  -4   5   69.76   10.13
  13  -4  -5    9.10    5.57
 -13  -4   5   -0.93    4.87
  12  -4  -5  488.84   20.90
 -12  -4   5  465.23   21.41
 -11  -4   5   36.70    6.97
  11  -4  -5   25.24    5.72
  10  -4  -5 1660.99   49.82
 -10  -4   5 1559.12   51.19
  -9  -4   5   97.51    8.68
   9  -4  -5   76.13    7.07
  -8  -4   5  539.87   21.18
   8  -4  -5  534.18   19.63
  -7  -4   5  250.77   12.66
   7  -4  -5  251.28   11.31
   6  -4  -5  217.43   10.02
  -6  -4   5  219.91   11.44
  -5  -4   5    2.85    3.19
   5  -4  -5    8.20    2.74
  -4  -4   5 2307.19   67.28
  -4  -4   5 2382.31   64.84
   4  -4  -5 2316.06   64.72
  -3  -4   5   94.89    5.25
  -3  -4   5   94.12    6.26
   3  -4  -5  104.42    5.54
  -2  -4   5 3866.45  102.36
   2  -4  -5 3751.18  102.44
  -2  -4   5 3760.69  105.23
  -1  -4   5   64.52    4.71
   1  -4  -5   74.17    4.66
  -1  -4   5   63.13    4.20
   0  -4   5  865.04   24.95
   0  -4   5  834.22   26.21
   0  -4  -5  857.31   25.37
   1  -4   5  744.09   22.75
   1  -4   5  755.24   23.92
  -1  -4  -5  782.03   23.38
  -2  -4  -5  588.42   19.65
   2  -4   5  618.29   19.29
   2  -4   5  621.04   20.15
   3  -4   5  776.12   23.58
  -3  -4  -5  740.02   24.01
   3  -4   5  731.41   24.10
   4  -4   5 1505.67   43.95
   5  -4   5   63.10    5.46
  -6  -4  -5  935.45   30.00
   6  -4   5  997.02   31.09
  -7  -4  -5   41.81    4.89
   7  -4   5   32.05    4.90
  -8  -4  -5  128.69    8.24
   8  -4   5  123.55    9.01
  -9  -4  -5    3.89    3.33
   9  -4   5    1.67    3.57
  -9  -4  -5    3.58    3.09
  -9  -4  -5    3.07    3.45
  10  -4   5   26.73    6.33
 -10  -4  -5   32.65    5.51
  11  -4   5   59.57    8.51
 -11  -4  -5   68.66    7.98
  12  -4   5  361.03   18.38
 -12  -4  -5  344.36   17.47
 -13  -4  -5    6.76    4.72
  13  -4   5    1.40    5.07
 -14  -4  -5  285.16   17.14
  14  -4   5  293.55   18.04
 -15  -4  -5   16.76    6.39
  15  -4   5   18.19    7.71
  16  -4   5   60.76   10.89
 -16  -4  -5   47.08    9.59
  18  -3  -5   23.63    9.07
 -18  -3   5   30.21    9.53
  17  -3  -5    3.57    6.85
 -17  -3   5   -6.93    6.25
  16  -3  -5  200.15   15.35
 -16  -3   5  229.90   16.90
  15  -3  -5   12.51    6.65
 -15  -3   5   19.09    7.42
  14  -3  -5  376.62   18.92
 -14  -3   5  343.14   19.23
 -13  -3   5   93.63   10.60
  13  -3  -5   92.40    9.65
  12  -3  -5  123.29   10.23
 -12  -3   5  115.91   10.83
  11  -3  -5   28.84    5.93
 -11  -3   5   26.00    5.99
 -10  -3   5  101.60    9.34
  10  -3  -5  109.42    8.47
  -9  -3   5   19.61    4.90
   9  -3  -5   15.74    4.26
   8  -3  -5 1339.96   41.16
  -8  -3   5 1393.92   43.39
   7  -3  -5  386.57   14.77
  -7  -3   5  400.85   16.43
   6  -3  -5 3645.98   98.84
  -6  -3   5 3561.54  102.04
  -5  -3   5  129.11    7.85
   5  -3  -5  122.44    6.52
  -4  -3   5  886.38   28.44
   4  -3  -5  876.91   26.14
  -3  -3   5   81.00    5.84
   3  -3  -5   82.71    4.74
  -3  -3   5   73.48    4.33
   2  -3  -5  108.94    5.18
  -2  -3   5  101.90    4.77
  -2  -3   5  101.13    6.05
  -1  -3   5  219.95    9.00
   1  -3  -5  218.81    7.99
  -1  -3   5  219.57    7.63
   0  -3   5 5381.04  144.32
   0  -3   5 5373.95  147.84
   0  -3  -5 5505.82  144.80
  -1  -3  -5  268.09    9.76
   1  -3   5  276.62    9.39
   1  -3   5  252.99   10.20
   2  -3   5 5041.06  133.00
  -2  -3  -5 4873.83  133.45
   2  -3   5 4945.58  135.82
   3  -3   5    2.42    1.98
   3  -3   5    1.55    2.08
   4  -3   5  529.56   17.89
   5  -3   5   -0.79    2.07
   6  -3   5   27.29    4.28
  -7  -3  -5   47.01    5.20
   7  -3   5   44.36    5.57
   8  -3   5  916.41   31.09
  -8  -3  -5  931.89   30.65
  -9  -3  -5  103.49    8.11
  -9  -3  -5  108.61    6.94
   9  -3   5  104.84    9.00
  -9  -3  -5  100.63    7.14
 -10  -3  -5  645.94   22.25
 -10  -3  -5  606.82   20.40
 -10  -3  -5  620.66   23.87
  10  -3   5  597.50   24.39
 -11  -3  -5    2.68    3.98
  11  -3   5    4.56    4.45
  12  -3   5    2.33    4.87
 -12  -3  -5    6.81    4.63
 -13  -3  -5    3.13    4.93
  13  -3   5   -1.98    4.79
  14  -3   5   71.27   10.40
 -14  -3  -5   69.20    9.78
  15  -3   5   23.36    7.44
 -15  -3  -5   32.38    7.79
 -16  -3  -5  121.22   13.23
  16  -3   5  115.81   13.94
  18  -2  -5   68.65   11.52
 -18  -2   5   75.88   12.11
  17  -2  -5   80.37   11.57
 -17  -2   5   81.40   12.08
  16  -2  -5    8.79    6.50
 -16  -2   5   20.97    7.24
  15  -2  -5   32.61    7.86
 -15  -2   5   38.61    8.39
  14  -2  -5   15.28    6.32
 -14  -2   5   19.14    6.62
  13  -2  -5   10.14    5.57
 -13  -2   5   17.79    6.11
 -12  -2   5  352.17   17.53
  12  -2  -5  334.92   16.49
 -11  -2   5  135.26   10.62
  11  -2  -5  139.15    9.96
 -10  -2   5  419.77   18.89
  10  -2  -5  444.99   17.81
   9  -2  -5  118.78    8.03
  -9  -2   5  116.22    8.92
   8  -2  -5   88.30    6.56
  -8  -2   5   89.86    3.78
  -8  -2   5   96.32    7.76
  -7  -2   5    2.61    2.91
  -7  -2   5    4.59    1.35
   7  -2  -5    6.31    2.83
   6  -2  -5  436.53   14.86
  -6  -2   5  413.28   13.10
  -6  -2   5  410.28   16.40
  -5  -2   5 1587.84   48.09
   5  -2  -5 1607.28   45.39
  -5  -2   5 1627.87   45.62
  -4  -2   5  566.20   17.74
   4  -2  -5  570.52   17.58
  -4  -2   5  583.50   19.92
  -3  -2   5  938.43   28.05
  -3  -2   5  932.13   29.18
   3  -2  -5  953.68   26.82
  -2  -2   5 1446.36   42.04
  -2  -2   5 1416.76   39.24
  -2  -2   5 1460.80   41.90
   2  -2  -5 1442.89   39.51
  -1  -2   5 1681.31   49.48
  -1  -2   5 1727.47   46.20
   1  -2  -5 1725.38   46.57
   0  -2  -5   10.62    1.84
   0  -2   5    9.65    1.45
   0  -2   5    3.96    1.95
   1  -2   5  600.06   17.93
   1  -2   5  617.32   19.47
  -1  -2  -5  621.20   18.46
   2  -2   5   13.08    2.15
   2  -2   5   12.89    2.62
   3  -2   5  862.68   25.52
   3  -2   5  836.73   26.39
   4  -2   5  886.44   27.07
   5  -2   5  898.35   28.10
   6  -2   5  758.28   25.17
   7  -2   5  567.01   20.67
  -8  -2  -5   27.76    4.36
   8  -2   5   23.38    4.91
  -8  -2  -5   34.03    4.43
  -8  -2  -5   27.69    4.69
  -9  -2  -5   21.40    4.20
  -9  -2  -5   16.23    4.22
  -9  -2  -5   16.27    3.92
   9  -2   5   13.97    4.49
 -10  -2  -5   20.01    4.29
  10  -2   5   17.50    5.55
 -10  -2  -5   15.79    4.95
 -11  -2  -5   84.10    8.55
  11  -2   5   72.47    8.81
 -12  -2  -5  286.46   15.59
  12  -2   5  257.19   15.68
 -13  -2  -5  257.48   15.29
  13  -2   5  263.73   16.30
 -14  -2  -5  165.81   13.39
  14  -2   5  134.46   13.09
 -15  -2  -5   25.64    7.03
  15  -2   5   30.78    9.52
  16  -2   5   14.21    7.64
 -16  -2  -5   30.32    7.76
 -17  -2  -5   -9.47    5.30
 -18  -1   5   15.10    7.49
 -17  -1   5  123.46   13.85
  17  -1  -5  100.30   12.47
 -16  -1   5   51.79    9.53
  16  -1  -5   48.19    9.13
  15  -1  -5  143.48   12.58
 -15  -1   5  160.02   13.79
  14  -1  -5   56.39    8.72
 -14  -1   5   56.60    9.15
 -13  -1   5  356.28   18.31
  13  -1  -5  377.41   18.10
  12  -1  -5   13.52    5.09
 -12  -1   5   10.19    5.14
  11  -1  -5   39.94    6.27
 -11  -1   5   41.43    6.71
  10  -1  -5   23.11    4.88
 -10  -1   5   17.57    5.21
   9  -1  -5  178.80    9.89
  -9  -1   5  196.98    7.08
  -9  -1   5  198.87   11.41
   8  -1  -5  322.55   12.95
  -8  -1   5  287.28   13.71
  -8  -1   5  312.83   10.23
   7  -1  -5 2522.71   69.88
  -7  -1   5 2507.55   72.52
  -7  -1   5 2456.41   69.41
  -6  -1   5  297.03   12.98
  -6  -1   5  299.57   10.06
   6  -1  -5  292.05   11.30
  -5  -1   5 1040.88   33.17
  -5  -1   5 1080.69   30.95
   5  -1  -5 1064.28   30.87
  -4  -1   5    4.15    1.57
  -4  -1   5    8.63    2.88
   4  -1  -5    6.77    1.86
  -3  -1   5  105.15    6.50
   3  -1  -5   95.55    4.33
  -3  -1   5  100.86    5.03
  -2  -1   5   98.64    5.16
   2  -1  -5   87.35    3.69
  -2  -1   5   91.73    3.39
  -2  -1   5   97.33    5.76
   1  -1  -5   33.47    2.16
  -1  -1   5   38.69    3.41
  -1  -1   5   37.00    3.38
   0  -1  -5 3067.62   81.89
   0  -1   5 3057.67   81.80
   0  -1   5 3087.36   86.26
   0  -1   5 3036.90   84.43
   1  -1   5 4521.94  125.76
   1  -1   5 4527.68  123.23
   1  -1   5 4479.41  120.22
   2  -1   5  413.88   14.17
   2  -1   5  424.64   13.27
   2  -1   5  400.04   14.87
   3  -1   5  582.30   18.57
   3  -1   5  607.14   19.35
   4  -1   5   31.74    3.61
   5  -1   5  159.02    8.21
   6  -1   5  237.58   10.87
  -6  -1  -5  235.28   10.66
  -6  -1  -5  225.03    9.79
  -7  -1  -5 1171.64   36.78
   7  -1   5 1180.21   37.03
  -7  -1  -5 1166.80   33.93
  -8  -1  -5  397.39   15.57
  -8  -1  -5  368.13   14.20
   8  -1   5  379.57   16.33
  -9  -1  -5  899.27   32.67
   9  -1   5  923.84   33.17
  -9  -1  -5 1125.31   32.84
 -10  -1  -5  263.02   12.47
 -10  -1  -5  270.81   13.76
  10  -1   5  262.41   14.32
  11  -1   5  344.21   16.96
 -11  -1  -5  297.80   15.95
 -11  -1  -5  325.16   14.54
 -12  -1  -5   66.56    8.59
  12  -1   5   73.52    9.45
  13  -1   5    2.46    5.45
 -13  -1  -5    5.19    4.95
  14  -1   5    4.96    5.41
 -14  -1  -5   -1.99    4.38
 -15  -1  -5  125.56   13.00
 -16  -1  -5   20.61    7.59
 -17  -1  -5  114.26   13.98
 -19   0   5  236.66   19.72
 -18   0   5   -0.92    6.81
 -17   0   5   74.52   11.62
 -16   0   5   -8.97    4.66
  15   0  -5   42.58    8.35
 -15   0   5   38.33    7.82
 -14   0   5    2.41    4.92
  14   0  -5    4.53    6.31
  13   0  -5  199.76   12.56
 -13   0   5  200.63   13.48
 -12   0   5   -1.62    3.89
  12   0  -5   -3.81    3.71
  11   0  -5 1228.00   39.67
 -10   0   5   -1.09    1.60
  10   0  -5    1.06    3.28
 -10   0   5    3.00    3.70
  -9   0   5  762.61   22.91
   9   0  -5  736.00   25.30
  -9   0   5  750.94   26.71
   8   0  -5   -0.14    2.53
  -8   0   5    0.33    2.73
  -8   0   5    0.59    1.52
  -7   0   5   35.22    5.01
   7   0  -5   31.17    4.19
  -7   0   5   43.42    3.20
  -6   0   5    4.84    1.79
  -6   0   5   -0.50    2.51
   6   0  -5    0.28    2.03
  -5   0   5  973.36   30.26
  -5   0   5  948.04   28.30
   5   0  -5  955.84   28.02
   4   0  -5   -2.60    1.33
  -4   0   5    3.23    2.60
  -4   0   5   -0.12    1.39
  -3   0   5  752.97   24.09
  -3   0   5  746.34   23.14
   3   0  -5  776.60   21.50
  -2   0   5    2.30    1.62
  -2   0   5   -0.60    1.78
   2   0  -5   -0.15    0.88
  -1   0   5 1816.50   51.42
  -1   0   5 1760.70   50.34
   0   0   5    0.58    1.80
   0   0   5   -0.35    1.50
   1   0   5  405.09   13.55
   1   0   5  410.75   14.48
   2   0   5    0.27    1.56
   2   0   5   -1.36    1.49
   2   0   5    1.49    2.03
   3   0   5 2013.13   58.05
   3   0   5 2001.16   55.53
   3   0   5 1962.60   56.46
   4   0   5    0.42    1.96
   4   0   5   -0.79    1.91
   5   0   5 3131.56   86.95
  -5   0  -5 3127.82   82.56
  -5   0  -5 3129.37   89.48
  -6   0  -5   -0.95    2.47
   6   0   5   -2.33    2.32
  -6   0  -5    1.71    2.55
  -7   0  -5 1950.99   58.08
  -7   0  -5 1937.00   53.57
   7   0   5 1948.74   57.41
   8   0   5    2.66    3.33
  -8   0  -5   -3.69    2.64
  -9   0  -5   19.99    4.42
   9   0   5    9.78    4.56
 -10   0  -5   -4.36    2.99
  10   0   5   -1.81    3.40
 -10   0  -5    2.58    3.52
  11   0   5  236.23   14.12
 -11   0  -5  291.33   15.09
 -11   0  -5  264.37   12.96
 -12   0  -5    1.06    4.48
  12   0   5   -5.23    4.94
 -13   0  -5  597.84   25.65
 -14   0  -5    0.19    5.40
 -15   0  -5   43.60    8.67
 -16   0  -5   -6.47    4.85
 -17   0  -5    9.63    7.59
 -18   1   5   26.74    8.29
 -17   1   5  125.04   13.52
 -16   1   5   45.78    8.85
 -15   1   5  170.26   14.03
 -14   1   5   53.66    8.83
 -13   1   5  443.42   20.63
  12   1  -5   18.82    5.40
 -12   1   5   14.01    5.54
 -11   1   5   45.04    4.10
 -11   1   5   48.52    6.90
  11   1  -5   40.91    6.36
  10   1  -5   18.90    4.57
 -10   1   5   20.08    3.16
 -10   1   5   21.17    5.10
   9   1  -5  210.49   10.52
  -9   1   5  192.16   11.09
  -9   1   5  183.25    8.24
  -8   1   5  312.48   13.93
  -8   1   5  312.77   11.55
   8   1  -5  329.90   13.23
   7   1  -5 2548.59   70.29
  -7   1   5 2512.42   72.37
  -7   1   5 2456.89   70.75
   6   1  -5  305.78   11.48
  -6   1   5  318.53   12.82
  -6   1   5  287.00   10.87
  -5   1   5 1036.91   31.15
   5   1  -5 1069.31   30.59
  -5   1   5 1043.46   32.44
  -4   1   5    6.27    1.87
  -4   1   5    5.25    2.50
  -3   1   5   98.97    6.15
  -3   1   5  100.67    5.36
  -2   1   5   79.06    5.00
  -2   1   5   83.21    4.73
  -1   1   5   40.34    3.14
  -1   1   5   35.63    3.35
   0   1   5 3066.37   84.02
   1   1   5 4451.86  121.80
   1   1   5 4501.85  124.68
   2   1   5  424.09   14.25
   2   1   5  453.86   15.53
  -3   1  -5  597.29   20.68
  -3   1  -5  628.64   19.22
   3   1   5  609.86   20.52
   4   1   5   39.16    4.24
  -4   1  -5   32.87    3.96
  -4   1  -5   38.31    4.47
   5   1   5  148.00    8.03
  -5   1  -5  156.74    8.33
  -5   1  -5  156.01    7.79
  -6   1  -5  254.81   11.65
  -7   1  -5 1175.20   37.38
  -8   1  -5  415.14   16.71
  -9   1  -5 1117.68   36.29
 -10   1  -5  259.39   13.96
 -10   1  -5  261.67   12.76
 -11   1  -5  336.27   15.14
 -11   1  -5  313.30   16.50
 -12   1  -5   69.45    8.89
 -13   1  -5    2.85    4.92
 -14   1  -5   -3.10    5.20
 -15   1  -5  122.19   13.11
 -16   1  -5   14.06    7.35
 -17   1  -5   87.32   12.58
 -18   2   5   67.25   10.63
 -17   2   5   81.31   11.56
 -16   2   5    5.37    5.85
 -15   2   5   25.12    6.75
 -14   2   5   29.55    6.67
 -13   2   5   11.68    5.27
 -12   2   5  380.42   18.31
 -11   2   5  151.79    7.99
 -11   2   5  138.50   10.38
 -10   2   5  434.93   18.53
 -10   2   5  445.48   16.07
  -9   2   5  105.38    8.25
  -9   2   5  117.07    6.70
  -8   2   5   88.95    7.41
  -8   2   5  102.94    5.99
  -7   2   5    0.54    2.86
  -7   2   5    4.08    2.21
  -6   2   5  400.65   14.26
  -6   2   5  413.14   15.39
  -5   2   5 1604.10   47.27
  -5   2   5 1617.71   46.93
  -4   2   5  588.36   19.19
  -4   2   5  557.93   18.61
  -3   2   5  936.82   28.09
  -3   2   5  910.48   28.07
  -2   2   5 1413.02   42.18
  -2   2   5 1471.45   41.27
  -1   2   5 1825.63   49.42
  -1   2   5 1712.47   51.05
   0   2   5    7.59    1.67
   0   2   5    6.92    2.08
  -1   2  -5  588.43   18.23
   1   2   5  566.67   19.24
  -1   2  -5  589.05   19.76
   1   2   5  605.04   17.81
  -2   2  -5   12.31    3.07
  -2   2  -5   11.60    2.92
   2   2   5   13.22    2.65
   2   2   5   13.67    2.15
   3   2   5  883.59   27.90
  -3   2  -5  889.42   26.37
  -3   2  -5  882.41   28.52
   4   2   5  880.42   28.17
  -4   2  -5  905.71   26.73
  -4   2  -5  870.15   28.81
  -5   2  -5  859.92   28.87
   5   2   5  899.75   28.38
  -6   2  -5  783.87   25.93
   6   2   5  719.16   24.77
  -7   2  -5  577.85   21.19
  -8   2  -5   24.66    4.84
  -9   2  -5   18.73    4.52
 -10   2  -5   15.74    4.67
 -11   2  -5   81.91    8.74
 -11   2  -5   74.93    7.73
 -12   2  -5  236.24   13.22
 -12   2  -5  252.89   14.72
 -13   2  -5  259.49   15.75
 -14   2  -5  125.95   12.74
 -15   2  -5   18.08    6.88
 -16   2  -5   17.80    7.79
 -17   2  -5   -5.55    5.85
 -18   3   5   23.23    7.91
 -17   3   5   -1.01    5.77
 -16   3   5  188.74   15.14
 -15   3   5   20.54    6.61
 -14   3   5  342.26   18.14
 -13   3   5  101.51   10.18
 -12   3   5  116.02   10.27
 -12   3   5  114.61    7.87
 -11   3   5   20.01    5.08
 -11   3   5   23.02    4.41
 -10   3   5  119.74    9.45
 -10   3   5  122.94    7.60
  -9   3   5    8.50    3.76
  -9   3   5   12.02    3.41
  -8   3   5 1363.84   42.12
  -8   3   5 1433.18   43.31
   7   3  -5  366.41   11.45
  -7   3   5  358.62   14.89
  -7   3   5  406.34   14.49
  -6   3   5 3641.57  101.19
   6   3  -5 3620.53   99.72
  -6   3   5 3635.93  101.94
   6   3  -5 3567.53   92.05
   5   3  -5  123.10    4.94
   5   3  -5  124.88    5.42
  -5   3   5  120.09    6.98
  -5   3   5  116.37    6.63
   4   3  -5  854.80   23.85
  -4   3   5  869.59   27.20
   4   3  -5  856.27   25.87
  -4   3   5  882.05   26.83
   3   3  -5   72.85    4.15
   3   3  -5   76.05    4.58
  -3   3   5   75.56    5.22
  -3   3   5   82.39    5.22
  -2   3   5  108.41    5.33
  -2   3   5  101.49    6.06
   2   3  -5  103.17    5.24
   2   3  -5   95.92    5.55
   1   3  -5  210.65    8.48
  -1   3   5  216.55    7.69
   1   3  -5  233.44    9.45
  -1   3   5  222.20    9.37
   0   3   5 5506.73  148.50
   0   3  -5 5490.58  141.08
   0   3   5 5496.63  152.57
   0   3  -5 5513.75  152.86
  -1   3  -5  256.58   10.93
   1   3   5  256.83    8.77
  -1   3  -5  277.70   10.27
   1   3   5  254.49   10.45
   2   3   5 4936.01  137.15
  -2   3  -5 4909.00  137.84
  -3   3  -5    3.99    2.50
   3   3   5    4.48    2.18
   4   3   5  499.80   18.00
  -4   3  -5  531.53   19.10
   5   3   5   -1.26    2.11
  -5   3  -5   -1.38    2.23
   6   3   5   31.74    4.29
  -6   3  -5   31.79    4.94
  -7   3  -5   43.97    5.73
   7   3   5   48.41    5.08
  -8   3  -5  973.98   32.81
  -9   3  -5   93.91    8.09
 -10   3  -5  640.52   24.28
 -11   3  -5    0.49    3.95
 -11   3  -5   -1.16    3.51
 -12   3  -5    5.02    4.59
 -12   3  -5    7.61    4.32
 -13   3  -5    0.34    4.55
 -14   3  -5   88.03   11.04
 -15   3  -5   29.52    8.17
 -16   3  -5  112.88   13.64
 -18   4   5   91.73   12.08
 -17   4   5    9.08    6.66
 -16   4   5   21.98    6.69
 -15   4   5   20.23    6.45
 -14   4   5   70.03    9.45
 -13   4   5    2.24    4.57
 -12   4   5  517.44   19.76
 -12   4   5  499.71   21.91
 -11   4   5   37.37    6.32
 -11   4   5   39.25    5.30
 -10   4   5 1699.79   51.59
 -10   4   5 1695.50   52.82
  -9   4   5   89.70    7.75
  -9   4   5   85.14    6.63
  -8   4   5  577.94   20.04
  -8   4   5  524.86   20.18
  -7   4   5  240.72   11.06
  -7   4   5  239.08   10.98
   7   4  -5  242.67    7.94
  -6   4   5  210.61    9.89
   6   4  -5  206.06    7.63
  -6   4   5  219.55   10.00
   5   4  -5    3.50    1.65
  -5   4   5    8.62    2.74
  -5   4   5    6.89    2.75
  -4   4   5 2418.27   67.92
   4   4  -5 2413.62   68.13
  -4   4   5 2411.36   69.64
  -3   4   5  104.24    5.71
   3   4  -5  104.99    5.83
  -3   4   5  106.48    6.31
   2   4  -5 3761.66  104.98
  -2   4   5 3679.47  105.43
  -2   4   5 3794.01  102.30
  -1   4   5   66.71    3.32
  -1   4   5   64.61    4.92
   1   4  -5   67.86    4.99
   0   4   5  863.66   24.56
   0   4  -5  866.11   27.74
   0   4   5  878.67   27.51
  -1   4  -5  756.50   25.53
   1   4   5  794.36   22.45
   1   4   5  783.88   25.19
   2   4   5  605.21   20.47
  -2   4  -5  602.85   21.10
   3   4   5  752.96   24.64
  -3   4  -5  756.35   25.59
   4   4   5 1550.49   46.35
  -4   4  -5 1540.84   47.44
   5   4   5   71.77    5.70
  -5   4  -5   66.39    6.37
   6   4   5 1002.45   32.13
  -6   4  -5 1019.67   33.50
  -7   4  -5   35.47    5.47
   7   4   5   35.29    4.63
  -8   4  -5  126.43    9.26
   8   4   5  131.49    7.89
  -9   4  -5    0.70    3.86
 -10   4  -5   30.10    6.00
 -11   4  -5   63.02    7.57
 -11   4  -5   57.12    7.78
 -12   4  -5  377.79   18.87
 -12   4  -5  377.37   17.90
 -13   4  -5    1.20    4.68
 -13   4  -5    1.09    4.57
 -14   4  -5  274.42   17.22
 -15   4  -5   18.55    7.73
 -16   4  -5   59.45   10.87
 -18   5   5   12.56    6.84
 -17   5   5   45.18    8.97
 -16   5   5  189.96   15.38
 -15   5   5  320.10   18.46
 -14   5   5  622.22   26.60
 -13   5   5   60.14    8.55
 -13   5   5   46.72    6.51
 -12   5   5  152.75    9.80
 -12   5   5  162.15   11.71
 -11   5   5   24.13    5.14
 -11   5   5   12.07    5.00
 -10   5   5   19.92    4.63
 -10   5   5    6.26    4.34
  -9   5   5  323.56   14.68
  -9   5   5  318.28   14.07
  -8   5   5  500.50   18.82
  -8   5   5  487.82   18.74
   7   5  -5  627.66   18.69
  -7   5   5  627.89   21.77
  -7   5   5  630.84   22.31
  -6   5   5  545.09   19.73
   6   5  -5  549.25   17.06
  -6   5   5  541.29   18.89
  -5   5   5  728.96   23.28
   5   5  -5  728.73   22.42
  -5   5   5  722.57   24.54
  -4   5   5  400.69   15.67
  -4   5   5  432.25   14.54
   4   5  -5  415.58   14.39
   3   5  -5  121.30    6.46
  -3   5   5  115.13    7.03
  -3   5   5  126.90    6.18
  -2   5   5  161.33    6.50
  -2   5   5  170.16    8.49
   2   5  -5  173.49    8.15
  -1   5   5  609.80   17.20
  -1   5   5  570.51   20.47
   1   5  -5  612.79   20.40
   0   5  -5 2664.25   76.67
   0   5   5 2626.58   72.18
   0   5   5 2702.29   76.66
   1   5   5  120.81    7.17
  -1   5  -5  125.30    7.47
   2   5   5 2202.46   63.45
  -2   5  -5 2141.24   64.07
  -3   5  -5 1646.65   50.10
   3   5   5 1630.04   48.97
   4   5   5  208.36   10.03
  -4   5  -5  226.46   11.22
   5   5   5   53.52    5.19
  -5   5  -5   61.96    6.63
   6   5   5  100.41    6.98
  -6   5  -5  121.78    8.84
  -7   5  -5   16.93    4.48
   7   5   5   15.10    3.67
   8   5   5  756.19   25.36
  -8   5  -5  721.67   27.11
   9   5   5  209.80   10.04
  -9   5  -5  168.87   11.77
 -10   5  -5  451.82   19.81
 -11   5  -5  124.84   10.28
 -12   5  -5   29.69    6.63
 -12   5  -5   40.71    7.50
 -13   5  -5    4.75    4.99
 -13   5  -5   -0.02    4.10
 -14   5  -5   12.99    5.96
 -15   5  -5    6.53    5.72
 -16   5  -5   67.62   10.82
 -18   6   5   31.71    8.51
 -17   6   5   92.78   12.09
 -16   6   5    7.96    6.03
 -15   6   5    9.30    5.65
 -14   6   5    4.61    5.22
 -13   6   5  208.34   13.13
 -12   6   5  268.88   13.72
 -12   6   5  242.03   13.91
 -11   6   5 1142.85   37.60
 -11   6   5 1095.49   37.77
 -10   6   5  444.87   18.32
 -10   6   5  427.71   18.43
  -9   6   5  844.88   29.79
  -9   6   5  931.55   30.77
  -8   6   5   80.81    7.05
  -8   6   5   77.07    6.73
  -7   6   5    0.35    2.80
  -7   6   5   -0.30    2.53
   7   6  -5    2.13    1.59
   6   6  -5   32.76    3.24
  -6   6   5   25.18    4.53
  -6   6   5   27.42    4.03
  -5   6   5  180.07    9.67
  -5   6   5  171.26    8.36
   5   6  -5  193.44    8.24
  -4   6   5  689.02   20.80
   4   6  -5  629.37   21.24
  -4   6   5  634.06   22.79
  -3   6   5 2361.31   66.04
  -3   6   5 2408.11   69.69
   3   6  -5 2356.49   68.29
   2   6  -5 1915.56   56.28
  -2   6   5 1942.64   52.99
  -2   6   5 1890.96   57.05
   1   6  -5  654.94   22.31
  -1   6   5  647.31   22.52
   0   6  -5  731.70   24.92
   0   6   5  737.03   24.86
  -1   6  -5   82.26    6.74
   1   6   5   86.60    6.29
  -2   6  -5  150.07    8.76
   2   6   5  127.42    7.83
   3   6   5 1498.27   46.08
  -3   6  -5 1538.22   47.41
   4   6   5   20.38    3.87
  -4   6  -5   23.91    4.78
  -5   6  -5 1772.32   53.97
   5   6   5 1691.55   51.97
   6   6   5  144.06    8.51
  -6   6  -5  149.32    9.90
   7   6   5  377.13   15.26
  -7   6  -5  383.13   17.55
   8   6   5   24.11    4.48
  -8   6  -5   31.04    6.15
   9   6   5   56.05    5.63
  -9   6  -5   58.28    7.72
 -10   6  -5   45.42    7.29
 -11   6  -5  150.92   11.65
 -12   6  -5  155.89   12.46
 -12   6  -5  153.65   11.99
 -13   6  -5  143.16   11.76
 -13   6  -5  145.43   12.89
 -14   6  -5  100.38   11.57
 -15   6  -5  166.53   15.20
 -16   6  -5   22.34    7.43
 -17   7   5   29.90    7.97
 -16   7   5   -5.24    4.83
 -15   7   5  233.45   15.34
 -14   7   5    1.12    4.45
 -13   7   5  143.52   10.68
 -13   7   5  142.13   11.67
 -12   7   5    9.44    4.39
 -12   7   5    1.23    3.96
 -11   7   5    0.97    3.92
 -11   7   5   11.25    4.49
 -10   7   5    4.62    4.27
 -10   7   5   -0.34    3.97
  -9   7   5  872.27   29.14
  -9   7   5  818.08   29.71
  -8   7   5   16.61    4.25
  -8   7   5   12.89    3.97
  -7   7   5 1144.25   34.55
  -7   7   5 1114.19   36.51
   7   7  -5 1056.44   32.44
  -6   7   5   39.99    5.47
   6   7  -5   41.13    3.92
  -6   7   5   40.56    4.53
  -5   7   5  549.15   18.53
   5   7  -5  565.73   18.93
  -5   7   5  559.86   21.10
   4   7  -5   25.94    3.89
  -4   7   5   27.83    3.22
  -4   7   5   28.22    4.66
  -3   7   5   44.10    3.40
   3   7  -5   38.00    4.55
  -3   7   5   42.95    5.33
  -2   7   5   49.99    2.99
   2   7  -5   49.24    5.19
[truncated: 683,962 more chars]
