# Supplementary material for: Synthesis, crystal structure and Hirshfeld surface analysis of [bis­(di­phenyl­phosphan­yl)methane-κP]chloridobis­[2-(pyridin-2-yl)phenyl-κ2 N,C 1]iridium(III)
Source: Acta Crystallogr E Crystallogr Commun. 2021 Feb 2;77(Pt 3):217–21. doi: 10.1107/S2056989021000955 (PMC8061097; doi:10.1107/S2056989021000955)
Supplement: Supplementary file 2 [file e-77-00217-Isup2.hkl]

data_I                                                                          
_shelx_title ' Ir2-P21-n in P2(1)/n'                                            
_shelx_refln_list_code          4                                               
_shelx_F_calc_maximum      421.63                                               
_exptl_crystal_F_000      1832.00                                               
_reflns_d_resolution_high  0.7600                                               
                                                                                
loop_                                                                           
 _space_group_symop_operation_xyz                                               
 'x, y, z'                                                                      
 '-x+1/2, y+1/2, -z+1/2'                                                        
 '-x, -y, -z'                                                                   
 'x-1/2, -y-1/2, z-1/2'                                                         
                                                                                
_cell_length_a    14.4506                                                       
_cell_length_b    15.4490                                                       
_cell_length_c    17.8532                                                       
_cell_angle_alpha  90.000                                                       
_cell_angle_beta  103.044                                                       
_cell_angle_gamma  90.000                                                       
                                                                                
_shelx_F_squared_multiplier     1.000                                           
                                                                                
loop_                                                                           
 _refln_index_h                                                                 
 _refln_index_k                                                                 
 _refln_index_l                                                                 
 _refln_F_squared_calc                                                          
 _refln_F_squared_meas                                                          
 _refln_F_squared_sigma                                                         
 _refln_observed_status                                                         
   2   0   0     118211.80     127629.38      1985.49 o                         
   4   0   0       6417.83       7105.41       294.38 o                         
   6   0   0      21275.19      21658.60       370.66 o                         
   8   0   0      31712.90      33554.62       567.21 o                         
  10   0   0       4697.91       4600.35       169.81 o                         
  12   0   0        138.35        312.08        71.82 o                         
  14   0   0       7522.81       7666.89       270.38 o                         
  16   0   0       3489.31       3912.30       299.80 o                         
  18   0   0       1670.95       2141.37       258.91 o                         
   1   1   0       5824.27       6020.60        89.05 o                         
   2   1   0      14667.38      16292.96       230.78 o                         
   3   1   0       2234.27       2086.98        34.90 o                         
   4   1   0      21677.08      21806.91       256.14 o                         
   5   1   0       3027.60       2698.90        49.65 o                         
   6   1   0      26904.72      27551.97       326.96 o                         
   7   1   0       1054.35        970.24        34.42 o                         
   8   1   0       2035.94       2179.13        52.32 o                         
   9   1   0        248.00        258.06        24.98 o                         
  10   1   0       7805.15       7786.73       181.66 o                         
  11   1   0       4294.20       4410.51       104.64 o                         
  12   1   0      18629.88      18379.25       326.52 o                         
  13   1   0        991.44       1053.34        90.35 o                         
  14   1   0       2329.59       2441.19       149.44 o                         
  15   1   0         21.55         20.43        55.68 o                         
  16   1   0         41.41        -17.20        58.69 o                         
  17   1   0        441.47        459.67        88.38 o                         
  18   1   0        320.87        298.61       108.26 o                         
   0   2   0      44146.48      49429.81       777.62 o                         
   1   2   0      50680.14      54885.39       748.95 o                         
   2   2   0      26340.97      28776.44       400.47 o                         
   3   2   0         87.15        168.08        17.68 o                         
   4   2   0       1361.01       1428.10        34.78 o                         
   5   2   0       6151.83       6335.47        86.41 o                         
   6   2   0      15264.90      15450.31       212.74 o                         
   7   2   0      32310.48      34360.38       444.23 o                         
   8   2   0      16338.00      16294.36       231.59 o                         
   9   2   0      11476.34      11241.58       174.11 o                         
  10   2   0        989.06        825.46        53.60 o                         
  11   2   0       2834.24       2760.68        92.22 o                         
  12   2   0        564.08        445.07        63.42 o                         
  13   2   0        516.37        482.83        71.05 o                         
  14   2   0       3072.71       2819.03       135.93 o                         
  15   2   0       2329.01       2160.60       206.19 o                         
  16   2   0       1124.11       1082.47       107.59 o                         
  17   2   0       1524.82       1426.42       125.54 o                         
  18   2   0        800.78        799.51       119.10 o                         
   1   3   0       6386.93       6578.65        85.16 o                         
   2   3   0       5811.67       6242.67        92.28 o                         
   3   3   0      41040.84      42312.97       588.19 o                         
   4   3   0       3122.25       3078.09        64.35 o                         
   5   3   0      25764.21      26783.83       346.57 o                         
   6   3   0       7933.53       7932.87       107.14 o                         
   7   3   0       8883.84       9153.36       141.06 o                         
   8   3   0        778.76        730.38        33.88 o                         
   9   3   0       6048.99       5708.71       104.77 o                         
  10   3   0         72.39         33.31        39.97 o                         
  11   3   0      16801.66      16610.32       331.78 o                         
  12   3   0        802.04        861.54        63.01 o                         
  13   3   0      10504.27      10625.00       262.97 o                         
  14   3   0         77.08        110.84        56.57 o                         
  15   3   0        338.51        401.57        75.60 o                         
  16   3   0         55.69         44.29        63.41 o                         
  17   3   0        451.19        294.55        80.93 o                         
  18   3   0         53.54         46.40       101.78 o                         
   0   4   0      36615.80      42172.15       672.42 o                         
   1   4   0      13622.71      14370.93       173.82 o                         
   2   4   0       1011.41       1027.27        32.04 o                         
   3   4   0        139.37        200.48        27.74 o                         
   4   4   0      10170.24      10797.92       172.50 o                         
   5   4   0      10407.69      10605.09       172.32 o                         
   6   4   0       3269.06       3040.64        74.95 o                         
   7   4   0      26499.23      26238.59       404.72 o                         
   8   4   0       2138.40       2029.05        71.50 o                         
   9   4   0      19496.82      18754.26       308.92 o                         
  10   4   0       2551.63       2461.50        88.30 o                         
  11   4   0       2359.97       2197.57        86.69 o                         
  12   4   0         44.09         62.27        40.60 o                         
  13   4   0       1430.82       1430.83       195.13 o                         
  14   4   0        244.23        241.56        62.53 o                         
  15   4   0       4821.32       5154.70       186.68 o                         
  16   4   0        158.13        194.78        89.90 o                         
  17   4   0       2995.11       3230.19       188.03 o                         
  18   4   0          5.03         65.93        68.77 o                         
   1   5   0       4132.01       4002.17        62.84 o                         
   2   5   0       2524.32       2406.28        53.39 o                         
   3   5   0      45240.06      47370.86       593.71 o                         
   4   5   0      18026.32      18324.22       249.07 o                         
   5   5   0      58400.73      60077.60       839.77 o                         
   6   5   0       2077.50       1824.44        54.88 o                         
   7   5   0       5384.37       5256.49        96.33 o                         
   8   5   0       2709.64       2793.69       119.14 o                         
   9   5   0        228.89        240.43        41.66 o                         
  10   5   0        909.10        829.05        59.09 o                         
  11   5   0      11262.24      11418.01       223.05 o                         
  12   5   0        900.87        913.15        66.51 o                         
  13   5   0       2975.21       2860.49       109.41 o                         
  14   5   0        601.70        763.56       111.98 o                         
  15   5   0         67.91         67.84        61.44 o                         
  16   5   0          8.22        -48.02        57.83 o                         
  17   5   0       1162.43       1230.50       119.93 o                         
   0   6   0      12626.49      12721.78       228.19 o                         
   1   6   0       3424.45       3365.79        82.62 o                         
   2   6   0      12275.79      12623.84       180.25 o                         
   3   6   0       2679.99       2817.90        62.55 o                         
   4   6   0        805.37        801.70        36.23 o                         
   5   6   0       5289.35       5354.64        98.37 o                         
   6   6   0      11292.10      11022.17       169.83 o                         
   7   6   0      17523.34      17410.67       248.39 o                         
   8   6   0      19329.29      19117.46       272.09 o                         
   9   6   0       5934.70       6042.36       139.67 o                         
  10   6   0       7522.72       7399.99       203.16 o                         
  11   6   0         54.40         41.74        39.33 o                         
  12   6   0        481.38        506.18        57.34 o                         
  13   6   0         53.08        -12.66        40.04 o                         
  14   6   0       1685.63       1585.10       136.20 o                         
  15   6   0        593.99        660.66        88.97 o                         
  16   6   0       5009.53       4985.50       195.74 o                         
  17   6   0        382.66        348.42        86.19 o                         
   1   7   0         37.20         40.44        14.25 o                         
   2   7   0       4578.67       4357.46        85.52 o                         
   3   7   0       4159.99       4579.17        88.35 o                         
   4   7   0      35566.02      35336.77       461.65 o                         
   5   7   0       1107.90       1141.38        45.35 o                         
   6   7   0       8427.91       8124.97       138.71 o                         
   7   7   0        134.66        103.13        35.91 o                         
   8   7   0        571.64        605.89        49.57 o                         
   9   7   0        672.78        570.14        53.00 o                         
  10   7   0      12059.87      11600.77       259.98 o                         
  11   7   0        903.11        830.51        74.20 o                         
  12   7   0      10193.74       9724.09       209.38 o                         
  13   7   0        456.91        368.25        56.61 o                         
  14   7   0       3500.80       3484.67       128.28 o                         
  15   7   0         96.45         86.08        63.68 o                         
  16   7   0         45.51         98.85        89.82 o                         
  17   7   0         36.58        -65.76        65.76 o                         
   0   8   0      24710.31      24820.86       425.74 o                         
   1   8   0      11190.30      11470.24       154.89 o                         
   2   8   0      22169.05      22088.69       302.26 o                         
   3   8   0       6954.62       7193.73       124.36 o                         
   4   8   0       4213.79       4540.34       148.15 o                         
   5   8   0        256.36        227.41        30.51 o                         
   6   8   0      12719.86      12195.61       192.68 o                         
   7   8   0        364.72        352.66        31.70 o                         
   8   8   0      21020.97      20901.40       308.47 o                         
   9   8   0       2468.62       2399.18        81.30 o                         
  10   8   0       4456.17       4442.30       111.71 o                         
  11   8   0        516.74        468.50        55.54 o                         
  12   8   0          1.71         19.22        40.71 o                         
  13   8   0         45.42         -6.25        71.36 o                         
  14   8   0       1405.31       1472.83       120.86 o                         
  15   8   0        361.92        245.75        71.05 o                         
  16   8   0       3064.05       3302.45       343.24 o                         
  17   8   0        189.95        108.07        72.63 o                         
   1   9   0        902.79        875.92        34.90 o                         
   2   9   0       3897.88       3642.52        80.41 o                         
   3   9   0       9972.38       9558.99       157.05 o                         
   4   9   0      27423.86      27378.24       375.05 o                         
   5   9   0      15129.27      14544.12       222.77 o                         
   6   9   0      10144.14       9033.57       314.94 o                         
   7   9   0       1047.18        998.42        61.46 o                         
   8   9   0        209.04        216.66        36.65 o                         
   9   9   0       3234.25       3403.58        96.93 o                         
  10   9   0       7462.51       7256.11       164.76 o                         
  11   9   0       5218.08       5298.28       130.42 o                         
  12   9   0       3300.04       3213.42       107.04 o                         
  13   9   0       3990.21       4133.71       124.86 o                         
  14   9   0       1415.85       1517.37        96.24 o                         
  15   9   0       1073.52       1160.60        94.04 o                         
  16   9   0         67.83        119.71        60.88 o                         
   0  10   0       6744.86       6637.17       150.97 o                         
   1  10   0      49891.93      50901.45       656.04 o                         
   2  10   0       9060.44       8655.07       147.93 o                         
   3  10   0      24207.33      24405.75       341.72 o                         
   4  10   0          4.59         -4.05        25.21 o                         
   5  10   0         70.24         66.69        29.54 o                         
   6  10   0       1199.07       1286.08        58.57 o                         
   7  10   0       8813.27       8670.85       161.13 o                         
   8  10   0        345.96        430.31        43.84 o                         
   9  10   0       4836.97       5145.20       168.18 o                         
  10  10   0        956.31       1022.24        65.67 o                         
  11  10   0        656.43        620.61        57.52 o                         
  12  10   0        590.54        653.49        60.95 o                         
  13  10   0        856.70        863.85        69.07 o                         
  14  10   0        943.44       1028.32        77.21 o                         
  15  10   0       2696.74       2677.78       154.19 o                         
  16  10   0       1378.25       1486.97       125.66 o                         
   1  11   0       3272.55       3209.62        79.90 o                         
   2  11   0         34.45         25.91        24.39 o                         
   3  11   0      26571.87      26346.73       370.00 o                         
   4  11   0        228.05        263.54        34.94 o                         
   5  11   0      17010.96      16570.86       300.31 o                         
   6  11   0        681.09        608.50        47.49 o                         
   7  11   0       1361.71       1464.53        65.83 o                         
   8  11   0        790.34        731.55        74.52 o                         
   9  11   0       1876.17       1907.42        97.22 o                         
  10  11   0       1212.24       1305.87        83.66 o                         
  11  11   0       6347.05       6562.58       172.99 o                         
  12  11   0         41.04         16.75        45.54 o                         
  13  11   0       4348.55       4321.89       149.04 o                         
  14  11   0         81.32         54.20        53.07 o                         
  15  11   0        575.10        717.62       100.04 o                         
   0  12   0       2960.02       2783.39       301.38 o                         
   1  12   0      11067.17      10824.80       264.65 o                         
   2  12   0        733.85        813.40        63.63 o                         
   3  12   0        425.35        434.10        53.04 o                         
   4  12   0        144.11        174.96        41.71 o                         
   5  12   0       3227.36       2852.96       167.78 o                         
   6  12   0       4800.83       4924.18       133.63 o                         
   7  12   0       3837.99       3889.50       118.97 o                         
   8  12   0       1866.07       1752.31       108.20 o                         
   9  12   0       8999.51       8550.77       196.57 o                         
  10  12   0        523.81        556.60        63.79 o                         
  11  12   0        376.55        466.81        61.15 o                         
  12  12   0        102.57        147.12        53.13 o                         
  13  12   0        395.79        459.32        67.62 o                         
  14  12   0        533.24        711.85        80.29 o                         
   1  13   0        144.62        220.39        48.26 o                         
   2  13   0      13401.70      12876.01       251.15 o                         
   3  13   0       6972.23       6820.91       317.94 o                         
   4  13   0       8833.10       8101.18       185.91 o                         
   5  13   0       4510.48       4431.10       140.25 o                         
   6  13   0       3045.14       2954.29       184.04 o                         
   7  13   0        718.62        591.89        61.17 o                         
   8  13   0         59.08         40.64        39.74 o                         
   9  13   0       1015.74       1003.78       107.28 o                         
  10  13   0       1491.52       1297.73        88.10 o                         
  11  13   0       3196.85       3266.94       128.01 o                         
  12  13   0       2876.37       2970.45       127.96 o                         
  13  13   0       1318.00       1433.03       101.44 o                         
  14  13   0       1001.60       1003.32        92.30 o                         
   0  14   0       6314.09       6241.08       228.78 o                         
   1  14   0       8504.89       8123.15       189.68 o                         
   2  14   0       1427.87       1278.59        82.01 o                         
   3  14   0       2523.18       2792.25       111.24 o                         
   4  14   0         82.35         19.42        40.22 o                         
   5  14   0        197.85        183.70        46.07 o                         
   6  14   0       5421.06       5704.50       239.74 o                         
   7  14   0        357.50        351.32        69.21 o                         
   8  14   0       8880.54       8800.09       250.62 o                         
   9  14   0         38.85         99.90        60.43 o                         
  10  14   0       3083.09       3104.09       156.99 o                         
  11  14   0        156.46        121.46        65.79 o                         
  12  14   0         87.92        100.65        74.80 o                         
  13  14   0        177.27        110.07        73.25 o                         
   1  15   0          6.04         -9.44        40.58 o                         
   2  15   0       7582.72       7399.13       184.59 o                         
   3  15   0        336.96        336.80        55.34 o                         
   4  15   0      12852.25      12446.67       260.97 o                         
   5  15   0        530.88        652.75       114.71 o                         
   6  15   0       6819.29       6709.16       428.03 o                         
   7  15   0         64.38        181.69        68.70 o                         
   8  15   0         59.95         11.25        60.33 o                         
   9  15   0         40.76         43.64        60.84 o                         
  10  15   0       1013.54       1047.59       106.73 o                         
  11  15   0         66.65          9.39        60.49 o                         
  12  15   0       2817.72       3080.35       170.09 o                         
   0  16   0       5819.95       6101.32       243.14 o                         
   1  16   0       1832.22       1943.07       106.34 o                         
   2  16   0       1581.53       1730.04       119.65 o                         
   3  16   0        223.68        270.25        55.42 o                         
   4  16   0        508.25        419.21        62.12 o                         
   5  16   0        152.54         57.44        61.80 o                         
   6  16   0       6123.64       6187.51       208.66 o                         
   7  16   0        928.25        835.48        94.70 o                         
   8  16   0       4400.62       4704.38       192.29 o                         
   9  16   0        603.42        646.30        91.07 o                         
  10  16   0       1657.73       1911.53       139.18 o                         
  11  16   0        254.20        276.29        84.40 o                         
   1  17   0       1025.88       1193.38        91.48 o                         
   2  17   0        866.69        973.08        83.37 o                         
   3  17   0       3701.00       3744.13       142.67 o                         
   4  17   0        983.85        925.36        83.60 o                         
   5  17   0       3626.38       3356.81       163.70 o                         
   6  17   0       1200.07       1337.44       118.27 o                         
   7  17   0        510.04        636.87        93.81 o                         
   8  17   0        312.43        339.29        82.40 o                         
   9  17   0        329.07        430.67       184.83 o                         
  10  17   0        820.61       1083.72       129.00 o                         
   0  18   0         22.69         59.18        72.93 o                         
   1  18   0       5861.68       6144.82       184.53 o                         
   2  18   0        110.30         58.30        91.67 o                         
   3  18   0        427.89        392.62        89.03 o                         
   4  18   0        243.14        285.73        72.74 o                         
   5  18   0        860.23        806.55        99.31 o                         
   6  18   0        630.69        664.11       125.95 o                         
   7  18   0       4310.61       4527.68       199.99 o                         
   8  18   0        188.39        197.70        80.32 o                         
   1  19   0       1053.83       1168.83        98.11 o                         
   2  19   0        194.72        107.00        60.18 o                         
   3  19   0       3279.48       3493.05       150.41 o                         
   4  19   0        348.25        454.59        87.03 o                         
   5  19   0       3883.96       3653.39       339.39 o                         
   6  19   0         63.67         60.11        80.76 o                         
   0  20   0       2588.18       2669.61       198.65 o                         
   1  20   0       3846.64       3943.68       164.95 o                         
   2  20   0       1828.61       1865.75       152.14 o                         
   3  20   0        608.38        643.42        98.28 o                         
 -17   0   1       1031.29       1201.81       190.14 o                         
 -15   0   1       3101.75       3338.53       245.25 o                         
 -13   0   1      16277.06      16023.20       426.28 o                         
 -11   0   1       6075.85       6167.05       297.76 o                         
  -9   0   1         96.29        137.68        30.68 o                         
  -7   0   1      24269.31      25682.04       437.73 o                         
  -5   0   1      61613.61      65553.76      1039.78 o                         
  -3   0   1     172922.17     183522.38      2856.53 o                         
  -1   0   1        973.02       1030.02        57.25 o                         
   1   0   1     114652.71     121474.38      2314.87 o                         
   3   0   1     101394.54     109602.52      1670.80 o                         
   5   0   1      29265.54      31062.76       512.00 o                         
   7   0   1       6274.35       6005.18       134.98 o                         
   9   0   1      14611.37      13877.48       270.80 o                         
  11   0   1      29452.74      28438.70       511.05 o                         
  13   0   1       7722.98       7213.16       249.64 o                         
  15   0   1         34.38         98.51       104.64 o                         
  17   0   1        527.26        549.05       155.57 o                         
 -18   1   1        233.98        426.80       111.24 o                         
 -17   1   1       2434.04       2437.00       150.45 o                         
 -16   1   1        733.94        666.64        93.11 o                         
 -15   1   1       4770.19       5051.38       231.81 o                         
 -14   1   1        180.13        130.30        60.06 o                         
 -13   1   1         67.85        -28.23        42.90 o                         
 -12   1   1       2230.58       2300.65       113.78 o                         
 -11   1   1       8803.53       8342.29       169.70 o                         
 -10   1   1       7300.39       7412.80       119.11 o                         
  -9   1   1      14356.61      14241.12       192.31 o                         
  -8   1   1       6641.13       6233.87        98.40 o                         
  -7   1   1      13294.82      13047.15       171.09 o                         
  -6   1   1       5077.32       5087.68        78.76 o                         
  -5   1   1       5845.90       5922.21        84.64 o                         
  -4   1   1      18192.69      20832.12       244.74 o                         
  -3   1   1      42592.62      44034.27       540.52 o                         
  -2   1   1       2308.22       2564.41        54.86 o                         
  -1   1   1     177768.83     179030.72      2204.90 o                         
   0   1   1       2769.79       3152.93        44.54 o                         
   1   1   1      85224.43      92506.44      1254.04 o                         
   2   1   1      16079.73      18310.03       369.87 o                         
   3   1   1       1553.90       1455.40        35.20 o                         
   4   1   1       7161.12       7276.92        96.08 o                         
   5   1   1       9000.12       8642.65       128.42 o                         
   6   1   1      20682.54      21472.32       262.33 o                         
   7   1   1      41012.97      42253.62       493.36 o                         
   8   1   1      11125.45      11177.82       157.33 o                         
   9   1   1       3137.25       3087.52        68.08 o                         
  10   1   1        676.99        641.28        37.12 o                         
  11   1   1        658.63        682.70        52.00 o                         
  12   1   1        753.66        683.55        71.38 o                         
  13   1   1       9522.73       9539.49       244.49 o                         
  14   1   1        679.26        675.99        81.68 o                         
  15   1   1       4341.94       4644.74       174.63 o                         
  16   1   1        604.37        702.13        89.97 o                         
  17   1   1        956.83       1067.88       137.78 o                         
  18   1   1          8.99        -29.98       110.22 o                         
 -18   2   1        103.44         82.58        70.62 o                         
 -17   2   1         83.46         95.55        69.96 o                         
 -16   2   1        331.00        270.60        95.81 o                         
 -15   2   1        973.55       1038.04        97.77 o                         
 -14   2   1       4162.54       4284.12       157.06 o                         
 -13   2   1       4460.77       4415.96       187.93 o                         
 -12   2   1       3398.43       3317.23       129.15 o                         
 -11   2   1        387.15        350.35        42.78 o                         
 -10   2   1        311.87        290.86        39.06 o                         
  -9   2   1         26.06         31.80        21.02 o                         
  -8   2   1       6407.04       6410.66       128.73 o                         
  -7   2   1       4660.38       4426.23        96.69 o                         
  -6   2   1      17530.81      17677.80       271.62 o                         
  -5   2   1      26386.92      28136.76       405.77 o                         
  -4   2   1      54042.25      58445.59       933.29 o                         
  -3   2   1       2879.83       3058.94        62.52 o                         
  -2   2   1      13865.49      15368.23       197.21 o                         
  -1   2   1      19854.96      21087.86       261.65 o                         
   0   2   1      36892.25      41105.17       502.05 o                         
   1   2   1      10704.78      11179.48       132.38 o                         
   2   2   1      29282.12      31309.34       504.81 o                         
   3   2   1       9119.53       8959.85       140.04 o                         
   4   2   1      39324.62      42241.26       682.68 o                         
   5   2   1      15500.00      16070.09       243.23 o                         
   6   2   1       2883.95       2852.56        52.85 o                         
   7   2   1      12303.71      14007.60       201.44 o                         
   8   2   1       1645.84       1492.34        65.54 o                         
   9   2   1       9568.65       9548.27       155.31 o                         
  10   2   1      11923.98      11563.06       203.21 o                         
  11   2   1       5340.31       5461.86       134.31 o                         
  12   2   1       5025.78       4740.56       128.43 o                         
  13   2   1       2455.56       2669.71       127.29 o                         
  14   2   1         27.64         24.76        54.24 o                         
  15   2   1        131.58        310.07        69.46 o                         
  16   2   1       1616.06       1594.73       124.50 o                         
  17   2   1        416.92        387.74        83.39 o                         
  18   2   1       1640.20       1619.70       137.52 o                         
 -18   3   1       2504.08       2804.51       167.38 o                         
 -17   3   1        172.24        143.32        71.58 o                         
 -16   3   1       4580.90       4753.88       185.84 o                         
 -15   3   1        363.76        313.14        68.66 o                         
 -14   3   1       1169.89       1256.71       102.25 o                         
 -13   3   1          5.33        -53.42        66.05 o                         
 -12   3   1       3402.01       3513.82       109.10 o                         
 -11   3   1       1101.16       1006.17        63.36 o                         
 -10   3   1      14226.21      13023.53       648.77 o                         
  -9   3   1        119.67        181.71        33.81 o                         
  -8   3   1      18015.56      18641.85       297.59 o                         
  -7   3   1        479.31        395.89        35.55 o                         
  -6   3   1       4634.67       5039.54       104.04 o                         
  -5   3   1      15821.02      17830.11       271.25 o                         
  -4   3   1      34322.49      35409.58       499.18 o                         
  -3   3   1         54.26        122.36        14.60 o                         
  -2   3   1      21754.95      22594.25       288.31 o                         
  -1   3   1      15057.05      16430.25       213.21 o                         
   0   3   1      16042.78      17631.80       226.07 o                         
   1   3   1      15658.58      17082.74       200.21 o                         
   2   3   1      21418.51      23546.12       299.84 o                         
   3   3   1      14333.38      15851.43       234.98 o                         
   4   3   1       2408.60       2303.92        54.85 o                         
   5   3   1        975.57        943.38        37.12 o                         
   6   3   1      28627.28      29490.21       429.56 o                         
   7   3   1       5242.28       5058.48        80.75 o                         
   8   3   1      25179.29      25483.36       345.68 o                         
   9   3   1         59.40         55.41        22.55 o                         
  10   3   1        558.57        516.11        48.01 o                         
  11   3   1         85.94        127.37        50.97 o                         
  12   3   1       3127.31       3052.79       104.04 o                         
  13   3   1       1711.51       1728.27       106.67 o                         
  14   3   1       7793.81       7960.83       228.12 o                         
  15   3   1        458.74        484.06        75.40 o                         
  16   3   1       2326.52       2517.49       145.97 o                         
  17   3   1         32.26        115.81        64.38 o                         
  18   3   1         97.36        111.19        83.62 o                         
 -18   4   1        279.83        324.39        87.88 o                         
 -17   4   1        157.00         42.75        68.24 o                         
 -16   4   1        897.42       1011.15       103.25 o                         
 -15   4   1        173.88        185.64        63.30 o                         
 -14   4   1       6836.68       6822.84       206.63 o                         
 -13   4   1         27.84         52.93        59.00 o                         
 -12   4   1      11889.61      11964.38       233.65 o                         
 -11   4   1         19.55         18.70        35.38 o                         
 -10   4   1        666.31        686.39        53.73 o                         
  -9   4   1       1928.88       1791.60        71.43 o                         
  -8   4   1       6185.64       6112.18       129.83 o                         
  -7   4   1       1642.55       1600.67        59.93 o                         
  -6   4   1      35860.47      36999.72       535.05 o                         
  -5   4   1       1407.62       1406.40        61.97 o                         
  -4   4   1      25510.33      26384.47       340.57 o                         
  -3   4   1       3210.76       3349.94        63.43 o                         
  -2   4   1       2624.28       2768.13        55.90 o                         
  -1   4   1      49912.32      57617.45       708.43 o                         
   0   4   1      34750.13      36474.23       413.89 o                         
   1   4   1      11214.16      12275.61       151.05 o                         
   2   4   1     121889.01     130431.79      1578.57 o                         
   3   4   1      15311.89      16357.96       220.20 o                         
   4   4   1      27487.36      27708.19       400.12 o                         
   5   4   1         16.72         50.02        20.15 o                         
   6   4   1         92.02        102.29        21.92 o                         
   7   4   1       1444.46       1240.98        68.54 o                         
   8   4   1      10109.99       9903.52       137.76 o                         
   9   4   1         51.08         37.46        21.48 o                         
  10   4   1      14274.17      13963.42       251.13 o                         
  11   4   1        890.48        857.99        62.61 o                         
  12   4   1       8947.68       8655.07       188.38 o                         
  13   4   1        900.23        972.94        88.04 o                         
  14   4   1        478.82        537.80        74.51 o                         
  15   4   1        123.98         65.53        56.37 o                         
  16   4   1       1693.80       1737.62       128.39 o                         
  17   4   1        407.96        432.40        95.13 o                         
 -18   5   1       1307.60       1242.42       122.30 o                         
 -17   5   1       1023.28       1027.74       113.39 o                         
 -16   5   1       1028.84        977.79       103.33 o                         
 -15   5   1        192.10        195.73        66.56 o                         
 -14   5   1         54.06         35.82        56.04 o                         
 -13   5   1        397.75        365.18        55.24 o                         
 -12   5   1       6986.53       7011.01       166.44 o                         
 -11   5   1       3903.35       3827.22       144.60 o                         
 -10   5   1      17218.42      17130.08       294.41 o                         
  -9   5   1      14975.58      14903.83       258.40 o                         
  -8   5   1      31903.83      32705.18       491.75 o                         
  -7   5   1       4374.07       4487.87       104.76 o                         
  -6   5   1       3316.12       3076.34        64.89 o                         
  -5   5   1       1852.54       1737.56        46.35 o                         
  -4   5   1       6095.39       6418.27       106.07 o                         
  -3   5   1      12483.62      12682.03       179.56 o                         
  -2   5   1       7363.82       7106.10       110.63 o                         
  -1   5   1       1995.98       2047.87        48.69 o                         
   0   5   1       7903.13       7731.84       103.36 o                         
   1   5   1        442.13        435.97        19.34 o                         
   2   5   1         27.45         65.35        14.64 o                         
   3   5   1       1570.31       1589.75        44.05 o                         
   4   5   1       9529.38       9554.21       144.66 o                         
   5   5   1       8372.72       8722.25       151.30 o                         
   6   5   1      44192.39      46410.22       661.66 o                         
   7   5   1       2890.15       2782.63        73.38 o                         
   8   5   1      26814.39      26535.65       361.03 o                         
   9   5   1      10614.74      10406.95       199.22 o                         
  10   5   1        709.78        768.46        57.81 o                         
  11   5   1        185.91        134.48        41.60 o                         
  12   5   1       1084.61       1112.73        73.27 o                         
  13   5   1        270.61        285.81        50.55 o                         
  14   5   1       3284.96       3545.25       178.44 o                         
  15   5   1       1729.60       1993.44       149.61 o                         
  16   5   1       1389.44       1442.52       117.33 o                         
  17   5   1        556.69        703.61       126.15 o                         
 -17   6   1          6.07        -60.59        60.59 o                         
 -16   6   1          8.25         73.22        64.61 o                         
 -15   6   1       3371.32       3448.70       159.89 o                         
 -14   6   1       1428.01       1486.16       108.64 o                         
 -13   6   1       4746.39       4990.28       209.40 o                         
 -12   6   1       3421.82       3178.91       143.43 o                         
 -11   6   1       9627.00       9448.96       197.84 o                         
 -10   6   1        335.14        333.69        45.87 o                         
  -9   6   1        739.77        847.11        57.50 o                         
  -8   6   1       3185.34       2904.49        89.13 o                         
  -7   6   1       9635.17       9131.50       146.02 o                         
  -6   6   1      16875.75      17023.52       220.65 o                         
  -5   6   1      35217.98      35995.74       425.24 o                         
  -4   6   1      26445.48      27387.50       361.79 o                         
  -3   6   1      15918.59      16009.92       223.46 o                         
  -2   6   1        111.29        110.27        19.79 o                         
  -1   6   1       4819.81       5125.11        93.43 o                         
   0   6   1      11957.20      12565.49       159.51 o                         
   1   6   1      11878.17      11961.41       153.72 o                         
   2   6   1      21430.54      22123.04       267.46 o                         
   3   6   1      24820.92      24570.57       326.10 o                         
   4   6   1      17510.94      18211.21       252.52 o                         
   5   6   1        512.39        426.42        30.46 o                         
   6   6   1       2478.14       2522.90        64.65 o                         
   7   6   1        478.37        430.15        36.08 o                         
   8   6   1        604.36        634.09        49.71 o                         
   9   6   1      10546.01      10306.23       414.24 o                         
  10   6   1        116.10         88.40        38.59 o                         
  11   6   1       8495.63       8087.08       179.30 o                         
  12   6   1       1093.40       1139.40       108.87 o                         
  13   6   1       2883.62       2841.88       129.76 o                         
  14   6   1        278.46        177.24        62.32 o                         
  15   6   1         40.54        109.61        79.46 o                         
  16   6   1       1440.58       1525.55       122.35 o                         
  17   6   1       1347.75       1414.03       135.64 o                         
 -17   7   1       3087.52       3269.12       174.07 o                         
 -16   7   1         36.59        -26.48        64.08 o                         
 -15   7   1       1794.89       1790.19       126.52 o                         
 -14   7   1         60.79         49.56        48.45 o                         
 -13   7   1          4.40        -37.71        37.71 o                         
 -12   7   1         12.56         -9.22        40.16 o                         
 -11   7   1       4043.54       3920.05       139.09 o                         
 -10   7   1        125.31        137.87        40.52 o                         
  -9   7   1      19931.28      19547.41       365.23 o                         
  -8   7   1       2032.41       1980.33        69.23 o                         
  -7   7   1       3445.63       3315.37        70.79 o                         
  -6   7   1       1081.71       1155.58        41.75 o                         
  -5   7   1        702.45        706.95        33.86 o                         
  -4   7   1         14.78         17.07        21.71 o                         
  -3   7   1      37323.86      36701.50       475.26 o                         
  -2   7   1       3392.63       3636.93        84.47 o                         
  -1   7   1      32241.85      32731.93       424.88 o                         
   0   7   1       2710.22       2531.09        58.75 o                         
   1   7   1      22211.62      23381.19       282.64 o                         
   2   7   1       1042.68       1206.73        36.69 o                         
   3   7   1       4610.73       4731.08        90.68 o                         
   4   7   1        919.35        968.69        41.35 o                         
   5   7   1      27894.77      28097.24       378.10 o                         
   6   7   1       6294.02       6335.74       122.44 o                         
   7   7   1      19893.18      19405.22       279.78 o                         
   8   7   1       1199.30       1104.92        52.68 o                         
   9   7   1       9299.62       8946.03       182.58 o                         
  10   7   1        394.70        420.58        50.97 o                         
  11   7   1       1841.78       1848.41        94.30 o                         
  12   7   1         60.43         29.11        40.23 o                         
  13   7   1       2665.22       2659.25       110.21 o                         
  14   7   1        109.40        104.76        47.84 o                         
  15   7   1       5745.88       5696.31       199.15 o                         
  16   7   1          0.67         58.24        64.72 o                         
  17   7   1        893.30        873.19       105.77 o                         
 -17   8   1         10.31        -25.50        70.60 o                         
 -16   8   1        628.68        606.76        93.77 o                         
 -15   8   1       3018.12       3260.24       171.15 o                         
 -14   8   1        546.48        621.89        69.66 o                         
 -13   8   1       3595.93       3567.93       125.42 o                         
 -12   8   1         13.70         13.43        58.35 o                         
 -11   8   1       9331.92       9080.15       196.60 o                         
 -10   8   1         53.08         24.15        34.50 o                         
  -9   8   1        126.00        130.40        36.17 o                         
  -8   8   1       4891.08       4510.15       105.95 o                         
  -7   8   1      20569.95      19818.42       260.69 o                         
  -6   8   1        216.14        216.34        26.78 o                         
  -5   8   1      31281.49      31654.98       424.59 o                         
  -4   8   1        694.08        620.06        38.25 o                         
  -3   8   1      17414.44      17624.56       251.78 o                         
  -2   8   1        727.62        776.74        37.85 o                         
  -1   8   1       4117.53       4505.46        88.49 o                         
   0   8   1        134.92        144.10        16.84 o                         
   1   8   1      16491.00      16688.44       212.59 o                         
   2   8   1       2661.14       2540.80        68.20 o                         
   3   8   1      38293.26      38731.59       504.28 o                         
   4   8   1       2751.92       2658.75        80.97 o                         
   5   8   1       7923.20       7906.32       138.10 o                         
   6   8   1        923.73        826.66        47.68 o                         
   7   8   1         20.84         27.30        34.68 o                         
   8   8   1        400.24        399.40        48.01 o                         
   9   8   1       3452.65       3396.89        96.13 o                         
  10   8   1       2085.79       2064.66        79.94 o                         
  11   8   1       7198.22       7513.48       175.53 o                         
  12   8   1        478.47        499.16        70.69 o                         
  13   8   1        870.26        874.17        74.29 o                         
  14   8   1        137.79        194.79        52.44 o                         
  15   8   1         77.70         75.02        61.21 o                         
  16   8   1         12.77         67.83        80.91 o                         
 -16   9   1       1268.77       1292.13       103.82 o                         
 -15   9   1        776.95        731.21        81.07 o                         
 -14   9   1        179.23        225.54        51.16 o                         
 -13   9   1        277.96        249.05        78.45 o                         
 -12   9   1        225.17        272.81        52.86 o                         
 -11   9   1       5543.44       5410.47       132.17 o                         
 -10   9   1       4634.58       4634.43       131.17 o                         
  -9   9   1      12814.26      12564.84       230.76 o                         
  -8   9   1       3029.68       2969.21       112.21 o                         
  -7   9   1       8353.42       8113.00       151.71 o                         
  -6   9   1        491.90        525.01        36.02 o                         
  -5   9   1        142.58        182.00        30.39 o                         
  -4   9   1       9745.52       9355.60       157.61 o                         
  -3   9   1      20990.14      20838.98       294.81 o                         
  -2   9   1      35148.65      36322.68       478.77 o                         
  -1   9   1      12478.86      12310.88       189.39 o                         
   0   9   1      29615.76      29948.31       361.03 o                         
   1   9   1       2547.08       2432.08        53.90 o                         
   2   9   1      13652.39      13720.28       204.97 o                         
   3   9   1        697.87        743.32        61.53 o                         
   4   9   1       3234.58       3476.89        98.14 o                         
   5   9   1      29588.24      29377.39       402.44 o                         
   6   9   1       4570.00       4341.82       104.08 o                         
   7   9   1      10902.58      10600.04       180.55 o                         
   8   9   1       2620.03       2592.14        95.12 o                         
   9   9   1       2245.57       2252.34        82.67 o                         
  10   9   1         63.80         64.30        36.36 o                         
  11   9   1       1376.68       1377.51        74.97 o                         
  12   9   1       1966.52       1774.60        85.64 o                         
  13   9   1       3262.07       3103.23       111.29 o                         
  14   9   1       1020.72        977.21        75.30 o                         
  15   9   1       2059.19       2077.36       118.07 o                         
  16   9   1       1353.05       1464.23       105.36 o                         
 -16  10   1       1455.64       1467.63       128.01 o                         
 -15  10   1        550.94        618.27        84.80 o                         
 -14  10   1       3711.97       3772.54       126.91 o                         
 -13  10   1       1310.36       1288.49        81.49 o                         
 -12  10   1       4262.37       4262.94       123.72 o                         
 -11  10   1       2002.50       1846.02        83.22 o                         
 -10  10   1       2007.31       1935.54        84.67 o                         
  -9  10   1        106.96         51.33        33.96 o                         
  -8  10   1       2981.05       2805.96        87.44 o                         
  -7  10   1        149.40        103.79        32.85 o                         
  -6  10   1      21200.81      20436.38       278.73 o                         
  -5  10   1       5251.16       4942.42       184.51 o                         
  -4  10   1      18051.47      17505.00       260.64 o                         
  -3  10   1       4455.60       4310.13       212.29 o                         
  -2  10   1       1660.84       1587.99        57.17 o                         
  -1  10   1        810.14        710.02        40.83 o                         
   0  10   1       3166.29       2858.72        61.41 o                         
   1  10   1       1641.50       1564.81        45.11 o                         
   2  10   1      12565.01      12558.18       195.21 o                         
   3  10   1       5880.87       5432.24       108.12 o                         
   4  10   1      24207.04      23498.39       359.96 o                         
   5  10   1         66.54         59.39        27.69 o                         
   6  10   1        711.27        685.34        47.18 o                         
   7  10   1         29.25         29.36        31.73 o                         
   8  10   1       4030.15       3812.62       150.43 o                         
   9  10   1       2417.39       2470.50       127.02 o                         
  10  10   1      14150.42      13802.69       239.15 o                         
  11  10   1       1714.69       1707.06        82.44 o                         
  12  10   1       8737.16       8784.43       185.36 o                         
  13  10   1        598.64        650.34        71.10 o                         
  14  10   1       1289.62       1316.70        96.12 o                         
  15  10   1         31.68         32.14        54.07 o                         
 -15  11   1        185.59        171.03        77.48 o                         
 -14  11   1         55.25        143.30        55.47 o                         
 -13  11   1        229.49        268.14        59.40 o                         
 -12  11   1        882.33        946.15        78.67 o                         
 -11  11   1         10.33         33.30        39.24 o                         
 -10  11   1       9234.67       9138.71       181.04 o                         
  -9  11   1          0.30        -32.33        32.33 o                         
  -8  11   1       5851.72       5671.79       151.12 o                         
  -7  11   1       5498.75       5101.78       117.13 o                         
  -6  11   1        702.96        677.28        42.81 o                         
  -5  11   1        417.56        347.22        39.99 o                         
  -4  11   1       6659.14       6511.98       143.44 o                         
  -3  11   1       5044.92       4898.90       117.91 o                         
  -2  11   1      28432.62      26787.49       448.15 o                         
  -1  11   1       1294.34       1249.82        59.00 o                         
   0  11   1      25016.08      24590.39       347.37 o                         
   1  11   1       1887.41       1872.17        83.44 o                         
   2  11   1       6038.30       5279.03       250.88 o                         
   3  11   1          3.77        -32.46        32.46 o                         
   4  11   1       8511.75       8316.80       178.87 o                         
   5  11   1       1512.73       1495.33        77.75 o                         
   6  11   1      13448.50      12896.74       245.28 o                         
   7  11   1        976.53        952.88        83.86 o                         
   8  11   1       6694.18       6192.33       342.41 o                         
   9  11   1         44.65         31.01        40.31 o                         
  10  11   1        704.46        729.42        67.84 o                         
  11  11   1        558.54        562.54        66.02 o                         
  12  11   1       2869.07       2529.70       128.85 o                         
  13  11   1        130.72        157.49        58.87 o                         
  14  11   1       3250.22       3487.48       142.28 o                         
  15  11   1         34.22         62.62        59.13 o                         
 -15  12   1        147.92        176.73        66.09 o                         
 -14  12   1       2321.29       2276.90       122.01 o                         
 -13  12   1       1115.27       1330.26       110.48 o                         
 -12  12   1       3807.92       3677.20       136.48 o                         
 -11  12   1         72.62         65.62        44.81 o                         
 -10  12   1        397.19        377.64        56.21 o                         
  -9  12   1         16.28         82.86        43.03 o                         
  -8  12   1       3695.56       3596.09       116.96 o                         
  -7  12   1       1863.77       1777.10        84.29 o                         
  -6  12   1       5236.56       5063.08       167.72 o                         
  -5  12   1       3038.32       2847.41        84.69 o                         
  -4  12   1      12035.92      11407.71       371.21 o                         
  -3  12   1        968.39       1039.10        69.21 o                         
  -2  12   1        731.28        771.30        61.84 o                         
  -1  12   1        231.99        251.55        64.28 o                         
   0  12   1       6993.08       6932.11       224.88 o                         
   1  12   1       6384.06       6268.91       128.12 o                         
   2  12   1      17437.73      17422.71       309.11 o                         
   3  12   1       4200.87       4153.89       138.48 o                         
   4  12   1       5084.79       4972.28       159.53 o                         
   5  12   1       3183.04       3099.79       107.87 o                         
   6  12   1         14.23         13.92        35.24 o                         
   7  12   1         29.32         70.76        47.77 o                         
   8  12   1       2841.02       2990.75       136.89 o                         
   9  12   1        583.42        670.51        65.55 o                         
  10  12   1       7382.90       7538.26       266.96 o                         
  11  12   1        891.97        962.42        81.14 o                         
  12  12   1       3459.34       3386.92       135.21 o                         
  13  12   1        562.28        564.65        71.04 o                         
  14  12   1        161.56        184.24        58.75 o                         
 -14  13   1        297.28        263.42       109.49 o                         
 -13  13   1         80.32         92.58        54.49 o                         
 -12  13   1         19.71         31.75        49.11 o                         
 -11  13   1       2336.06       2302.32       138.21 o                         
 -10  13   1       1937.98       1727.56       133.90 o                         
  -9  13   1       2822.14       2926.86       226.89 o                         
  -8  13   1       1366.77       1425.94       106.95 o                         
  -7  13   1       1806.84       1882.93       186.04 o                         
  -6  13   1        135.28        106.51        56.09 o                         
  -5  13   1        578.59        536.14        58.97 o                         
  -4  13   1       3421.12       3040.63       122.15 o                         
  -3  13   1       5079.86       4893.02       141.81 o                         
  -2  13   1      11274.45      10817.94       223.02 o                         
  -1  13   1      11762.61      11634.82       234.41 o                         
   0  13   1       7142.12       7050.08       169.16 o                         
   1  13   1       5381.31       5192.61       142.27 o                         
   2  13   1       1849.33       1761.91        87.92 o                         
   3  13   1       1578.43       1588.96        85.31 o                         
   4  13   1        167.40        192.70        47.26 o                         
   5  13   1       2877.50       2643.45       113.00 o                         
   6  13   1       2536.35       2546.08       103.56 o                         
   7  13   1       7570.99       7030.66       208.85 o                         
   8  13   1       3750.93       3498.55       146.26 o                         
   9  13   1       1228.82       1131.72        91.13 o                         
  10  13   1         19.30        -18.74        43.30 o                         
  11  13   1         25.01          7.57        46.02 o                         
  12  13   1       1270.14       1287.49        94.95 o                         
  13  13   1       1711.38       1873.83       112.44 o                         
  14  13   1        700.22        831.15       115.14 o                         
 -13  14   1       3593.82       3774.47       270.41 o                         
 -12  14   1        788.36        763.55        99.05 o                         
 -11  14   1        964.92        888.86        99.41 o                         
 -10  14   1        340.80        357.97        76.21 o                         
  -9  14   1        138.64         38.87        62.05 o                         
  -8  14   1         17.25         39.80        58.81 o                         
  -7  14   1       7560.42       7674.35       224.63 o                         
  -6  14   1       1078.82       1053.84       158.06 o                         
  -5  14   1       9307.57       9187.83       271.23 o                         
  -4  14   1       2646.90       2467.87       104.82 o                         
  -3  14   1       2939.60       2918.00       112.49 o                         
  -2  14   1         25.26         22.03        37.87 o                         
  -1  14   1         22.66         33.70        77.26 o                         
   0  14   1       1113.46       1149.52        79.63 o                         
   1  14   1      13501.24      13741.58       270.78 o                         
   2  14   1       1012.55       1048.71        76.62 o                         
   3  14   1       6966.84       6816.87       171.63 o                         
   4  14   1        555.27        551.30        60.23 o                         
   5  14   1       4813.98       4522.40       162.98 o                         
   6  14   1        696.71        785.38        89.33 o                         
   7  14   1         47.76         21.12        54.56 o                         
   8  14   1       1055.30        952.61       129.62 o                         
   9  14   1       2541.09       2432.99       139.59 o                         
  10  14   1       1501.15       1432.00       116.66 o                         
  11  14   1       3101.28       2958.30       158.04 o                         
  12  14   1        362.40        367.06        80.66 o                         
  13  14   1        659.42        594.30        94.38 o                         
 -12  15   1        230.57        234.95        80.80 o                         
 -11  15   1       5469.91       5705.25       228.18 o                         
 -10  15   1          5.49         19.87        61.89 o                         
  -9  15   1       5587.69       5551.98       200.62 o                         
  -8  15   1          7.02        -32.19        59.84 o                         
  -7  15   1       7837.79       7891.16       236.56 o                         
  -6  15   1         30.18        102.58        60.51 o                         
  -5  15   1          8.21        -20.88        42.02 o                         
  -4  15   1        405.08        343.06        57.02 o                         
  -3  15   1       2149.40       1901.61        98.99 o                         
  -2  15   1         42.84        -24.15        41.54 o                         
  -1  15   1       7031.54       7117.72       180.99 o                         
   0  15   1        276.43        250.29        53.85 o                         
   1  15   1       1204.67       1251.29        85.54 o                         
   2  15   1        842.89        838.58        73.86 o                         
   3  15   1       1044.09       1044.31        79.74 o                         
   4  15   1          9.73         39.21        45.13 o                         
   5  15   1      10302.56      10526.22       234.81 o                         
   6  15   1        144.68        163.40        84.76 o                         
   7  15   1      12991.09      13800.76       336.79 o                         
   8  15   1        213.28        199.61        70.93 o                         
   9  15   1       2456.73       2625.19       150.36 o                         
  10  15   1         58.15        111.82        66.36 o                         
  11  15   1          5.62        -57.22        57.22 o                         
  12  15   1         17.87        -20.49        85.11 o                         
 -11  16   1        652.97        488.60        95.43 o                         
 -10  16   1          1.65        -64.71       110.45 o                         
  -9  16   1         14.51          9.48        63.92 o                         
  -8  16   1         74.49        156.06        68.94 o                         
  -7  16   1       3171.97       3196.43       159.64 o                         
  -6  16   1       1874.35       2292.65       172.74 o                         
  -5  16   1       6065.00       6253.08       206.08 o                         
  -4  16   1        978.64        982.08        81.60 o                         
  -3  16   1       3521.90       3533.31       133.27 o                         
  -2  16   1        584.67        641.11        68.78 o                         
  -1  16   1        203.66        285.24        57.77 o                         
   0  16   1         95.42         61.06        47.96 o                         
   1  16   1       6533.40       6360.58       175.55 o                         
   2  16   1        209.54        376.46        58.32 o                         
   3  16   1       5756.83       5508.23       163.38 o                         
   4  16   1       1532.72       1560.60        98.94 o                         
   5  16   1       3961.39       4184.30       312.21 o                         
   6  16   1        443.20        444.39        83.11 o                         
   7  16   1         44.29         86.94        62.00 o                         
   8  16   1        428.05        561.12        90.37 o                         
   9  16   1       1344.67       1355.45       119.10 o                         
  10  16   1       1006.84       1262.98       125.73 o                         
  11  16   1       1515.02       1590.67       134.05 o                         
 -10  17   1       1827.09       1602.46       136.76 o                         
  -9  17   1       1106.91       1130.19       145.24 o                         
  -8  17   1       2210.69       1976.08       139.41 o                         
  -7  17   1       1321.18       1428.35       120.67 o                         
  -6  17   1         39.30        -42.23        75.56 o                         
  -5  17   1          6.17        -40.73        54.20 o                         
  -4  17   1       1729.11       1699.29       104.33 o                         
  -3  17   1        369.09        315.89        59.52 o                         
  -2  17   1       4668.04       4671.06       156.00 o                         
  -1  17   1       1310.61       1327.21        95.14 o                         
   0  17   1       6626.25       6743.60       187.33 o                         
   1  17   1        478.42        379.92        63.70 o                         
   2  17   1         19.79         11.03        46.85 o                         
   3  17   1        110.76        164.92        66.13 o                         
   4  17   1       1778.44       1798.54       143.93 o                         
   5  17   1       1727.25       1800.50       129.89 o                         
   6  17   1       2868.85       2784.55       155.74 o                         
   7  17   1       2804.93       2679.40       157.27 o                         
   8  17   1       1782.31       1791.68       187.27 o                         
   9  17   1        154.98        194.23        79.00 o                         
  -8  18   1        838.83        923.22       110.52 o                         
  -7  18   1          0.94          3.13        66.21 o                         
  -6  18   1       5303.16       5052.12       203.49 o                         
  -5  18   1         47.23         40.55        60.19 o                         
  -4  18   1       3653.94       4004.95       326.66 o                         
  -3  18   1         17.59         46.75        49.76 o                         
  -2  18   1        218.37        210.65        60.82 o                         
  -1  18   1        146.31        109.57        57.15 o                         
   0  18   1       2748.08       2696.76       129.36 o                         
   1  18   1        382.09        306.41        94.89 o                         
   2  18   1       6481.58       6486.16       189.86 o                         
   3  18   1         50.57         35.59        51.21 o                         
   4  18   1       4528.15       4549.12       192.45 o                         
   5  18   1         58.96         51.83        61.76 o                         
   6  18   1       1056.92       1160.95       116.43 o                         
   7  18   1        235.99        186.66       106.66 o                         
   8  18   1        880.53        840.32       149.96 o                         
  -6  19   1        294.06        351.67        81.85 o                         
  -5  19   1        101.84        142.83        72.35 o                         
  -4  19   1        749.93        798.63       102.80 o                         
  -3  19   1       1739.64       1689.74       114.43 o                         
  -2  19   1       4360.25       4830.65       171.58 o                         
  -1  19   1       1444.50       1380.42       105.66 o                         
   0  19   1       4680.18       4960.63       183.24 o                         
   1  19   1        826.74        870.66        92.67 o                         
   2  19   1        111.70        219.35        61.79 o                         
   3  19   1        248.30        349.91        65.23 o                         
   4  19   1        825.44        701.28       146.41 o                         
   5  19   1          7.96         51.60       109.54 o                         
   6  19   1       3701.77       3355.23       181.14 o                         
  -3  20   1        590.71        789.67       104.72 o                         
  -2  20   1        368.56        347.60        72.20 o                         
  -1  20   1         44.34         21.39        87.22 o                         
   0  20   1        606.63        528.37        79.00 o                         
   1  20   1        881.26        912.58        94.84 o                         
   2  20   1       1892.65       1937.32       122.89 o                         
   3  20   1       1547.51       1497.67       135.19 o                         
 -18   0   2       3664.34       4137.39       334.93 o                         
 -16   0   2       1951.38       1691.01       219.14 o                         
 -14   0   2        259.78        415.10        91.03 o                         
 -12   0   2      11037.19      11000.89       314.87 o                         
 -10   0   2       3938.76       3654.79       105.26 o                         
  -8   0   2        556.30        431.45        52.19 o                         
  -6   0   2      30355.83      31938.62       527.59 o                         
  -4   0   2      53769.23      56134.45       889.19 o                         
  -2   0   2      60954.18      67725.88      1060.12 o                         
   0   0   2      67315.15      74794.09      1440.37 o                         
   2   0   2       1338.20       1312.89        49.74 o                         
   4   0   2      27570.11      28519.62       458.73 o                         
   6   0   2      11827.42      10541.55       205.23 o                         
   8   0   2       5363.71       5226.53       130.76 o                         
  10   0   2       1912.23       1920.56        85.90 o                         
  12   0   2       9053.29       9030.97       282.36 o                         
  14   0   2       6896.15       6976.77       256.88 o                         
  16   0   2        353.03        382.88       143.67 o                         
  18   0   2        164.27         35.13       135.87 o                         
 -18   1   2        576.22        499.05       119.23 o                         
 -17   1   2        167.23        190.66        73.48 o                         
 -16   1   2       3353.19       3340.11       161.05 o                         
 -15   1   2        652.57        490.30        76.94 o                         
 -14   1   2       7534.81       7516.50       215.93 o                         
 -13   1   2       1478.92       1405.46        99.83 o                         
 -12   1   2       3585.70       3571.89       116.82 o                         
 -11   1   2         47.44         83.29        30.32 o                         
 -10   1   2       1267.59       1230.99        42.44 o                         
  -9   1   2        484.32        442.73        26.33 o                         
  -8   1   2      13977.45      13893.55       183.35 o                         
  -7   1   2      10536.41      10470.83       146.03 o                         
  -6   1   2      87698.16      94307.46      1052.91 o                         
  -5   1   2        145.27        200.99        37.54 o                         
  -4   1   2       7815.81       7697.62       100.86 o                         
  -3   1   2      25213.71      29151.41       332.81 o                         
  -2   1   2       3252.33       3592.41        55.44 o                         
  -1   1   2      15352.64      17072.02       195.43 o                         
   0   1   2      64781.23      72106.73       788.14 o                         
   1   1   2      41051.68      45716.01       505.92 o                         
   2   1   2      20523.20      21531.81       301.88 o                         
   3   1   2       3437.36       3497.80        79.15 o                         
   4   1   2      14924.53      15400.76       232.91 o                         
   5   1   2        684.90        633.32        25.52 o                         
   6   1   2       1425.45       1468.24        39.95 o                         
   7   1   2        688.73        807.73        34.59 o                         
   8   1   2      41686.81      42398.91       502.04 o                         
   9   1   2       4611.39       4803.15        91.10 o                         
  10   1   2      21391.13      20749.58       298.87 o                         
  11   1   2        629.29        628.27        48.31 o                         
  12   1   2       8498.94       8579.81       222.13 o                         
  13   1   2        337.28        287.51        63.42 o                         
  14   1   2        277.14        241.76        63.84 o                         
  15   1   2       1220.23       1177.42       104.12 o                         
  16   1   2       1360.65       1322.56       112.75 o                         
  17   1   2       1089.44       1308.50       146.22 o                         
  18   1   2       1404.43       1702.80       169.51 o                         
 -18   2   2        869.42        957.81       108.74 o                         
 -17   2   2       1237.42       1122.22       109.12 o                         
 -16   2   2        379.09        252.35        72.72 o                         
 -15   2   2         66.63        -34.78        53.47 o                         
 -14   2   2         77.27        -29.90        50.82 o                         
 -13   2   2       3186.24       3159.24       135.63 o                         
 -12   2   2       7985.02       8144.34       210.55 o                         
 -11   2   2      10503.23      10482.42       229.61 o                         
 -10   2   2       3755.76       3562.09       191.90 o                         
  -9   2   2       6892.89       6181.35       137.97 o                         
  -8   2   2       5116.48       4787.59       106.82 o                         
  -7   2   2       4614.30       5144.92       107.16 o                         
  -6   2   2      12532.40      13698.70       218.24 o                         
  -5   2   2        188.38        228.21        24.26 o                         
  -4   2   2      44701.93      48126.11       667.97 o                         
  -3   2   2      76630.77      84376.50      1028.27 o                         
  -2   2   2       2490.45       2585.17        45.80 o                         
  -1   2   2      37355.36      40938.15       457.92 o                         
   0   2   2      13782.87      15167.37       192.95 o                         
   1   2   2       8370.13       9019.64       122.73 o                         
   2   2   2      85420.31      96451.20      1310.99 o                         
   3   2   2       6598.45       6082.33       121.38 o                         
   4   2   2       6608.59       6514.26       113.49 o                         
   5   2   2      36810.85      37701.34       536.07 o                         
   6   2   2      27422.62      28146.09       361.42 o                         
   7   2   2      30342.07      32441.94       415.79 o                         
   8   2   2        119.92        143.82        39.51 o                         
   9   2   2        189.20        212.13        28.68 o                         
  10   2   2        682.53        730.90        44.45 o                         
  11   2   2       4044.12       4084.81       115.44 o                         
  12   2   2       6225.92       5991.81       147.10 o                         
  13   2   2       6583.15       6720.84       200.16 o                         
  14   2   2       4678.67       4540.03       166.95 o                         
  15   2   2       1339.44       1448.02       112.11 o                         
  16   2   2        228.88        243.37        71.34 o                         
  17   2   2          7.72         86.90        73.34 o                         
  18   2   2          8.56        -79.24        79.24 o                         
 -18   3   2        335.52        378.71        90.67 o                         
 -17   3   2       1438.19       1553.91       126.19 o                         
 -16   3   2         88.50         37.91        71.67 o                         
 -15   3   2       8532.50       8234.22       258.13 o                         
 -14   3   2       1628.86       1528.17       107.20 o                         
 -13   3   2       4712.01       4807.94       163.11 o                         
 -12   3   2        449.28        535.32        54.17 o                         
 -11   3   2         57.20         32.67        33.52 o                         
 -10   3   2        141.07        108.79        53.63 o                         
  -9   3   2       9376.64       8881.36       170.74 o                         
  -8   3   2        612.28        660.02        43.62 o                         
  -7   3   2      35984.35      36884.56       536.41 o                         
  -6   3   2       2375.04       2530.13        76.51 o                         
  -5   3   2      41785.11      44100.41       621.47 o                         
  -4   3   2      21666.11      23215.82       300.52 o                         
  -3   3   2      10920.08      12805.82       173.08 o                         
  -2   3   2        665.14        966.56        30.10 o                         
  -1   3   2       5624.97       6115.77        81.02 o                         
   0   3   2        170.50        166.39        16.42 o                         
   1   3   2      38586.95      41188.09       510.27 o                         
   2   3   2      10280.09      10832.27       136.30 o                         
   3   3   2      13034.46      13592.29       206.59 o                         
   4   3   2       2534.24       2633.00        62.03 o                         
   5   3   2         70.49         69.05        19.82 o                         
   6   3   2        161.78        245.21        27.44 o                         
   7   3   2      22382.02      22729.41       404.48 o                         
   8   3   2       6738.56       6690.26       104.73 o                         
   9   3   2      19972.34      19388.15       278.95 o                         
  10   3   2       2931.51       2809.11       135.97 o                         
  11   3   2       8956.10       8716.95       193.78 o                         
  12   3   2       2503.56       2399.44       176.36 o                         
  13   3   2          4.74         -9.60        46.46 o                         
  14   3   2         60.92         58.60        54.41 o                         
  15   3   2       2024.62       2122.01       131.83 o                         
  16   3   2         20.88        -11.60        58.55 o                         
  17   3   2       2326.00       2600.75       230.64 o                         
 -18   4   2         12.95        -37.49        67.92 o                         
 -17   4   2       1946.49       2219.66       146.69 o                         
 -16   4   2          0.75        -58.52        58.52 o                         
 -15   4   2         13.07        -52.90        53.15 o                         
 -14   4   2       2931.79       2480.02       176.07 o                         
 -13   4   2       4210.13       4205.47       269.44 o                         
 -12   4   2        559.43        606.34        75.80 o                         
 -11   4   2      15525.69      15012.90       308.10 o                         
 -10   4   2       5387.02       5013.55       123.81 o                         
  -9   4   2      20521.44      21104.69       339.67 o                         
  -8   4   2        910.31        951.94        51.87 o                         
  -7   4   2       2744.07       2941.06        80.20 o                         
  -6   4   2       6466.92       6627.87       128.20 o                         
  -5   4   2      23411.91      24232.50       317.63 o                         
  -4   4   2       4575.49       4802.49        81.03 o                         
  -3   4   2      19641.51      19486.52       234.04 o                         
  -2   4   2       1004.51       1116.88        51.49 o                         
  -1   4   2      61225.25      66427.30       741.74 o                         
   0   4   2       1230.31       1105.62        42.50 o                         
   1   4   2       1622.28       1564.60        33.75 o                         
   2   4   2       3302.10       3138.23        54.42 o                         
   3   4   2      29308.54      30202.36       386.80 o                         
   4   4   2       8273.92       7997.82       137.33 o                         
   5   4   2      64176.67      66488.88       925.68 o                         
   6   4   2       5259.68       5529.22       110.97 o                         
   7   4   2      22288.78      21965.34       337.26 o                         
   8   4   2       1976.30       1770.44        78.76 o                         
   9   4   2        717.54        668.47        46.84 o                         
  10   4   2          0.07        -17.96        30.60 o                         
  11   4   2       3572.91       3400.87       107.83 o                         
  12   4   2          3.26        -18.42        34.70 o                         
  13   4   2       9260.10       9279.70       330.86 o                         
  14   4   2        122.59         70.38        57.76 o                         
  15   4   2       2099.44       2284.56       136.38 o                         
  16   4   2         92.34        101.02        64.56 o                         
  17   4   2         32.48         74.28        64.44 o                         
 -18   5   2          7.44        -26.78        81.40 o                         
 -17   5   2        663.26        651.34       149.93 o                         
 -16   5   2       1041.55       1145.89       106.60 o                         
 -15   5   2       2643.24       2472.77       137.88 o                         
 -14   5   2       2156.20       2155.08       124.77 o                         
 -13   5   2       4139.44       4296.88       129.89 o                         
 -12   5   2       1074.32       1081.16        78.16 o                         
 -11   5   2         77.64         90.15        39.75 o                         
 -10   5   2       1260.40       1226.73        67.32 o                         
  -9   5   2      10910.46      10531.89       198.59 o                         
  -8   5   2       8895.77       8767.52       168.95 o                         
  -7   5   2      41808.48      42182.14       612.46 o                         
  -6   5   2      10899.76      10966.59       162.57 o                         
  -5   5   2       4115.44       3621.39        65.45 o                         
  -4   5   2       6590.52       6690.47        98.78 o                         
  -3   5   2       1115.78       1264.62        35.07 o                         
  -2   5   2       6704.22       6872.59        96.66 o                         
  -1   5   2      34799.23      37542.59       429.90 o                         
   0   5   2      22696.25      24461.31       318.17 o                         
   1   5   2      64378.42      68290.26       841.34 o                         
   2   5   2      17864.51      18827.61       228.67 o                         
   3   5   2      29506.54      30828.52       397.39 o                         
   4   5   2       4958.14       5091.16        91.21 o                         
   5   5   2       3409.85       3093.16       112.76 o                         
   6   5   2         88.17        120.34        24.88 o                         
   7   5   2       1673.43       1641.39        69.67 o                         
   8   5   2       1030.66        977.03        48.30 o                         
   9   5   2       3646.79       3472.24       105.67 o                         
  10   5   2       1364.63       1309.76        70.94 o                         
  11   5   2        652.29        707.35        58.64 o                         
  12   5   2        166.72        198.63        45.57 o                         
  13   5   2        506.19        526.96        70.50 o                         
  14   5   2        299.10        409.90        71.43 o                         
  15   5   2       3923.24       4012.60       171.24 o                         
  16   5   2       1916.58       2054.05       139.34 o                         
  17   5   2       2398.53       2617.59       224.64 o                         
 -17   6   2        390.60        503.82        89.72 o                         
 -16   6   2        786.37        808.18       103.08 o                         
 -15   6   2          3.43        -21.84        57.96 o                         
 -14   6   2        131.12        125.48        59.65 o                         
 -13   6   2       3163.93       3060.57       113.67 o                         
 -12   6   2       3803.54       3746.24       119.33 o                         
 -11   6   2      11585.61      11461.33       226.07 o                         
 -10   6   2      11641.82      11564.72       359.87 o                         
  -9   6   2      15120.48      14342.18       253.47 o                         
  -8   6   2       2050.50       1927.29        72.65 o                         
  -7   6   2       3238.29       3251.62        74.58 o                         
  -6   6   2        529.19        436.02        32.87 o                         
  -5   6   2        546.31        540.67        28.69 o                         
  -4   6   2      28901.47      27801.39       333.44 o                         
  -3   6   2       4479.76       4197.10        71.45 o                         
  -2   6   2      48148.20      49118.22       561.04 o                         
  -1   6   2      10816.06      11426.89       166.67 o                         
   0   6   2       2178.22       1927.87        50.25 o                         
   1   6   2        116.59        122.62        21.81 o                         
   2   6   2        119.68        144.06        17.26 o                         
   3   6   2       7811.93       7460.92       120.67 o                         
   4   6   2      28672.68      28524.55       377.06 o                         
   5   6   2      14108.65      13901.05       205.08 o                         
   6   6   2       6696.83       5895.85       109.72 o                         
   7   6   2       7412.67       7309.58       143.18 o                         
   8   6   2       4327.22       4146.17       104.63 o                         
   9   6   2        451.81        520.54        59.82 o                         
  10   6   2        819.70        811.16        60.70 o                         
  11   6   2       1120.69       1183.81        73.47 o                         
  12   6   2       4993.31       4794.39       137.21 o                         
  13   6   2       1727.48       1725.07        94.34 o                         
  14   6   2       3941.14       3881.03       210.82 o                         
  15   6   2        327.00        304.94        73.54 o                         
  16   6   2       1290.26       1381.48       119.30 o                         
  17   6   2          2.01          9.83        67.18 o                         
 -17   7   2         52.88        102.80        72.13 o                         
 -16   7   2       3424.65       3287.36       165.58 o                         
 -15   7   2          7.91         17.67        60.45 o                         
 -14   7   2       3818.40       3888.96       160.65 o                         
 -13   7   2          7.20        -38.62        38.62 o                         
 -12   7   2       3990.14       3844.96       257.76 o                         
 -11   7   2       1260.59       1310.00        83.11 o                         
 -10   7   2         81.07         95.02        38.57 o                         
  -9   7   2         44.16         28.74        34.62 o                         
  -8   7   2      25762.40      25809.98       363.54 o                         
  -7   7   2        327.21        310.62        26.51 o                         
  -6   7   2      19929.39      19729.99       253.98 o                         
  -5   7   2       1767.22       1656.54        47.49 o                         
  -4   7   2      22524.40      22993.76       284.13 o                         
  -3   7   2       3742.54       3977.71        74.05 o                         
  -2   7   2       3348.77       3215.56        60.48 o                         
  -1   7   2        446.60        562.30        32.03 o                         
   0   7   2      27646.52      28169.05       371.75 o                         
   1   7   2        761.44        736.57        36.20 o                         
   2   7   2      60651.80      62242.86       708.99 o                         
   3   7   2       1996.82       2027.73        68.58 o                         
   4   7   2       3893.47       3726.26        85.96 o                         
   5   7   2        486.45        487.29        34.40 o                         
   6   7   2       3800.55       3606.01        87.90 o                         
   7   7   2       1271.54       1264.44        52.33 o                         
   8   7   2      19573.62      19301.85       314.47 o                         
   9   7   2         11.13         47.54        49.91 o                         
  10   7   2      13297.49      13262.32       250.13 o                         
  11   7   2        122.08        114.70        42.76 o                         
  12   7   2       1503.18       1529.27       112.86 o                         
  13   7   2        335.44        272.66        53.88 o                         
  14   7   2         47.53         16.75        46.93 o                         
  15   7   2        210.98        257.45        80.43 o                         
  16   7   2       2800.46       3036.10       162.12 o                         
 -17   8   2          6.47        -59.70        74.05 o                         
 -16   8   2       1083.88       1138.32       112.86 o                         
 -15   8   2          8.43         61.28        64.19 o                         
 -14   8   2        958.09       1061.24        83.37 o                         
 -13   8   2         42.64        -11.20        57.24 o                         
 -12   8   2       6801.88       6532.58       164.27 o                         
 -11   8   2       3847.62       3711.07       117.33 o                         
 -10   8   2      29581.52      28968.34       414.95 o                         
  -9   8   2         77.74         41.30        33.03 o                         
  -8   8   2       3810.84       3689.72        94.30 o                         
  -7   8   2        568.35        536.68        34.88 o                         
  -6   8   2        984.77        892.42        40.99 o                         
  -5   8   2        327.69        284.92        27.24 o                         
  -4   8   2      29114.17      29601.93       359.72 o                         
  -3   8   2       2372.43       2073.12        59.63 o                         
  -2   8   2      32603.88      33814.27       444.58 o                         
  -1   8   2        465.79        517.81        49.22 o                         
   0   8   2       6314.50       6459.30       114.67 o                         
   1   8   2         39.43         38.70        21.48 o                         
   2   8   2       2374.86       2088.25        49.25 o                         
   3   8   2       1530.54       1566.17        51.71 o                         
   4   8   2      51002.17      51639.63       661.27 o                         
   5   8   2       3202.91       3137.29        94.17 o                         
   6   8   2      16002.42      16349.99       245.36 o                         
   7   8   2        726.73        668.62        44.09 o                         
   8   8   2       3605.33       3499.13       105.87 o                         
   9   8   2         49.43        -33.11        38.12 o                         
  10   8   2       2054.69       2035.72        81.23 o                         
  11   8   2        598.73        651.45        62.77 o                         
  12   8   2       7242.71       7151.80       176.60 o                         
  13   8   2        635.65        587.96        90.44 o                         
  14   8   2       3136.01       3385.25       132.06 o                         
  15   8   2        541.33        585.19        85.55 o                         
  16   8   2        675.21        824.26       100.33 o                         
 -16   9   2       1187.24       1386.80       105.73 o                         
 -15   9   2       2339.74       2521.08       125.97 o                         
 -14   9   2       1763.17       1906.87        95.11 o                         
 -13   9   2        530.69        539.69        58.27 o                         
 -12   9   2        793.74        710.95        60.16 o                         
 -11   9   2        302.10        301.86        47.23 o                         
 -10   9   2        295.84        344.00        45.09 o                         
  -9   9   2       4279.23       4316.87       109.23 o                         
  -8   9   2       5287.63       5126.63       170.96 o                         
  -7   9   2       8970.58       8628.47       139.49 o                         
  -6   9   2      12965.11      12621.02       188.55 o                         
  -5   9   2       7128.16       6743.50       122.84 o                         
  -4   9   2      10729.55      10416.14       152.29 o                         
  -3   9   2        234.67        183.24        30.99 o                         
  -2   9   2       2785.36       2709.09        70.65 o                         
  -1   9   2       2441.27       2246.57        63.95 o                         
   0   9   2      12431.30      12214.15       189.57 o                         
   1   9   2      14248.11      14299.43       215.55 o                         
   2   9   2      26223.12      26514.58       326.13 o                         
   3   9   2       5900.68       5703.05       107.70 o                         
   4   9   2       6168.22       6210.92       118.85 o                         
   5   9   2         80.01         25.13        25.66 o                         
   6   9   2       1553.38       1481.38        59.22 o                         
   7   9   2       5496.60       5489.18       154.90 o                         
   8   9   2       4378.77       3915.30       114.87 o                         
   9   9   2      13273.72      13449.69       257.16 o                         
  10   9   2       8414.75       8445.82       170.94 o                         
  11   9   2       4006.41       4440.76       121.27 o                         
  12   9   2         76.83        100.69        44.56 o                         
  13   9   2       1153.98        968.68        73.05 o                         
  14   9   2        353.11        348.72        57.62 o                         
  15   9   2         20.95        -35.54        61.62 o                         
  16   9   2       1629.57       1490.37       130.27 o                         
 -16  10   2        831.77        875.46        90.60 o                         
 -15  10   2        106.57         74.75        54.81 o                         
 -14  10   2         10.22         -9.95        44.08 o                         
 -13  10   2        491.52        579.08        61.10 o                         
 -12  10   2        269.23        197.87        46.25 o                         
 -11  10   2       3991.28       4148.11       114.91 o                         
 -10  10   2       1738.07       1812.63        79.20 o                         
  -9  10   2       2602.39       2381.73        98.10 o                         
  -8  10   2         63.11         48.27        33.22 o                         
  -7  10   2        945.01        858.36        73.25 o                         
  -6  10   2        154.97        158.14        28.88 o                         
  -5  10   2      16396.88      15835.82       240.07 o                         
  -4  10   2       4643.42       4381.17        86.40 o                         
  -3  10   2      46259.01      46193.39       545.87 o                         
  -2  10   2      16180.48      16634.13       248.40 o                         
  -1  10   2      19380.68      18804.04       273.95 o                         
   0  10   2        852.93        748.61        43.33 o                         
   1  10   2      10195.73      10246.75       170.65 o                         
   2  10   2         75.14        107.79        18.79 o                         
   3  10   2       3199.45       3135.04        76.52 o                         
   4  10   2       7319.31       6799.84       169.37 o                         
   5  10   2      15236.78      14688.03       230.03 o                         
   6  10   2        209.73        240.12        36.55 o                         
   7  10   2       3716.39       3588.28        93.73 o                         
   8  10   2        303.59        285.55        48.09 o                         
   9  10   2        547.91        529.00        73.86 o                         
  10  10   2       1035.02       1137.18        69.47 o                         
  11  10   2       4541.76       4468.17       142.78 o                         
  12  10   2       1195.69       1192.09        88.42 o                         
  13  10   2       3497.41       3387.43       173.12 o                         
  14  10   2        875.90        841.92        82.39 o                         
  15  10   2       1497.95       1554.91       108.78 o                         
 -15  11   2       3425.52       3664.00       147.94 o                         
 -14  11   2          0.55         42.87        53.33 o                         
 -13  11   2       3728.11       3411.75       149.10 o                         
 -12  11   2         53.48         72.97        42.92 o                         
 -11  11   2         82.33         98.31        41.53 o                         
 -10  11   2          8.84          9.76        35.92 o                         
  -9  11   2       2572.68       2726.52        96.38 o                         
  -8  11   2        149.85         38.34        35.12 o                         
  -7  11   2      11331.26      10739.02       188.53 o                         
  -6  11   2        122.16        134.03        29.22 o                         
  -5  11   2      11379.62      10689.20       196.06 o                         
  -4  11   2        324.95        276.21        30.97 o                         
  -3  11   2        276.63        326.05        29.21 o                         
  -2  11   2         37.67         60.18        40.47 o                         
  -1  11   2      11479.97      10552.15       248.42 o                         
   0  11   2        614.37        625.65        43.88 o                         
   1  11   2      23701.06      22384.80       376.81 o                         
   2  11   2          4.71        -26.19        26.19 o                         
   3  11   2      18454.29      18145.01       314.10 o                         
   4  11   2        578.11        606.37        56.10 o                         
   5  11   2         50.61        105.70        40.47 o                         
   6  11   2         97.52         45.30        38.16 o                         
   7  11   2       9087.04       9199.22       235.40 o                         
   8  11   2         64.04         22.17        66.27 o                         
   9  11   2      18261.35      18481.96       395.54 o                         
  10  11   2        541.27        519.07        63.80 o                         
  11  11   2       5723.25       5435.79       160.30 o                         
  12  11   2        123.54        173.71        57.30 o                         
  13  11   2        330.50        260.02        64.14 o                         
  14  11   2         96.39        146.35        61.89 o                         
  15  11   2        843.71        925.18       119.18 o                         
 -15  12   2        100.33         95.65        59.34 o                         
 -14  12   2         54.20        -24.60        54.80 o                         
 -13  12   2       1034.12       1094.17        88.31 o                         
 -12  12   2       1543.07       1549.64        97.06 o                         
 -11  12   2       6508.58       6184.34       168.53 o                         
 -10  12   2        848.30        852.69        72.11 o                         
  -9  12   2       5260.28       5371.66       231.11 o                         
  -8  12   2        664.18        631.88        61.03 o                         
  -7  12   2          8.82         17.94        30.61 o                         
  -6  12   2        530.97        537.48        51.63 o                         
  -5  12   2       3250.31       3179.36        91.59 o                         
  -4  12   2       1131.05       1201.25        59.89 o                         
  -3  12   2      18093.69      17802.11       273.31 o                         
  -2  12   2       1567.43       1492.03        62.99 o                         
  -1  12   2       6871.77       7151.59       184.81 o                         
   0  12   2        360.90        305.16        38.27 o                         
   1  12   2        103.49         66.75        30.72 o                         
   2  12   2        379.00        373.49        51.67 o                         
   3  12   2      12972.07      12880.21       263.02 o                         
   4  12   2        863.39        782.71        64.02 o                         
   5  12   2      10183.67       9967.74       210.85 o                         
   6  12   2       3639.64       3648.70       119.13 o                         
   7  12   2       4534.08       4687.70       163.95 o                         
   8  12   2       1151.73       1199.28       117.47 o                         
   9  12   2         47.31         82.36        58.70 o                         
  10  12   2        225.11        175.54        52.05 o                         
  11  12   2       4067.67       4055.12       142.86 o                         
  12  12   2        227.10        223.53        58.61 o                         
  13  12   2       4582.49       4720.66       162.58 o                         
  14  12   2        485.32        549.79        83.54 o                         
 -14  13   2       1579.21       1704.34       135.14 o                         
 -13  13   2        926.54        788.66       100.39 o                         
 -12  13   2        226.52        257.04        76.03 o                         
 -11  13   2        346.25        303.94        76.90 o                         
 -10  13   2       1410.39       1461.58       133.47 o                         
  -9  13   2       1563.74       1599.40       113.28 o                         
  -8  13   2       5450.64       5407.14       329.42 o                         
  -7  13   2       4303.64       4312.37       156.83 o                         
  -6  13   2       7050.85       6942.63       201.55 o                         
  -5  13   2       4797.95       4637.26       133.81 o                         
  -4  13   2        555.93        633.50        69.05 o                         
  -3  13   2         31.00         52.48        40.21 o                         
  -2  13   2         87.50        134.71        42.66 o                         
  -1  13   2       7053.01       6726.42       164.98 o                         
   0  13   2      10754.83      10945.04       225.68 o                         
   1  13   2       6417.28       6132.68       217.33 o                         
   2  13   2       7594.58       7623.45       293.72 o                         
   3  13   2       1768.99       1765.72        88.94 o                         
   4  13   2        702.76        675.24        75.17 o                         
   5  13   2         10.30        -37.28        37.28 o                         
   6  13   2        238.85        199.78        49.28 o                         
   7  13   2       2781.20       2708.13       135.98 o                         
   8  13   2       3646.49       3850.56       217.00 o                         
   9  13   2       6026.50       6200.74       169.02 o                         
  10  13   2       2451.33       2690.07       118.85 o                         
  11  13   2       1428.93       1436.27       118.68 o                         
  12  13   2       1182.63       1188.96        94.26 o                         
  13  13   2         75.73        120.77        58.17 o                         
 -13  14   2         16.37         12.69        69.64 o                         
 -12  14   2       6045.27       6249.81       275.44 o                         
 -11  14   2         66.12        119.40        63.98 o                         
 -10  14   2       5951.57       6057.17       206.98 o                         
  -9  14   2         30.04         38.07        62.08 o                         
  -8  14   2       3785.85       4025.78       201.94 o                         
  -7  14   2         25.69         96.30        58.88 o                         
  -6  14   2        212.49        216.15        61.03 o                         
  -5  14   2        499.74        465.27        81.23 o                         
  -4  14   2       9223.04       9076.23       205.12 o                         
  -3  14   2       3564.29       3644.96       121.98 o                         
  -2  14   2       8061.82       8290.79       193.67 o                         
  -1  14   2        305.00        344.54        56.77 o                         
   0  14   2         93.92        125.19        45.88 o                         
   1  14   2        666.86        644.03        65.08 o                         
   2  14   2       3397.18       3540.73       136.93 o                         
   3  14   2         33.13         12.26        38.33 o                         
   4  14   2       6496.25       6508.13       169.52 o                         
   5  14   2        529.47        665.78        67.98 o                         
   6  14   2      13337.53      13324.79       318.37 o                         
   7  14   2         11.02         72.48        60.11 o                         
   8  14   2       1710.26       1517.09       115.96 o                         
   9  14   2          1.29          3.80        50.92 o                         
  10  14   2         46.67        -38.92        59.18 o                         
  11  14   2        596.81        578.39        73.19 o                         
  12  14   2       2378.42       2584.79       163.30 o                         
 -12  15   2        266.02        177.66        78.97 o                         
 -11  15   2        365.77        492.13        88.88 o                         
 -10  15   2        462.74        479.80        86.23 o                         
  -9  15   2         28.18         24.76        60.51 o                         
  -8  15   2       5151.89       5145.12       248.19 o                         
  -7  15   2         15.34         13.24        62.42 o                         
  -6  15   2      10102.50      10378.45       411.62 o                         
  -5  15   2         20.86        -35.97        43.29 o                         
  -4  15   2       1309.67       1300.10       108.11 o                         
  -3  15   2         60.75        105.32        45.70 o                         
  -2  15   2        475.33        476.32        61.88 o                         
  -1  15   2         54.22         67.39        45.36 o                         
   0  15   2      13786.49      13751.88       278.26 o                         
   1  15   2        260.70        351.79        61.09 o                         
   2  15   2      10135.40      10157.38       227.37 o                         
   3  15   2          5.81         64.97        44.21 o                         
   4  15   2       6310.78       6054.39       168.16 o                         
   5  15   2       1660.73       1482.60        94.24 o                         
   6  15   2         28.84         64.73        59.02 o                         
   7  15   2         10.99         12.94        60.89 o                         
   8  15   2       2407.63       2480.46       144.86 o                         
   9  15   2          2.28        -60.45        60.45 o                         
  10  15   2        960.36        980.67       106.77 o                         
  11  15   2         21.46         91.42        66.74 o                         
  12  15   2        118.43        108.20        78.21 o                         
 -11  16   2        636.98        686.56       102.19 o                         
 -10  16   2       3510.85       3444.84       174.38 o                         
  -9  16   2        220.77        230.70       110.15 o                         
  -8  16   2       2010.65       1768.14       131.47 o                         
  -7  16   2         19.13         -9.87        62.04 o                         
  -6  16   2         18.24         17.88        59.05 o                         
  -5  16   2       2277.87       2132.62       160.52 o                         
  -4  16   2       2057.35       1968.46       105.11 o                         
  -3  16   2       2722.29       2619.69       156.99 o                         
  -2  16   2       4599.84       4213.66       143.95 o                         
  -1  16   2       1981.25       1956.96       123.59 o                         
   0  16   2       1839.57       1832.95       108.79 o                         
   1  16   2        145.52        108.44        59.61 o                         
   2  16   2        277.05        344.39        61.54 o                         
   3  16   2        305.54        507.37        79.53 o                         
   4  16   2       4510.97       4816.71       153.33 o                         
   5  16   2       1092.44       1090.12       105.20 o                         
   6  16   2       6976.21       7180.32       310.97 o                         
   7  16   2        789.99        958.84       109.49 o                         
   8  16   2       1053.52        947.28       104.29 o                         
   9  16   2          3.55        -62.71        62.71 o                         
  10  16   2         95.41         69.89        73.15 o                         
 -10  17   2          0.58        -33.98        73.96 o                         
  -9  17   2        532.80        635.25       141.98 o                         
  -8  17   2        558.06        728.72       179.38 o                         
  -7  17   2       3626.63       4000.16       181.50 o                         
  -6  17   2       2084.98       1798.84       157.62 o                         
  -5  17   2       2800.48       2940.26       154.41 o                         
  -4  17   2        789.72        910.30        82.32 o                         
  -3  17   2         45.86        103.65        52.61 o                         
  -2  17   2          5.22         29.20        50.10 o                         
  -1  17   2       1984.03       2036.60       111.85 o                         
   0  17   2       1388.26       1402.24       102.94 o                         
   1  17   2       4652.03       4812.36       158.92 o                         
   2  17   2       1181.96       1156.31        93.20 o                         
   3  17   2       2222.21       2294.57       119.48 o                         
   4  17   2         79.04        158.88        57.33 o                         
   5  17   2         79.83        120.95        70.27 o                         
   6  17   2        369.80        310.73        78.71 o                         
   7  17   2       1432.96       1291.74       120.79 o                         
   8  17   2       1760.99       1942.14       143.84 o                         
   9  17   2       2010.44       2329.40       177.15 o                         
  -8  18   2        286.91        492.92       144.48 o                         
  -7  18   2        118.57        153.88        72.75 o                         
  -6  18   2         75.55        135.93        70.67 o                         
  -5  18   2       2289.43       2537.18       152.89 o                         
  -4  18   2         29.62         85.72        68.65 o                         
  -3  18   2       5018.48       4885.86       212.74 o                         
  -2  18   2         33.81         43.35        54.56 o                         
  -1  18   2       4386.40       4644.46       186.99 o                         
   0  18   2         27.07         82.00        56.83 o                         
   1  18   2          2.62         71.85        55.90 o                         
   2  18   2        195.59        188.91        60.89 o                         
   3  18   2       2507.80       2628.24       130.53 o                         
   4  18   2        367.39        365.07        91.00 o                         
   5  18   2       5447.96       5519.40       420.68 o                         
   6  18   2        835.41        781.65       121.20 o                         
   7  18   2       2431.94       2345.27       155.66 o                         
   8  18   2         16.59          9.80        73.40 o                         
  -6  19   2        128.34        127.28        70.90 o                         
  -5  19   2       2259.66       2322.53       154.61 o                         
  -4  19   2        453.82        421.65        88.79 o                         
  -3  19   2         92.77        192.54        63.69 o                         
  -2  19   2         95.47         86.10        58.53 o                         
  -1  19   2       1796.80       1794.36       116.91 o                         
   0  19   2         36.97        -46.87        52.17 o                         
   1  19   2       4830.66       4684.95       172.35 o                         
   2  19   2        224.44        141.26        67.58 o                         
   3  19   2       2095.25       2115.12       124.45 o                         
   4  19   2         24.27         14.91        63.15 o                         
   5  19   2        160.08        164.45        75.31 o                         
   6  19   2        197.69        291.35        89.00 o                         
  -3  20   2       2551.98       2682.45       168.60 o                         
  -2  20   2       2971.63       3035.66       219.82 o                         
  -1  20   2       2819.16       2840.23       152.33 o                         
   0  20   2        836.30        725.09        87.52 o                         
   1  20   2        166.87        135.10        64.88 o                         
   2  20   2         30.40        131.19        61.13 o                         
 -17   0   3       4164.80       4166.57       324.15 o                         
 -15   0   3       6205.82       6673.03       256.82 o                         
 -13   0   3       1902.17       1855.24       267.83 o                         
 -11   0   3       3974.18       4041.92       165.56 o                         
  -9   0   3      14089.57      14114.84       267.56 o                         
  -7   0   3      45024.90      48199.59       784.00 o                         
  -5   0   3      13512.27      15344.86       266.61 o                         
  -3   0   3        173.33        275.58        33.22 o                         
  -1   0   3     103359.53     111952.05      2151.71 o                         
   1   0   3      40837.19      44041.61       698.04 o                         
   3   0   3        107.09        109.71        27.13 o                         
   5   0   3       4856.40       4571.35       119.07 o                         
   7   0   3      78866.50      80328.77      1579.40 o                         
   9   0   3      24904.97      23897.30       433.61 o                         
  11   0   3       7064.82       6889.87       177.33 o                         
  13   0   3         57.23         80.41        67.00 o                         
  15   0   3       1873.48       2535.96       244.79 o                         
  17   0   3       1067.19       1278.39       202.41 o                         
 -18   1   3         67.67         11.15       128.53 o                         
 -17   1   3        308.20        242.55        74.76 o                         
 -16   1   3        233.82        253.38        71.04 o                         
 -15   1   3         25.35        -16.07        55.01 o                         
 -14   1   3        936.99        970.48        88.99 o                         
 -13   1   3       9142.20       8966.25       291.08 o                         
 -12   1   3       6328.31       6319.53       155.03 o                         
 -11   1   3       6579.99       6524.73       129.33 o                         
 -10   1   3       7099.32       6993.99       130.32 o                         
  -9   1   3       1306.63       1311.34        39.97 o                         
  -8   1   3       1664.13       1531.52        40.75 o                         
  -7   1   3      20358.17      22197.40       270.86 o                         
  -6   1   3        926.92       1044.97        34.45 o                         
  -5   1   3      90847.50      96953.64      1078.12 o                         
  -4   1   3        371.56        380.53        18.24 o                         
  -3   1   3      40422.02      42809.21       530.63 o                         
  -2   1   3        131.99        166.57        14.15 o                         
  -1   1   3       2151.32       2137.84        33.90 o                         
   0   1   3          9.00         24.03         8.11 o                         
   1   1   3      33677.07      37295.52       513.51 o                         
   2   1   3        208.76        189.20        16.65 o                         
   3   1   3       3748.72       3647.06        73.79 o                         
   4   1   3       8642.54       8675.54       146.09 o                         
   5   1   3      19140.01      18966.64       334.48 o                         
   6   1   3       2735.28       2859.42        73.15 o                         
   7   1   3        995.35        918.05        36.24 o                         
   8   1   3        241.02        315.40        28.85 o                         
   9   1   3       5981.57       5854.17       105.94 o                         
  10   1   3       4270.04       4257.95        98.04 o                         
  11   1   3       7419.90       7384.70       164.73 o                         
  12   1   3       3297.88       3245.00       131.87 o                         
  13   1   3       9090.32       9745.37       347.24 o                         
  14   1   3       1092.22       1062.91        96.80 o                         
  15   1   3        134.65        202.92        75.32 o                         
  16   1   3         31.21          8.27        77.73 o                         
  17   1   3        458.35        469.32       106.49 o                         
 -18   2   3        796.08        773.69       145.69 o                         
 -17   2   3       1694.42       1594.22       124.47 o                         
 -16   2   3       3144.19       3022.11       154.94 o                         
 -15   2   3       3146.96       2945.03       145.27 o                         
 -14   2   3       2007.27       2035.84       119.52 o                         
 -13   2   3       2675.44       2740.14       127.09 o                         
 -12   2   3         61.11         51.38        51.59 o                         
 -11   2   3       2575.23       2410.29        95.40 o                         
 -10   2   3       4732.74       4664.15       114.39 o                         
  -9   2   3       3936.67       3649.34       100.36 o                         
  -8   2   3       9145.83       8651.12       160.41 o                         
  -7   2   3      26180.31      27483.26       409.28 o                         
  -6   2   3      22422.54      23517.10       350.36 o                         
  -5   2   3       2135.09       2554.94        64.21 o                         
  -4   2   3         16.37         33.60        12.53 o                         
  -3   2   3      15757.27      16661.08       196.27 o                         
  -2   2   3      43098.23      46410.25       477.06 o                         
  -1   2   3      62536.95      67957.78       691.26 o                         
   0   2   3     138739.27     151334.66      1524.58 o                         
   1   2   3      41782.03      46387.07       478.03 o                         
   2   2   3      54570.26      60232.05       959.61 o                         
   3   2   3       2932.02       3169.49        79.21 o                         
   4   2   3        200.93        179.59        25.46 o                         
   5   2   3        621.94        630.87        45.77 o                         
   6   2   3      17706.68      18079.04       280.67 o                         
   7   2   3      23323.28      24293.82       322.84 o                         
   8   2   3      18450.80      18141.20       253.60 o                         
   9   2   3       6715.74       6486.86       177.22 o                         
  10   2   3       2725.95       2552.04        75.97 o                         
  11   2   3       2957.49       2948.04       142.88 o                         
  12   2   3        686.00        667.25        60.81 o                         
  13   2   3        993.45       1051.84        90.35 o                         
  14   2   3       3026.38       2957.96       173.29 o                         
  15   2   3       1653.29       1430.93       113.23 o                         
  16   2   3       2858.94       2778.06       154.56 o                         
  17   2   3       1006.49       1005.55       111.49 o                         
 -18   3   3       1531.47       1423.37       153.90 o                         
 -17   3   3          3.13          1.06        64.83 o                         
 -16   3   3          0.07        -40.69        55.94 o                         
 -15   3   3        319.57        223.30        68.09 o                         
 -14   3   3       4004.91       3831.14       191.72 o                         
 -13   3   3        926.24        828.64        84.70 o                         
 -12   3   3       7663.67       7846.51       172.00 o                         
 -11   3   3        713.90        665.41        53.53 o                         
 -10   3   3       8434.75       8449.38       170.00 o                         
  -9   3   3        243.01        188.50        33.35 o                         
  -8   3   3        208.57        251.99        33.94 o                         
  -7   3   3       9809.29      10881.15       210.21 o                         
  -6   3   3      29150.73      29589.52       434.13 o                         
  -5   3   3      13461.92      14058.45       222.03 o                         
  -4   3   3      62290.21      66162.09       815.80 o                         
  -3   3   3        520.84        587.84        22.61 o                         
  -2   3   3      39646.06      43043.04       531.87 o                         
  -1   3   3      13586.36      16017.37       191.11 o                         
   0   3   3      11285.95      13112.63       158.96 o                         
   1   3   3      57322.89      62547.99       767.40 o                         
   2   3   3       7845.16       8069.44       120.34 o                         
   3   3   3       3462.96       3686.27        90.47 o                         
   4   3   3      43611.10      46111.32       649.10 o                         
   5   3   3       4168.54       4177.80        89.44 o                         
   6   3   3      29339.75      29773.13       439.53 o                         
   7   3   3          3.26          2.51        20.91 o                         
   8   3   3        255.36        364.14        30.76 o                         
   9   3   3       2573.67       2645.25        69.30 o                         
  10   3   3       8017.14       7920.28       273.67 o                         
  11   3   3        421.61        438.97        51.33 o                         
  12   3   3       7093.36       7016.24       166.07 o                         
  13   3   3       2180.03       2028.25       117.85 o                         
  14   3   3       2088.08       1929.15       122.29 o                         
  15   3   3         11.91          5.51        57.28 o                         
  16   3   3         58.59        113.49        65.43 o                         
  17   3   3         12.10         28.60        71.14 o                         
 -18   4   3       1368.49       1459.00       129.46 o                         
 -17   4   3        125.41         64.12        67.97 o                         
 -16   4   3       3767.39       3680.84       167.67 o                         
 -15   4   3         47.41         44.61        60.25 o                         
 -14   4   3       4475.33       4143.02       160.32 o                         
 -13   4   3        530.70        509.64        73.09 o                         
 -12   4   3       1124.90       1103.59        69.37 o                         
 -11   4   3         28.80         -4.81        36.26 o                         
 -10   4   3      15294.42      14110.49       575.24 o                         
  -9   4   3       1897.14       1606.43        68.02 o                         
  -8   4   3      38511.00      39076.07       574.60 o                         
  -7   4   3        113.58        124.27        27.96 o                         
  -6   4   3      13594.44      13629.53       223.24 o                         
  -5   4   3       2365.73       2460.91        67.29 o                         
  -4   4   3        493.69        496.23        25.82 o                         
  -3   4   3       7325.96       7305.89       101.73 o                         
  -2   4   3      19654.35      20329.06       241.91 o                         
  -1   4   3        183.60        238.01        16.63 o                         
   0   4   3      19847.25      20418.02       267.47 o                         
   1   4   3      10031.99      10136.40       146.03 o                         
   2   4   3      31681.40      34020.67       393.15 o                         
   3   4   3      24796.91      26795.76       317.92 o                         
   4   4   3       3902.67       4191.45        88.14 o                         
   5   4   3        476.02        526.60        34.06 o                         
   6   4   3      32383.24      34766.87       508.41 o                         
   7   4   3        831.81        892.67        60.09 o                         
   8   4   3      17715.71      16970.82       276.73 o                         
   9   4   3        553.68        536.16        36.19 o                         
  10   4   3       6652.92       6462.68       345.08 o                         
  11   4   3        783.66        773.12        62.14 o                         
  12   4   3        524.59        492.55        58.08 o                         
  13   4   3        632.20        659.06        64.44 o                         
  14   4   3       3651.48       3626.14       161.85 o                         
  15   4   3        785.42        818.57        99.35 o                         
  16   4   3       3602.87       4033.35       232.35 o                         
  17   4   3        490.17        599.53        91.39 o                         
 -18   5   3        428.95        538.89        96.74 o                         
 -17   5   3        235.04        184.77        74.62 o                         
 -16   5   3        136.41        121.42        68.01 o                         
 -15   5   3       1545.18       1486.98       151.48 o                         
 -14   5   3       3962.08       4111.69       159.51 o                         
 -13   5   3       3039.43       3070.91       111.95 o                         
 -12   5   3      18510.84      18436.89       324.76 o                         
 -11   5   3       6197.44       6237.77       149.56 o                         
 -10   5   3      14594.73      14218.34       270.29 o                         
  -9   5   3       7565.26       7074.12       206.68 o                         
  -8   5   3        559.19        451.65        41.61 o                         
  -7   5   3       2834.87       2702.40       106.72 o                         
  -6   5   3       5893.21       5953.14       112.60 o                         
  -5   5   3       4882.56       4733.91        79.15 o                         
  -4   5   3      26633.97      27196.10       324.28 o                         
  -3   5   3      18046.28      19127.55       233.79 o                         
  -2   5   3      16083.18      16877.71       207.18 o                         
  -1   5   3        330.87        343.62        24.24 o                         
   0   5   3         27.78         39.52        15.93 o                         
   1   5   3       1355.34       1229.54        62.53 o                         
   2   5   3      30761.96      31335.52       366.72 o                         
   3   5   3      28692.16      30158.90       357.11 o                         
   4   5   3      27910.10      27151.74       359.07 o                         
   5   5   3       6103.19       5800.95       115.77 o                         
   6   5   3      24740.45      24512.53       372.94 o                         
   7   5   3        471.58        472.29        38.01 o                         
   8   5   3        405.95        415.29        49.68 o                         
   9   5   3         20.87         51.51        28.53 o                         
  10   5   3       3250.16       3107.17       166.04 o                         
  11   5   3       3992.48       3645.98       112.26 o                         
  12   5   3       6224.76       6306.99       159.36 o                         
  13   5   3        429.96        456.38        57.97 o                         
  14   5   3       1482.26       1458.04       110.95 o                         
  15   5   3        389.39        354.31       127.74 o                         
  16   5   3         14.85          9.00        61.69 o                         
  17   5   3         88.14          1.73        64.12 o                         
 -18   6   3        302.04        280.21        87.73 o                         
 -17   6   3       1280.87       1223.33       118.39 o                         
 -16   6   3        286.28        243.91        75.46 o                         
 -15   6   3       3563.04       3703.18       164.98 o                         
 -14   6   3       1005.56       1184.83       163.29 o                         
 -13   6   3         77.92         51.05        42.33 o                         
 -12   6   3        260.89        259.27        58.11 o                         
 -11   6   3       1970.95       1924.42        85.76 o                         
 -10   6   3       7613.37       6706.46       496.93 o                         
  -9   6   3      22932.88      21234.73       741.10 o                         
  -8   6   3       4470.54       4464.34       111.95 o                         
  -7   6   3       7934.24       7298.11       122.61 o                         
  -6   6   3       3371.23       2897.08        61.55 o                         
  -5   6   3       1916.88       1705.29        74.05 o                         
  -4   6   3       1178.67       1323.67        39.73 o                         
  -3   6   3       3014.55       2902.89        57.13 o                         
  -2   6   3       5322.45       5139.11        80.64 o                         
  -1   6   3      33427.36      34990.50       450.22 o                         
   0   6   3      51677.17      56254.22       703.91 o                         
   1   6   3       9494.17       8911.15       138.94 o                         
   2   6   3       6610.58       6946.22       101.84 o                         
   3   6   3       4522.26       4589.58        77.95 o                         
   4   6   3         47.71         60.21        19.85 o                         
   5   6   3      14454.45      14779.15       217.16 o                         
   6   6   3        204.71        207.93        27.48 o                         
   7   6   3      12502.21      12154.53       212.91 o                         
   8   6   3       1234.35       1145.64        56.48 o                         
   9   6   3      17165.04      16910.28       338.59 o                         
  10   6   3        646.15        511.15        61.83 o                         
  11   6   3       1054.81       1097.53        73.03 o                         
  12   6   3        556.59        533.91        60.16 o                         
  13   6   3        292.63        472.47        60.70 o                         
  14   6   3       1765.50       1844.18       120.76 o                         
  15   6   3       2923.80       3124.80       166.87 o                         
  16   6   3       1608.02       1356.74       118.47 o                         
 -17   7   3       1205.64       1293.73       122.98 o                         
 -16   7   3         27.40        -34.31        58.89 o                         
 -15   7   3        837.68       1005.20        99.18 o                         
 -14   7   3          9.25        -46.57        53.24 o                         
 -13   7   3       4217.45       4228.59       131.85 o                         
 -12   7   3        759.97        723.03        65.53 o                         
 -11   7   3      19878.54      19175.06       387.26 o                         
 -10   7   3       1075.10       1035.00        67.03 o                         
  -9   7   3        714.97        718.28        55.45 o                         
  -8   7   3       1205.96       1295.34        68.07 o                         
  -7   7   3       6725.99       6187.04       104.26 o                         
  -6   7   3        233.65        242.67        24.94 o                         
  -5   7   3      26710.66      26252.65       322.61 o                         
  -4   7   3        451.15        467.82        28.47 o                         
  -3   7   3      53640.99      54963.76       630.82 o                         
  -2   7   3         71.62        131.40        17.51 o                         
  -1   7   3       1809.20       1809.84        58.15 o                         
   0   7   3       1028.06       1173.34        50.14 o                         
   1   7   3       1216.33       1283.46        45.74 o                         
   2   7   3        234.61        193.00        19.00 o                         
   3   7   3      30664.18      31089.05       373.26 o                         
   4   7   3        555.58        505.51        33.48 o                         
   5   7   3      28410.37      28070.21       380.48 o                         
   6   7   3       3080.24       2995.87        83.93 o                         
   7   7   3       1329.04       1320.78        55.42 o                         
   8   7   3        195.00        238.90        47.72 o                         
   9   7   3       2617.75       2704.56       111.11 o                         
  10   7   3       1476.58       1349.04        87.92 o                         
  11   7   3      11869.71      12083.11       312.49 o                         
  12   7   3        330.65        294.85        54.40 o                         
  13   7   3       4481.17       4490.48       156.19 o                         
  14   7   3          0.21        -40.81        44.79 o                         
  15   7   3        560.28        715.60        90.65 o                         
  16   7   3        116.67        238.63        73.89 o                         
 -17   8   3       2120.54       1927.88       143.13 o                         
 -16   8   3        476.07        587.00        92.10 o                         
 -15   8   3       3499.61       3201.77       155.27 o                         
 -14   8   3        264.23        257.70        57.49 o                         
 -13   8   3       1072.25       1056.79        78.70 o                         
 -12   8   3          3.29          8.32        40.20 o                         
 -11   8   3        168.60        185.59        48.48 o                         
 -10   8   3        583.04        574.99        50.99 o                         
  -9   8   3      14006.02      13619.71       279.88 o                         
  -8   8   3       2794.42       2556.48        84.61 o                         
  -7   8   3      15306.85      14975.66       207.01 o                         
  -6   8   3         21.11          9.17        20.19 o                         
  -5   8   3       7344.54       7484.70       118.48 o                         
  -4   8   3        353.36        345.84        27.11 o                         
  -3   8   3       7089.11       6801.02       106.33 o                         
  -2   8   3        677.41        598.19        32.32 o                         
  -1   8   3      35380.59      36528.14       477.95 o                         
   0   8   3       8842.08       8801.47       145.69 o                         
   1   8   3      66571.91      70733.02       887.20 o                         
   2   8   3       1953.54       1888.03        58.38 o                         
   3   8   3      11787.87      11695.98       163.46 o                         
   4   8   3         35.30         56.89        23.73 o                         
   5   8   3       6007.15       5659.53       111.09 o                         
   6   8   3        943.79        976.35        54.91 o                         
   7   8   3       9265.49       9287.71       163.78 o                         
   8   8   3       3955.41       3787.42        95.56 o                         
   9   8   3      12576.21      12565.48       242.39 o                         
  10   8   3       1835.69       1755.27       147.59 o                         
  11   8   3         56.96         35.88        42.39 o                         
  12   8   3        101.00        110.18        46.49 o                         
  13   8   3       1512.95       1433.41        91.98 o                         
  14   8   3          3.97        -46.01        46.01 o                         
  15   8   3       3605.70       3680.98       170.17 o                         
  16   8   3        191.78        137.99        72.49 o                         
 -16   9   3         22.80        118.24        61.71 o                         
 -15   9   3        640.49        714.47        80.85 o                         
 -14   9   3        537.17        691.77        65.55 o                         
 -13   9   3       2136.48       2314.74        96.49 o                         
 -12   9   3        790.73        832.03        62.64 o                         
 -11   9   3       6622.51       6733.38       148.73 o                         
 -10   9   3       1206.69       1241.71        67.11 o                         
  -9   9   3       2340.03       2324.27        82.78 o                         
  -8   9   3       5837.94       5465.28       197.72 o                         
  -7   9   3       1558.73       1532.46        60.33 o                         
  -6   9   3       9314.59       8674.20       137.07 o                         
  -5   9   3       4143.68       3901.63        81.65 o                         
  -4   9   3      13522.01      12602.48       176.71 o                         
  -3   9   3      16001.18      15400.37       213.00 o                         
  -2   9   3       9457.49       9105.64       133.39 o                         
  -1   9   3        259.20        247.78        42.42 o                         
   0   9   3       1961.85       1904.38        60.45 o                         
   1   9   3       1119.98       1015.19        48.27 o                         
   2   9   3       1220.66       1183.65        51.16 o                         
   3   9   3      19225.45      19171.29       249.28 o                         
   4   9   3      12927.22      13052.73       203.72 o                         
   5   9   3      10119.97       9580.90       308.92 o                         
   6   9   3       1087.54       1124.21        54.33 o                         
   7   9   3       2421.29       2306.14        76.35 o                         
   8   9   3        134.03        121.13        41.81 o                         
   9   9   3       2854.94       3022.16       108.32 o                         
  10   9   3       2292.32       2409.90       102.06 o                         
  11   9   3       8340.03       8193.76       173.05 o                         
  12   9   3       3901.78       4067.92       123.65 o                         
  13   9   3       2578.59       2731.58       162.55 o                         
  14   9   3        772.10        796.62        80.25 o                         
  15   9   3        467.63        410.05        83.82 o                         
 -16  10   3       3235.94       3349.90       216.82 o                         
 -15  10   3        899.70        895.06        84.97 o                         
 -14  10   3       2090.08       2147.39       100.36 o                         
 -13  10   3         14.14         -6.02        39.86 o                         
 -12  10   3         32.82         34.02        38.82 o                         
 -11  10   3        229.76        238.56        44.95 o                         
 -10  10   3       2332.19       2396.06       102.34 o                         
  -9  10   3       2780.12       2791.05        90.14 o                         
  -8  10   3      12507.95      12109.86       206.94 o                         
  -7  10   3        993.41        987.98        66.03 o                         
  -6  10   3      12193.20      11430.15       171.52 o                         
  -5  10   3       4754.74       4753.87       100.23 o                         
  -4  10   3        730.32        759.10        39.06 o                         
  -3  10   3        349.62        350.48        28.05 o                         
  -2  10   3      10782.17      10441.27       151.33 o                         
  -1  10   3       1540.01       1460.38        72.81 o                         
   0  10   3      14753.41      14855.49       228.20 o                         
   1  10   3       2022.58       1848.60        64.08 o                         
   2  10   3       9500.12       9284.42       161.80 o                         
   3  10   3        200.29        174.00        38.12 o                         
   4  10   3       1540.26       1533.50       101.44 o                         
   5  10   3       3630.09       3911.35       119.95 o                         
   6  10   3      11987.62      12361.21       281.55 o                         
   7  10   3       2662.83       2629.03        98.42 o                         
   8  10   3      14865.50      14505.55       414.60 o                         
   9  10   3       3063.29       2790.80       130.35 o                         
  10  10   3       5938.37       6043.28       197.36 o                         
  11  10   3        105.21         92.14        47.54 o                         
  12  10   3         70.37         69.22        57.68 o                         
  13  10   3        456.69        466.01        67.48 o                         
  14  10   3        395.74        519.32        72.72 o                         
  15  10   3        133.80         82.38        71.31 o                         
 -15  11   3         55.58        112.80        53.53 o                         
 -14  11   3       2063.03       2198.57       103.46 o                         
 -13  11   3        378.13        392.30        56.62 o                         
 -12  11   3       4621.62       4787.73       147.45 o                         
 -11  11   3         66.90         60.40        38.51 o                         
 -10  11   3       4298.49       4321.76       116.04 o                         
  -9  11   3        588.34        609.94        53.39 o                         
  -8  11   3        377.14        427.81        44.54 o                         
  -7  11   3       1342.16       1319.58        62.63 o                         
  -6  11   3       9560.52       9426.94       152.12 o                         
  -5  11   3        648.47        669.00        40.80 o                         
  -4  11   3      25556.09      25791.80       468.29 o                         
  -3  11   3       2432.84       2295.73       140.13 o                         
  -2  11   3      13499.99      13153.20       258.13 o                         
  -1  11   3        401.92        369.57        54.24 o                         
   0  11   3         51.24         19.89        26.71 o                         
   1  11   3       1467.37       1274.51        58.36 o                         
   2  11   3      15757.14      14762.69       390.92 o                         
   3  11   3        305.45        305.97        45.72 o                         
   4  11   3      28232.18      27763.84       447.21 o                         
   5  11   3         96.86         26.09        45.17 o                         
   6  11   3       8208.29       7886.82       299.61 o                         
   7  11   3        253.03        227.56        76.08 o                         
   8  11   3        104.73        169.43        59.65 o                         
   9  11   3         12.24         64.72        54.78 o                         
  10  11   3       6407.85       6368.74       203.14 o                         
  11  11   3          4.36         52.26        49.81 o                         
  12  11   3       8652.63       8648.59       216.45 o                         
  13  11   3        107.37         24.46        55.89 o                         
  14  11   3       1899.64       1992.49       122.55 o                         
 -15  12   3         72.45        207.88        61.85 o                         
 -14  12   3       1487.27       1326.99        97.28 o                         
 -13  12   3         78.19         27.35        48.75 o                         
 -12  12   3        371.54        300.83        61.80 o                         
 -11  12   3       1558.04       1674.53        96.19 o                         
 -10  12   3       3579.66       3762.82       111.64 o                         
  -9  12   3       1838.69       1764.03        78.68 o                         
  -8  12   3       7531.15       7557.11       192.69 o                         
  -7  12   3       2605.22       2570.44       100.75 o                         
  -6  12   3       3514.99       3394.92        96.09 o                         
  -5  12   3        153.00        132.55        36.84 o                         
  -4  12   3        655.17        588.53        47.51 o                         
  -3  12   3        640.29        592.67        81.00 o                         
  -2  12   3      11274.93      11062.55       195.52 o                         
  -1  12   3        605.34        610.70        46.82 o                         
   0  12   3      22913.11      22288.11       328.12 o                         
   1  12   3       2699.04       2655.40        82.45 o                         
   2  12   3       5790.87       5722.73       133.17 o                         
   3  12   3         11.18         49.96        37.67 o                         
   4  12   3        145.85        132.08        44.51 o                         
   5  12   3          8.70         83.22        39.73 o                         
   6  12   3       6355.85       6172.10       158.54 o                         
   7  12   3        350.41        354.21        66.91 o                         
   8  12   3       9383.90       9290.86       263.59 o                         
   9  12   3        211.32        330.72        70.26 o                         
  10  12   3       2887.59       2918.87       148.40 o                         
  11  12   3        819.00        862.55        78.40 o                         
  12  12   3         58.63         14.65        50.90 o                         
  13  12   3        153.28        186.91        63.27 o                         
  14  12   3       1408.99       1367.51       107.34 o                         
 -14  13   3        408.84        418.38        87.36 o                         
 -13  13   3       2153.60       2175.75       139.41 o                         
 -12  13   3       1528.99       1479.28       120.08 o                         
 -11  13   3       2282.29       2228.25       224.10 o                         
 -10  13   3       1797.22       1776.71       120.19 o                         
  -9  13   3        162.56        178.65        63.46 o                         
  -8  13   3         87.07        115.61        59.70 o                         
  -7  13   3       1383.53       1339.42       101.41 o                         
  -6  13   3       4756.17       4624.84       172.63 o                         
  -5  13   3       9788.35       9699.15       209.17 o                         
  -4  13   3      13991.60      13486.97       261.44 o                         
  -3  13   3       8398.12       7862.74       350.37 o                         
  -2  13   3       3475.53       3440.82       130.17 o                         
  -1  13   3       2716.98       2555.21        83.18 o                         
   0  13   3       1070.11       1127.13        61.78 o                         
   1  13   3       5686.92       5538.93       168.39 o                         
   2  13   3       2568.96       2620.90       149.22 o                         
   3  13   3       7708.12       7871.69       193.90 o                         
   4  13   3       6973.07       6747.21       254.38 o                         
   5  13   3       9169.18       8757.99       255.01 o                         
   6  13   3        740.90        648.26        65.83 o                         
   7  13   3       1216.48       1189.90       101.00 o                         
   8  13   3         19.14          1.29        57.19 o                         
   9  13   3        115.87        150.97        63.32 o                         
  10  13   3       2339.93       2179.48       111.72 o                         
  11  13   3       1267.03       1293.03       117.75 o                         
  12  13   3       2011.23       2219.45       121.19 o                         
  13  13   3       1483.62       1482.55       135.75 o                         
 -13  14   3        234.24        129.66        73.19 o                         
 -12  14   3         16.66        -21.40        64.54 o                         
 -11  14   3       1964.77       1906.72       131.26 o                         
 -10  14   3          9.45         52.48        64.11 o                         
  -9  14   3       5066.97       4805.37       178.40 o                         
  -8  14   3        745.67        663.72        83.24 o                         
  -7  14   3      10820.43      10444.38       638.25 o                         
  -6  14   3        523.54        436.90        73.49 o                         
  -5  14   3        511.81        531.81        60.36 o                         
  -4  14   3        617.16        528.58        62.66 o                         
  -3  14   3       2942.96       2853.49       112.02 o                         
  -2  14   3        213.63        202.89        47.57 o                         
  -1  14   3      11164.38      11161.15       303.88 o                         
   0  14   3        113.68        104.41        46.63 o                         
   1  14   3       8831.85       9060.46       205.22 o                         
   2  14   3         14.56         36.19        39.90 o                         
   3  14   3        347.57        388.94        55.65 o                         
   4  14   3       1243.32       1226.68        83.87 o                         
   5  14   3        233.11        198.93        52.20 o                         
   6  14   3       2402.90       2305.20       130.38 o                         
   7  14   3       5404.06       5513.53       191.52 o                         
   8  14   3       1293.72       1221.66       107.69 o                         
   9  14   3       2669.82       2962.16       223.56 o                         
  10  14   3        238.44        303.17        84.96 o                         
  11  14   3        307.84        348.83        65.01 o                         
  12  14   3         54.65         12.30        57.42 o                         
 -12  15   3        157.46        148.36        76.78 o                         
 -11  15   3       5951.57       6061.19       253.19 o                         
 -10  15   3        119.17         34.69        63.32 o                         
  -9  15   3       2694.36       2691.83       148.15 o                         
  -8  15   3          2.27          3.50        60.07 o                         
  -7  15   3         62.96         88.07        61.54 o                         
  -6  15   3         92.27        100.22        62.92 o                         
  -5  15   3       6774.35       6700.92       177.14 o                         
  -4  15   3         43.90         44.81        44.00 o                         
  -3  15   3       5671.70       5709.69       176.39 o                         
  -2  15   3        882.32        938.31        75.74 o                         
  -1  15   3        115.12         72.02        45.29 o                         
   0  15   3          0.92         19.42        46.20 o                         
   1  15   3       2810.94       2745.48       116.14 o                         
   2  15   3        164.23        198.82        52.70 o                         
   3  15   3       8046.61       7875.79       196.14 o                         
   4  15   3        163.20        150.51        50.53 o                         
   5  15   3      10376.32      10312.37       275.57 o                         
   6  15   3        133.99        203.75        68.03 o                         
   7  15   3       1464.86       1500.76       120.52 o                         
   8  15   3          5.79        -58.30        58.30 o                         
   9  15   3        879.43        841.21       101.02 o                         
  10  15   3          7.35        -18.94        65.57 o                         
  11  15   3       1951.37       1993.38       145.76 o                         
 -11  16   3        656.22        755.80       107.49 o                         
 -10  16   3        603.50        603.01        95.99 o                         
  -9  16   3       2264.35       2202.27       144.66 o                         
  -8  16   3       1909.78       1724.39       130.47 o                         
  -7  16   3       6006.41       6304.25       213.95 o                         
  -6  16   3       1094.93       1144.50       187.61 o                         
  -5  16   3        568.40        591.45        86.30 o                         
  -4  16   3        186.15        140.39        52.44 o                         
  -3  16   3       1046.80       1036.34        84.13 o                         
  -2  16   3       1002.44        853.32        78.36 o                         
  -1  16   3       5027.16       5120.06       165.66 o                         
   0  16   3       1046.66       1004.60       121.28 o                         
   1  16   3      12304.07      12225.72       264.32 o                         
   2  16   3         37.59          3.73        44.83 o                         
   3  16   3        884.46        993.00        83.19 o                         
   4  16   3         29.48         65.80        49.24 o                         
   5  16   3        625.66        751.57        91.31 o                         
   6  16   3       1241.44       1298.95       114.34 o                         
   7  16   3       2315.10       2496.83       151.69 o                         
   8  16   3       2519.14       2558.74       183.32 o                         
   9  16   3        639.71        718.36       108.39 o                         
  10  16   3        577.80        727.87       126.61 o                         
 -10  17   3        561.36        661.11       105.93 o                         
  -9  17   3        365.07        453.76        92.06 o                         
  -8  17   3          5.79        -63.51        63.51 o                         
  -7  17   3          5.52         53.04        67.89 o                         
  -6  17   3       3564.14       3435.94       168.43 o                         
  -5  17   3       1528.78       1543.07       123.04 o                         
  -4  17   3       4679.57       4786.05       164.58 o                         
  -3  17   3        832.02        852.21        80.82 o                         
  -2  17   3       2049.17       2120.35       209.12 o                         
  -1  17   3        499.10        415.56        66.31 o                         
   0  17   3        284.11        157.59        57.62 o                         
   1  17   3       1047.72       1143.61        90.38 o                         
   2  17   3       2942.60       2902.53       130.26 o                         
   3  17   3       1870.48       1730.36       107.22 o                         
   4  17   3       3416.37       3443.84       249.23 o                         
   5  17   3       1406.55       1445.79       123.62 o                         
   6  17   3       1936.51       2062.31       166.45 o                         
   7  17   3         25.53          6.84        68.11 o                         
   8  17   3         39.30         11.18        67.86 o                         
   9  17   3        276.88        105.21        91.78 o                         
  -8  18   3       2544.36       2771.24       285.28 o                         
  -7  18   3        186.50        219.07        77.84 o                         
  -6  18   3       2860.55       2970.19       191.37 o                         
  -5  18   3         36.25        -61.91        75.87 o                         
  -4  18   3        105.61        125.64        91.43 o                         
  -3  18   3         85.76         26.23        54.81 o                         
  -2  18   3       3134.19       3235.45       191.82 o                         
  -1  18   3        555.73        398.91        72.63 o                         
   0  18   3       8216.04       8113.41       215.88 o                         
   1  18   3        463.23        464.93        70.79 o                         
   2  18   3       3603.40       3636.73       149.77 o                         
   3  18   3        138.06        101.52        57.20 o                         
   4  18   3        130.80        121.52        73.20 o                         
   5  18   3         37.43        125.35        74.56 o                         
   6  18   3       1410.17       1557.60       132.43 o                         
   7  18   3        451.60        383.50       185.59 o                         
  -6  19   3       2474.57       2433.88       209.99 o                         
  -5  19   3        475.22        561.69        93.80 o                         
  -4  19   3       3470.51       3611.78       422.11 o                         
  -3  19   3        888.73        870.99        90.91 o                         
  -2  19   3       2631.79       2691.04       136.25 o                         
  -1  19   3        331.20        347.63        70.13 o                         
   0  19   3          5.66        -50.56        50.56 o                         
   1  19   3          1.17        -23.30        53.33 o                         
   2  19   3       1984.47       2023.27       124.84 o                         
   3  19   3        177.77        162.25        64.08 o                         
   4  19   3       2715.92       3071.18       201.81 o                         
   5  19   3        168.12        350.31        85.84 o                         
  -2  20   3        486.24        552.63        82.20 o                         
  -1  20   3       1085.26       1245.17       106.14 o                         
   0  20   3       1937.63       2118.62       131.43 o                         
   1  20   3        901.55        937.23        95.10 o                         
 -18   0   4         57.68        133.82       135.12 o                         
 -16   0   4        436.49        459.83       144.23 o                         
 -14   0   4       4990.29       5197.55       794.86 o                         
 -12   0   4       4263.02       4396.77       178.97 o                         
 -10   0   4        631.19        613.65        57.68 o                         
  -8   0   4      11047.40      10818.08       211.40 o                         
  -6   0   4     105197.41     108518.88      1708.01 o                         
  -4   0   4      25241.96      25733.09       424.58 o                         
  -2   0   4      19012.49      21286.84       349.25 o                         
   0   0   4        927.87        961.08        46.46 o                         
   2   0   4      47362.89      48314.07       771.61 o                         
   4   0   4      18104.85      18027.54       309.80 o                         
   6   0   4       1903.14       1653.68        65.35 o                         
   8   0   4      15920.97      16849.80       646.63 o                         
  10   0   4       9142.94       9504.68       217.81 o                         
  12   0   4       9333.24       9317.16       338.37 o                         
  14   0   4         15.07        -78.99        88.29 o                         
  16   0   4       3044.55       3399.68       289.95 o                         
 -18   1   4       4114.42       4194.90       240.67 o                         
 -17   1   4        359.71        410.24        89.33 o                         
 -16   1   4       3723.66       3402.45       161.73 o                         
 -15   1   4        399.44        530.62        79.40 o                         
 -14   1   4       2042.55       1713.95       111.21 o                         
 -13   1   4          9.68        -58.71        58.71 o                         
 -12   1   4       3437.30       3629.36       115.00 o                         
 -11   1   4        461.99        429.65        41.63 o                         
 -10   1   4      13936.01      13877.74       215.69 o                         
  -9   1   4       3727.76       3536.65        68.14 o                         
  -8   1   4      16048.20      15397.36       240.96 o                         
  -7   1   4       1400.01       1340.75        52.75 o                         
  -6   1   4      10765.55      11225.94       147.97 o                         
  -5   1   4          7.36          4.51        12.95 o                         
  -4   1   4      17285.73      18434.81       221.60 o                         
  -3   1   4      16161.44      17562.76       257.30 o                         
  -2   1   4      26155.69      27831.85       351.71 o                         
  -1   1   4        360.18        342.86        20.16 o                         
   0   1   4      14175.33      15373.52       181.36 o                         
   1   1   4      30900.58      33971.93       426.04 o                         
   2   1   4        440.52        476.78        22.08 o                         
   3   1   4       2127.07       2251.99        58.11 o                         
   4   1   4      12427.81      12653.02       200.71 o                         
   5   1   4       2556.72       2629.97        61.52 o                         
   6   1   4      55519.42      56971.12       708.47 o                         
   7   1   4       3639.29       3600.16        79.11 o                         
   8   1   4      20705.37      20574.16       294.30 o                         
   9   1   4         28.38         10.85        27.44 o                         
  10   1   4       1129.81        972.92        52.58 o                         
  11   1   4        578.18        626.67        92.64 o                         
  12   1   4       1903.68       1789.02       105.69 o                         
  13   1   4       2576.39       2511.10       128.21 o                         
  14   1   4       5534.71       6067.21       197.48 o                         
  15   1   4       1678.48       1640.27       121.68 o                         
  16   1   4        560.02        614.54       113.99 o                         
  17   1   4        216.54         77.23        89.30 o                         
 -18   2   4         65.78         -9.72        70.65 o                         
 -17   2   4        368.81        317.39        78.17 o                         
 -16   2   4        712.88        596.93        88.91 o                         
 -15   2   4       3382.37       3287.28       151.44 o                         
 -14   2   4       3875.47       3547.97       150.01 o                         
 -13   2   4       4893.65       5040.29       167.06 o                         
 -12   2   4       7049.42       6922.33       189.64 o                         
 -11   2   4       2768.67       2743.49       145.65 o                         
 -10   2   4        420.18        360.91        41.53 o                         
  -9   2   4         12.73        -16.68        23.49 o                         
  -8   2   4         70.95         70.66        26.85 o                         
  -7   2   4       9211.63       9258.79       165.52 o                         
  -6   2   4      38888.40      40742.34       517.20 o                         
  -5   2   4      21967.65      23123.02       303.16 o                         
  -4   2   4       9899.82       9645.95       139.31 o                         
  -3   2   4       1659.16       1436.34        37.94 o                         
  -2   2   4       7594.85       8087.77       143.87 o                         
  -1   2   4       4623.04       5339.26        68.02 o                         
   0   2   4       6786.17       6986.80        90.42 o                         
   1   2   4      99686.76     105899.85      1316.28 o                         
   2   2   4      48706.07      51740.15       636.19 o                         
   3   2   4      37377.37      39881.16       557.56 o                         
   4   2   4       7389.95       7723.18       158.97 o                         
   5   2   4      13264.57      13275.00       250.54 o                         
   6   2   4        309.74        321.33        37.25 o                         
   7   2   4       1006.11       1056.84        43.12 o                         
   8   2   4      10760.84      10497.05       166.10 o                         
   9   2   4      10386.63       9950.22       187.45 o                         
  10   2   4       5834.10       5759.54       133.22 o                         
  11   2   4       6030.21       5952.92       146.83 o                         
  12   2   4       5685.71       5877.73       150.62 o                         
  13   2   4       1563.54       1786.73       112.98 o                         
  14   2   4        608.17        490.73        74.46 o                         
  15   2   4        411.37        428.82        77.65 o                         
  16   2   4         84.27        153.73        74.57 o                         
  17   2   4       1081.40       1038.48       136.83 o                         
 -18   3   4        480.14        506.94        93.46 o                         
 -17   3   4       3304.67       3384.42       170.93 o                         
 -16   3   4        407.38        374.13        77.47 o                         
 -15   3   4       1242.90       1142.14       119.73 o                         
 -14   3   4        890.22        807.08       127.69 o                         
 -13   3   4        828.35        901.71        84.75 o                         
 -12   3   4        300.41        324.30        45.56 o                         
 -11   3   4      15970.18      15667.04       275.09 o                         
 -10   3   4        351.12        387.52        69.08 o                         
  -9   3   4      27191.41      27661.09       426.07 o                         
  -8   3   4       2935.34       3194.89        86.57 o                         
  -7   3   4      36192.84      37631.98       548.02 o                         
  -6   3   4        763.12        714.25        39.09 o                         
  -5   3   4       2092.81       2412.38        53.61 o                         
  -4   3   4      10589.98      10748.24       171.97 o                         
  -3   3   4      35882.29      38113.69       429.69 o                         
  -2   3   4       5048.00       5057.58        68.58 o                         
  -1   3   4      41457.50      43486.91       492.06 o                         
   0   3   4       1021.97        898.67        25.34 o                         
   1   3   4      36269.95      38896.02       443.47 o                         
   2   3   4        119.74        158.94        19.35 o                         
   3   3   4        297.26        423.02        30.27 o                         
   4   3   4       3080.36       3390.98        92.36 o                         
   5   3   4      33668.06      35202.18       592.72 o                         
   6   3   4       7473.38       7305.52       139.42 o                         
   7   3   4      32579.34      33092.31       491.83 o                         
   8   3   4        659.38        656.17        39.15 o                         
   9   3   4       7704.33       7574.05       141.31 o                         
  10   3   4        506.07        526.86        43.13 o                         
  11   3   4         53.68        117.11        38.40 o                         
  12   3   4        776.38        849.20        90.36 o                         
  13   3   4       5381.53       5369.91       178.95 o                         
  14   3   4        584.84        702.93        84.79 o                         
  15   3   4       2529.17       2426.71       139.90 o                         
  16   3   4         15.05         29.13       120.49 o                         
  17   3   4        624.44        565.33        97.11 o                         
 -18   4   4          4.68        -46.73        65.65 o                         
 -17   4   4         27.50         -5.62        61.52 o                         
 -16   4   4       1289.41       1179.23       107.67 o                         
 -15   4   4       5143.46       5267.01       185.75 o                         
 -14   4   4        271.45        163.29        58.67 o                         
 -13   4   4      10928.48      11093.58       270.28 o                         
 -12   4   4        218.96        263.90        46.63 o                         
 -11   4   4       3850.07       3724.92       126.53 o                         
 -10   4   4       1060.52       1023.43        82.71 o                         
  -9   4   4         66.24         92.64        33.11 o                         
  -8   4   4        437.35        463.92        42.50 o                         
  -7   4   4      33131.57      32956.07       487.96 o                         
  -6   4   4        134.08        119.56        18.75 o                         
  -5   4   4      51198.55      53499.81       671.49 o                         
  -4   4   4         54.66         48.88        15.37 o                         
  -3   4   4      14475.52      14598.04       182.81 o                         
  -2   4   4       2789.74       2796.67        51.89 o                         
  -1   4   4       4409.21       4558.63        69.59 o                         
   0   4   4       3471.69       3871.63        61.27 o                         
   1   4   4      87534.98      94584.48      1154.77 o                         
   2   4   4       1086.49       1303.24        41.38 o                         
   3   4   4      52911.79      55409.63       776.84 o                         
   4   4   4       6763.65       6802.68       125.84 o                         
   5   4   4       5281.60       4717.26       107.31 o                         
   6   4   4        713.45        674.73        44.18 o                         
   7   4   4       1833.40       1791.91        64.82 o                         
   8   4   4        726.42        804.34        49.04 o                         
   9   4   4      16700.78      16518.67       267.33 o                         
  10   4   4       2718.54       2765.94       111.77 o                         
  11   4   4       7550.55       7433.56       171.29 o                         
  12   4   4        211.96        146.10        43.06 o                         
  13   4   4       2090.09       2104.94        99.42 o                         
  14   4   4         90.12         -8.70        53.33 o                         
  15   4   4        182.67        166.14        63.45 o                         
  16   4   4          2.15        122.92        65.64 o                         
  17   4   4       1381.64       1674.22       137.37 o                         
 -18   5   4        524.34        579.47        97.24 o                         
 -17   5   4       1572.77       1456.56       126.53 o                         
 -16   5   4       1568.72       1630.93       124.45 o                         
 -15   5   4       1871.93       1759.15       263.63 o                         
 -14   5   4        425.62        490.89        75.62 o                         
 -13   5   4         77.42         85.60        43.90 o                         
 -12   5   4        350.33        359.04        51.05 o                         
 -11   5   4      10385.61      10053.09       202.98 o                         
 -10   5   4      13128.40      12014.00       224.60 o                         
  -9   5   4      14255.43      13979.34       246.41 o                         
  -8   5   4      12291.32      12142.44       216.66 o                         
  -7   5   4        816.54        742.64        46.88 o                         
  -6   5   4        716.56        652.40        39.76 o                         
  -5   5   4       1867.03       1916.87        47.53 o                         
  -4   5   4      16826.68      17917.60       224.01 o                         
  -3   5   4      30462.94      31942.21       374.83 o                         
  -2   5   4      37102.67      39256.92       493.21 o                         
  -1   5   4      50190.57      53772.88       609.79 o                         
   0   5   4      13475.13      14183.80       199.20 o                         
   1   5   4      39518.68      43854.36       622.47 o                         
   2   5   4      27023.04      29919.70       353.40 o                         
   3   5   4       4653.96       4951.34        82.28 o                         
   4   5   4        630.78        556.47        32.02 o                         
   5   5   4       6434.79       6415.82       126.36 o                         
   6   5   4        163.55        174.67        28.51 o                         
   7   5   4       6469.83       5970.91       126.99 o                         
   8   5   4       3021.71       2992.09        87.10 o                         
   9   5   4       1123.45       1079.51        59.04 o                         
  10   5   4        439.95        354.59        56.40 o                         
  11   5   4        954.93        985.09        70.03 o                         
  12   5   4       1082.15       1110.06        75.37 o                         
  13   5   4       5577.62       5605.97       156.83 o                         
  14   5   4       1202.22       1280.03       106.62 o                         
  15   5   4       4330.05       5099.63       193.06 o                         
  16   5   4       1238.96       1370.06       121.05 o                         
 -18   6   4        162.38        174.36        81.48 o                         
 -17   6   4         33.37        -66.92        66.92 o                         
 -16   6   4        378.63        369.35        81.05 o                         
 -15   6   4       1030.53       1284.88       109.44 o                         
 -14   6   4       5839.89       5986.59       194.69 o                         
 -13   6   4       6489.83       6362.48       162.60 o                         
 -12   6   4       3584.93       3410.45       112.39 o                         
 -11   6   4       3813.85       3883.62       116.07 o                         
 -10   6   4        218.00        201.28        42.83 o                         
  -9   6   4       1311.46       1284.77        67.15 o                         
  -8   6   4      21659.54      21718.34       348.83 o                         
  -7   6   4       1481.07       1422.51        46.63 o                         
  -6   6   4      11096.45      10347.80       147.43 o                         
  -5   6   4      12962.47      13009.28       175.34 o                         
  -4   6   4      31097.76      31304.65       372.93 o                         
  -3   6   4       7931.43       8971.21       126.90 o                         
  -2   6   4        917.01       1031.46        33.46 o                         
  -1   6   4        220.17        357.27        29.25 o                         
   0   6   4      19764.51      21187.37       287.19 o                         
   1   6   4      22913.41      23833.87       320.31 o                         
   2   6   4      45986.14      49333.99       567.65 o                         
   3   6   4      11297.83      10245.12       143.18 o                         
   4   6   4      14897.67      14210.12       208.48 o                         
   5   6   4       5859.82       5821.56       141.91 o                         
   6   6   4         20.10        -12.27        21.68 o                         
   7   6   4         14.75        -20.42        24.36 o                         
   8   6   4       2954.66       2607.66        83.63 o                         
   9   6   4       1331.38       1331.50        82.07 o                         
  10   6   4       9967.51       9636.57       447.54 o                         
  11   6   4       1631.08       1488.54        81.85 o                         
  12   6   4       3110.11       3102.57       115.67 o                         
  13   6   4       1032.16       1130.43        82.82 o                         
  14   6   4        432.44        367.72        74.17 o                         
  15   6   4        215.53         92.88        62.61 o                         
  16   6   4        934.92        976.13       108.28 o                         
 -17   7   4          7.53         13.63        72.27 o                         
 -16   7   4       3267.48       3037.76       159.31 o                         
 -15   7   4         29.80         -8.52        57.70 o                         
 -14   7   4        472.26        324.54        69.19 o                         
 -13   7   4        307.59        259.17        52.44 o                         
 -12   7   4       4424.54       4411.15       151.29 o                         
 -11   7   4       1828.65       1732.96        84.19 o                         
 -10   7   4      27811.57      26124.66       907.55 o                         
  -9   7   4        803.00        826.08        53.09 o                         
  -8   7   4      11519.24      11232.49       187.72 o                         
  -7   7   4       1968.53       1800.11        53.61 o                         
  -6   7   4       1779.61       1677.46        52.21 o                         
  -5   7   4       2662.98       2894.03        64.02 o                         
  -4   7   4       8140.90       8165.73       122.25 o                         
  -3   7   4       1130.41       1326.48        40.84 o                         
  -2   7   4      44896.86      46067.93       533.72 o                         
  -1   7   4         17.62         18.23        21.65 o                         
   0   7   4      12802.26      13167.43       195.84 o                         
   1   7   4        360.40        357.33        29.80 o                         
   2   7   4        389.43        379.08        23.08 o                         
   3   7   4          4.00          9.19        17.11 o                         
   4   7   4      13367.84      12877.30       195.16 o                         
   5   7   4        842.97        784.06        41.96 o                         
   6   7   4      28984.36      29534.59       404.12 o                         
   7   7   4       2498.11       2587.23        83.60 o                         
   8   7   4      18507.85      18680.64       340.85 o                         
   9   7   4         43.19         35.98        43.78 o                         
  10   7   4        726.24        556.63        66.80 o                         
  11   7   4        295.13        167.52        47.82 o                         
  12   7   4       3007.58       3108.71       117.61 o                         
  13   7   4        715.98        704.73        71.47 o                         
  14   7   4       3820.50       3969.32       142.55 o                         
  15   7   4        141.50        146.31        66.93 o                         
  16   7   4       2805.84       2440.30       150.18 o                         
 -17   8   4        171.03        128.17        77.50 o                         
 -16   8   4        909.32        844.32       100.69 o                         
 -15   8   4        543.62        749.62       158.29 o                         
 -14   8   4       4063.43       4514.32       146.27 o                         
 -13   8   4         86.97        167.80        49.11 o                         
 -12   8   4       6933.35       6608.68       165.34 o                         
 -11   8   4       1327.20       1293.92        69.53 o                         
 -10   8   4       3928.33       3851.66       117.91 o                         
  -9   8   4       4055.85       3829.01       100.32 o                         
  -8   8   4       4606.05       4223.67       139.15 o                         
  -7   8   4       2544.69       2489.79        63.56 o                         
  -6   8   4      14223.91      13768.97       191.60 o                         
  -5   8   4        753.15        566.59        33.51 o                         
  -4   8   4      25804.39      25771.45       319.10 o                         
  -3   8   4       2769.71       2832.28        63.62 o                         
  -2   8   4       2706.19       2880.05        78.12 o                         
  -1   8   4         15.60         19.41        21.04 o                         
   0   8   4       6924.31       6919.18       145.12 o                         
   1   8   4         44.11         42.76        22.18 o                         
   2   8   4      23041.19      22637.50       316.53 o                         
   3   8   4       1236.99       1081.94        44.20 o                         
   4   8   4      21425.38      21254.89       381.36 o                         
   5   8   4         16.66         28.46        24.76 o                         
   6   8   4        866.57        824.67        53.03 o                         
   7   8   4        643.89        719.92        47.85 o                         
   8   8   4       1604.69       1606.27        66.02 o                         
   9   8   4        931.13        794.43        63.67 o                         
  10   8   4      11248.67      10518.92       483.78 o                         
  11   8   4       1311.83       1338.38       100.12 o                         
  12   8   4       3654.37       3865.49       130.44 o                         
  13   8   4        680.65        690.86        72.13 o                         
  14   8   4        471.60        553.06        68.44 o                         
  15   8   4         87.61         27.49        64.26 o                         
  16   8   4        728.93        698.37       119.81 o                         
 -17   9   4       1247.81       1226.82       106.74 o                         
 -16   9   4       2231.62       2129.01       123.68 o                         
 -15   9   4        349.34        328.29        66.02 o                         
 -14   9   4         33.34         65.72        44.28 o                         
 -13   9   4         23.93         51.49        41.78 o                         
 -12   9   4        834.89        899.47        64.72 o                         
 -11   9   4       2615.87       2499.38        97.99 o                         
 -10   9   4       4449.49       4377.95       112.43 o                         
  -9   9   4       2837.04       2658.80       145.57 o                         
  -8   9   4       3816.32       3908.84       176.17 o                         
  -7   9   4       3989.55       3939.24       120.96 o                         
  -6   9   4         29.40          3.08        22.45 o                         
  -5   9   4        244.39        255.18        28.68 o                         
  -4   9   4       6765.87       6699.57       111.07 o                         
  -3   9   4       1581.46       1461.86        46.37 o                         
  -2   9   4      23127.93      23061.39       323.97 o                         
  -1   9   4       6344.68       5949.08       115.68 o                         
   0   9   4       7412.81       7332.23       132.06 o                         
   1   9   4       1207.72       1247.45        64.45 o                         
   2   9   4       9147.32       9137.98       209.78 o                         
   3   9   4       4181.08       4121.25        80.04 o                         
   4   9   4       6803.93       6774.69       132.90 o                         
   5   9   4      17903.91      17521.72       262.46 o                         
   6   9   4       8297.38       8313.56       152.65 o                         
   7   9   4      11382.85      11327.16       327.78 o                         
   8   9   4       8135.01       7809.71       175.44 o                         
   9   9   4       4930.43       4650.86       204.32 o                         
  10   9   4        176.38        217.60        50.16 o                         
  11   9   4        137.66         92.33        49.44 o                         
  12   9   4       4179.30       4192.82       145.61 o                         
  13   9   4        409.19        367.82        65.32 o                         
  14   9   4       2457.42       2409.56       125.25 o                         
  15   9   4        683.50        538.60        92.03 o                         
 -16  10   4         14.61         65.04        61.04 o                         
 -15  10   4       1522.33       1523.05       106.22 o                         
 -14  10   4        542.15        535.80        61.31 o                         
 -13  10   4       3036.08       2916.83       108.05 o                         
 -12  10   4        307.15        441.76        68.52 o                         
 -11  10   4       1179.35       1190.07       102.20 o                         
 -10  10   4        291.09        279.28        44.83 o                         
  -9  10   4       1619.88       1682.18        73.30 o                         
  -8  10   4       2834.45       2748.52        92.77 o                         
  -7  10   4      13810.96      13250.97       216.33 o                         
  -6  10   4       3628.67       3422.01       103.51 o                         
  -5  10   4      23447.74      23070.67       326.72 o                         
  -4  10   4       8650.84       8322.62       187.48 o                         
  -3  10   4      19950.40      20177.09       262.44 o                         
  -2  10   4       1797.85       1840.83        65.30 o                         
  -1  10   4        294.56        365.49        36.74 o                         
   0  10   4        414.33        390.74        36.44 o                         
   1  10   4       9778.18       9960.29       170.61 o                         
   2  10   4       2153.60       2194.03        89.79 o                         
   3  10   4      16651.22      16349.44       431.72 o                         
   4  10   4       1189.51       1064.37        66.58 o                         
   5  10   4       3244.57       3334.22       125.31 o                         
   6  10   4       1098.34       1126.38        70.51 o                         
   7  10   4        212.16        211.79        43.90 o                         
   8  10   4        496.61        608.25        75.61 o                         
   9  10   4       5335.75       5116.59       175.66 o                         
  10  10   4       1758.97       1780.62       116.74 o                         
  11  10   4       4609.99       4828.83       295.49 o                         
  12  10   4         78.27         82.53        49.87 o                         
  13  10   4        586.62        561.81        76.28 o                         
  14  10   4         45.07        102.21        70.82 o                         
  15  10   4         81.44         40.97        78.36 o                         
 -15  11   4       1268.15       1407.69        91.74 o                         
 -14  11   4          3.28          2.68        45.22 o                         
 -13  11   4         96.54         96.73        45.82 o                         
 -12  11   4        261.63        248.26        49.09 o                         
 -11  11   4       3655.14       3740.80       113.18 o                         
 -10  11   4        163.92        223.35        41.28 o                         
  -9  11   4       9500.52       9233.10       177.31 o                         
  -8  11   4        577.69        556.69        48.98 o                         
  -7  11   4       1009.42        943.18        56.05 o                         
  -6  11   4        451.85        442.83        45.06 o                         
  -5  11   4        232.70        237.28        37.53 o                         
  -4  11   4        502.52        547.17        45.86 o                         
  -3  11   4      18018.77      17838.56       271.94 o                         
  -2  11   4         42.98         15.78        31.09 o                         
  -1  11   4      18077.72      16938.64       474.97 o                         
   0  11   4       1872.95       1919.95        69.22 o                         
   1  11   4       5015.20       4955.10       111.93 o                         
   2  11   4        133.64        113.44        32.64 o                         
   3  11   4       1311.47       1375.17        88.29 o                         
   4  11   4        255.04        373.25        52.16 o                         
   5  11   4      14373.89      14021.77       274.18 o                         
   6  11   4        331.28        372.74        53.22 o                         
   7  11   4      15141.20      15580.71       291.56 o                         
   8  11   4        656.61        597.88        78.22 o                         
   9  11   4       4507.73       4516.39       196.53 o                         
  10  11   4        439.53        431.05       132.13 o                         
  11  11   4        970.47       1031.79        86.16 o                         
  12  11   4         82.13         33.62        53.49 o                         
  13  11   4       3053.46       2929.80       135.28 o                         
  14  11   4         63.42        116.14        88.88 o                         
 -15  12   4       1904.50       2041.74       140.80 o                         
 -14  12   4        818.84        904.44       101.03 o                         
 -13  12   4       3692.85       3592.61       165.81 o                         
 -12  12   4       1125.28       1138.56        88.91 o                         
 -11  12   4       4531.86       4224.97       140.43 o                         
 -10  12   4          2.64        -42.16        42.16 o                         
  -9  12   4         25.45         81.32        44.71 o                         
  -8  12   4        119.98        112.04        46.04 o                         
  -7  12   4       6758.23       6852.55       166.59 o                         
  -6  12   4       3437.13       3374.70        96.94 o                         
  -5  12   4      14315.46      14195.03       234.30 o                         
  -4  12   4        339.85        294.52        41.08 o                         
  -3  12   4       7094.70       6973.28       141.87 o                         
  -2  12   4        272.16        290.76        53.93 o                         
  -1  12   4       1764.11       1801.26        87.19 o                         
   0  12   4       2215.23       2189.95        76.24 o                         
   1  12   4      12250.69      12535.14       221.14 o                         
   2  12   4       4576.10       4414.05       115.99 o                         
   3  12   4      19991.12      18855.17       968.43 o                         
   4  12   4       1771.22       1613.59        85.71 o                         
   5  12   4       1864.96       1788.45        96.95 o                         
   6  12   4       2725.66       2575.57       106.90 o                         
   7  12   4       1077.10        897.72        88.14 o                         
   8  12   4        377.46        379.98        70.19 o                         
   9  12   4       4145.51       4192.61       171.00 o                         
  10  12   4        709.95        849.31        96.79 o                         
  11  12   4       7306.16       7136.22       194.09 o                         
  12  12   4        994.89       1134.22        92.36 o                         
  13  12   4        902.43       1000.90        91.11 o                         
 -14  13   4         32.48         -9.21        69.90 o                         
 -13  13   4          0.81        -36.68        62.37 o                         
 -12  13   4       2729.79       2601.12       147.19 o                         
 -11  13   4        960.61        927.31       126.91 o                         
 -10  13   4       5337.15       5334.71       186.22 o                         
  -9  13   4       4436.43       4477.69       167.53 o                         
  -8  13   4       5000.49       5239.47       177.33 o                         
  -7  13   4       1055.80        910.15        87.29 o                         
  -6  13   4        237.55        239.07        49.47 o                         
  -5  13   4        198.09        175.74        44.58 o                         
  -4  13   4       2899.04       2839.52       109.27 o                         
  -3  13   4       5792.92       5522.30       126.28 o                         
  -2  13   4       5773.33       5682.07       127.81 o                         
  -1  13   4       3615.99       3486.75        97.91 o                         
   0  13   4       8178.84       8112.10       159.95 o                         
   1  13   4        157.15        167.88        50.32 o                         
   2  13   4         10.15         39.17        32.84 o                         
   3  13   4        790.11        860.98        71.24 o                         
   4  13   4       1399.62       1437.02        86.18 o                         
   5  13   4       6847.01       6867.67       174.32 o                         
   6  13   4       7099.14       7329.74       183.70 o                         
   7  13   4       4223.68       4234.00       168.13 o                         
   8  13   4       2804.07       3138.18       149.82 o                         
   9  13   4       1346.99       1554.86       117.63 o                         
  10  13   4        380.55        508.72        87.43 o                         
  11  13   4        431.99        477.02        69.02 o                         
  12  13   4        260.59        271.25        62.90 o                         
  13  13   4        679.49        586.75        81.85 o                         
 -13  14   4         18.99         -7.31        66.52 o                         
 -12  14   4       3728.86       4275.93       234.97 o                         
 -11  14   4        226.05        147.87        71.65 o                         
 -10  14   4        403.22        412.49        79.56 o                         
  -9  14   4        104.83        133.70       105.55 o                         
  -8  14   4        682.89        690.64        87.06 o                         
  -7  14   4        998.69        931.89        92.54 o                         
  -6  14   4       8542.94       8552.90       277.08 o                         
  -5  14   4       1811.82       1973.01        97.13 o                         
  -4  14   4       7190.30       7023.11       221.65 o                         
  -3  14   4       1234.60       1199.35        80.73 o                         
  -2  14   4       1186.83       1161.74        80.80 o                         
  -1  14   4        367.74        316.92        61.01 o                         
   0  14   4       8855.21       9083.07       206.61 o                         
   1  14   4         98.76         23.11        44.99 o                         
   2  14   4       9419.05       9131.27       213.45 o                         
   3  14   4       1206.54       1309.35        85.83 o                         
   4  14   4       8339.46       8277.37       241.74 o                         
   5  14   4         22.95         37.43        44.80 o                         
   6  14   4       1876.06       1579.76       114.63 o                         
   7  14   4        203.73        163.44        65.30 o                         
   8  14   4       1698.02       1582.13       121.98 o                         
   9  14   4        304.71        376.18        81.72 o                         
  10  14   4       3189.00       2935.60       160.53 o                         
  11  14   4        326.84        189.64        63.86 o                         
  12  14   4       1592.17       1787.92       116.83 o                         
 -12  15   4       1532.36       1701.17       134.65 o                         
 -11  15   4        465.57        390.07        86.96 o                         
 -10  15   4       3695.01       4077.97       179.69 o                         
  -9  15   4         83.26         89.75        64.71 o                         
  -8  15   4       5752.29       5768.63       200.05 o                         
  -7  15   4         65.02         17.29        56.12 o                         
  -6  15   4        216.50        168.23        65.71 o                         
  -5  15   4         49.38        -22.95        42.54 o                         
  -4  15   4       6583.14       6210.06       232.51 o                         
  -3  15   4        834.42        938.47        78.72 o                         
  -2  15   4      11905.04      11671.55       249.54 o                         
  -1  15   4       1544.96       1675.86        97.19 o                         
   0  15   4      13189.03      12913.71       267.66 o                         
   1  15   4         51.19        130.47        50.53 o                         
   2  15   4       1690.43       1782.45       127.51 o                         
   3  15   4          3.19        -33.63        40.51 o                         
   4  15   4        648.25        709.11        73.13 o                         
   5  15   4         10.06        -34.28        54.97 o                         
   6  15   4       4285.98       4489.77       379.34 o                         
   7  15   4        290.96        340.71        79.91 o                         
   8  15   4       1490.45       1542.61       132.68 o                         
   9  15   4         29.00         56.21        68.49 o                         
  10  15   4        149.65        195.33        76.42 o                         
  11  15   4          2.21        -52.48       123.88 o                         
 -11  16   4          5.06          6.62        72.15 o                         
 -10  16   4        727.77        594.99        94.44 o                         
  -9  16   4        206.12        220.01       102.11 o                         
  -8  16   4        200.84        187.97        75.39 o                         
  -7  16   4       3797.68       3637.49       241.02 o                         
  -6  16   4       5099.49       4816.34       182.93 o                         
  -5  16   4       3186.74       3385.25       157.52 o                         
  -4  16   4       1750.58       1694.42       121.69 o                         
  -3  16   4        251.45        285.84        58.90 o                         
  -2  16   4         93.92        -18.64        45.25 o                         
  -1  16   4        165.72        177.51        54.83 o                         
   0  16   4       3469.39       3497.64       134.73 o                         
   1  16   4       1203.07       1214.24        91.31 o                         
   2  16   4       9502.56       9714.29       253.87 o                         
   3  16   4        916.98        970.40        83.69 o                         
   4  16   4       3139.38       3022.68       130.30 o                         
   5  16   4        917.81        777.04        96.82 o                         
   6  16   4        122.78        156.71        70.84 o                         
   7  16   4         96.89        101.62        71.74 o                         
   8  16   4       1599.43       1539.92       130.64 o                         
   9  16   4        656.06        690.76       103.38 o                         
  10  16   4       1349.04       1401.52       135.42 o                         
 -10  17   4       1406.48       1646.30       156.99 o                         
  -9  17   4       1812.33       2009.22       144.78 o                         
  -8  17   4       2235.97       2254.56       154.95 o                         
  -7  17   4       1599.04       1463.24       123.39 o                         
  -6  17   4        581.46        648.19        90.36 o                         
  -5  17   4        409.39        396.59       101.65 o                         
  -4  17   4         94.29         85.44        51.28 o                         
  -3  17   4       2634.10       2583.58       124.30 o                         
  -2  17   4       1060.39       1148.46        91.82 o                         
  -1  17   4       5158.80       5046.12       162.79 o                         
   0  17   4       4126.55       3915.50       147.65 o                         
   1  17   4       1619.76       1649.57       107.06 o                         
   2  17   4          7.35         62.13        53.38 o                         
   3  17   4        547.96        565.90        75.19 o                         
   4  17   4        864.49        844.16        83.52 o                         
   5  17   4       2752.66       2949.20       162.02 o                         
   6  17   4       2667.26       2400.33       162.91 o                         
   7  17   4       3809.95       3815.09       186.47 o                         
   8  17   4        529.30        614.76       101.81 o                         
  -8  18   4         42.23         81.18        74.05 o                         
  -7  18   4       2404.91       2232.42       147.66 o                         
  -6  18   4          4.20         23.81        64.42 o                         
  -5  18   4       3979.77       3889.85       284.64 o                         
  -4  18   4         47.95        -18.66        62.06 o                         
  -3  18   4       1521.48       1545.59       106.87 o                         
  -2  18   4          9.77         18.56        51.15 o                         
  -1  18   4        135.80        184.98        70.99 o                         
   0  18   4        473.03        501.69        73.83 o                         
   1  18   4       3179.34       2923.81       188.36 o                         
   2  18   4        546.82        420.09        70.88 o                         
   3  18   4       3333.68       3677.00       152.16 o                         
   4  18   4        237.68        260.71        78.86 o                         
   5  18   4       1201.77       1390.82       125.34 o                         
   6  18   4          8.15         20.17        71.46 o                         
   7  18   4         73.80        183.19        79.54 o                         
  -6  19   4          0.29         76.22        70.51 o                         
  -5  19   4        209.05        294.85       121.86 o                         
  -4  19   4          6.15       -104.21       104.21 o                         
  -3  19   4       2804.97       3227.55       146.53 o                         
  -2  19   4         64.44         58.52        57.88 o                         
  -1  19   4       5288.88       5243.65       202.20 o                         
   0  19   4         33.68          9.99        57.11 o                         
   1  19   4       1233.38       1290.02       106.00 o                         
   2  19   4         35.37        -10.53        57.17 o                         
   3  19   4         43.19         56.27        59.24 o                         
   4  19   4       1085.25       1193.54       147.18 o                         
   5  19   4       2050.74       2255.92       158.19 o                         
  -1  20   4         11.43         16.51        57.20 o                         
   0  20   4        198.18        130.77        64.93 o                         
 -19   0   5       4202.59       4398.72       366.53 o                         
 -17   0   5       1612.16       1385.08       215.98 o                         
 -15   0   5        880.56        751.41       106.09 o                         
 -13   0   5       3752.33       3720.40       170.80 o                         
 -11   0   5      23493.41      22824.40       737.33 o                         
  -9   0   5      14359.39      13956.33       266.36 o                         
  -7   0   5        731.15        723.72        69.95 o                         
  -5   0   5      18045.85      17816.24       309.16 o                         
  -3   0   5      14437.82      14124.69       245.03 o                         
  -1   0   5      31705.39      33241.16       668.59 o                         
   1   0   5       7074.14       7578.74       183.89 o                         
   3   0   5      35562.11      37029.26       607.93 o                         
   5   0   5      56646.97      58167.38       924.86 o                         
   7   0   5      34492.65      36153.81       603.57 o                         
   9   0   5        344.44        297.28        94.88 o                         
  11   0   5       4820.25       4919.05       242.64 o                         
  13   0   5      11671.62      11111.84       476.75 o                         
  15   0   5        792.83        810.38       161.15 o                         
  17   0   5        185.65        178.99       141.07 o                         
 -18   1   5        267.78        387.27       108.17 o                         
 -17   1   5       1848.35       2164.14       142.07 o                         
 -16   1   5        959.49        902.60        98.27 o                         
 -15   1   5       2907.51       2930.57       144.01 o                         
 -14   1   5        897.01       1032.77        95.45 o                         
 -13   1   5       7831.90       7279.15       444.06 o                         
 -12   1   5        280.45        265.01        49.10 o                         
 -11   1   5        791.71        811.60        47.54 o                         
 -10   1   5        367.41        377.16        36.09 o                         
  -9   1   5       4003.11       3593.15        72.22 o                         
  -8   1   5       5722.14       5831.28        93.88 o                         
  -7   1   5      46007.04      46485.08       537.54 o                         
  -6   1   5       5632.14       5566.57        86.87 o                         
  -5   1   5      18897.38      19642.54       238.93 o                         
  -4   1   5         53.96        112.21        16.55 o                         
  -3   1   5       1771.05       1851.54        44.08 o                         
  -2   1   5       1591.45       1666.45        52.75 o                         
  -1   1   5        549.62        678.52        24.44 o                         
   0   1   5      52155.24      56932.00       695.15 o                         
   1   1   5      77482.50      83567.68      1023.15 o                         
   2   1   5       7923.41       7869.34       121.34 o                         
   3   1   5      10780.38      11248.80       163.07 o                         
   4   1   5        663.48        657.00        37.46 o                         
   5   1   5       2812.46       2880.82        75.11 o                         
   6   1   5       4362.67       4411.61        99.26 o                         
   7   1   5      21265.75      21805.22       336.40 o                         
   8   1   5       7515.86       7233.39       173.92 o                         
   9   1   5      20299.45      19012.05      1126.43 o                         
  10   1   5       4863.30       4897.17       111.35 o                         
  11   1   5       6007.25       6024.88       130.86 o                         
  12   1   5       1306.95       1296.15        96.11 o                         
  13   1   5          2.52         65.64        54.62 o                         
  14   1   5          5.58         -4.10        52.94 o                         
  15   1   5       2266.57       2303.11       171.57 o                         
  16   1   5        220.62        321.22        98.14 o                         
  17   1   5       1880.92       1880.59       250.36 o                         
 -18   2   5       1293.95       1309.13       122.02 o                         
 -17   2   5       1569.18       1505.87       125.87 o                         
 -16   2   5        157.07        207.45        78.73 o                         
 -15   2   5        610.31        596.54        81.24 o                         
 -14   2   5        335.52        415.08        76.50 o                         
 -13   2   5        267.36        242.32        60.30 o                         
 -12   2   5       6843.15       6602.86       212.81 o                         
 -11   2   5       2637.88       2659.17        88.72 o                         
 -10   2   5       8371.43       8132.19       164.67 o                         
  -9   2   5       2314.31       2135.59        72.88 o                         
  -8   2   5       1768.56       1725.82        47.07 o                         
  -7   2   5         61.89         71.65        17.57 o                         
  -6   2   5       7621.66       7712.88       121.99 o                         
  -5   2   5      27702.71      29914.80       387.57 o                         
  -4   2   5      10487.22      10647.67       154.16 o                         
  -3   2   5      16748.72      17377.09       232.84 o                         
  -2   2   5      26161.08      26799.19       310.87 o                         
  -1   2   5      30467.00      32259.51       402.61 o                         
   0   2   5        101.39        157.90        19.14 o                         
   1   2   5      10504.66      11134.31       131.08 o                         
   2   2   5        184.60        241.03        19.13 o                         
   3   2   5      15516.62      16182.91       223.38 o                         
   4   2   5      16648.94      16478.64       257.03 o                         
   5   2   5      16332.39      16481.93       305.24 o                         
   6   2   5      14138.81      14009.65       303.34 o                         
   7   2   5      10817.33      10638.01       275.01 o                         
   8   2   5        518.82        525.36        38.49 o                         
   9   2   5        355.67        328.96        35.35 o                         
  10   2   5        414.81        327.46        44.63 o                         
  11   2   5       1521.67       1459.02        78.27 o                         
  12   2   5       4703.17       4784.85       147.58 o                         
  13   2   5       4873.02       4834.86       169.16 o                         
  14   2   5       2735.18       2666.58       214.09 o                         
  15   2   5        460.41        454.29        81.20 o                         
  16   2   5        358.43        401.84        87.31 o                         
  17   2   5         21.44        -73.00        73.00 o                         
 -18   3   5        333.46        475.51        93.94 o                         
 -17   3   5        149.29        -29.58        67.00 o                         
 -16   3   5       3807.97       3829.28       206.05 o                         
 -15   3   5        398.34        322.75        73.66 o                         
 -14   3   5       6725.42       6588.97       201.17 o                         
 -13   3   5       1940.11       1783.33       108.61 o                         
 -12   3   5       2317.52       2177.66        88.90 o                         
 -11   3   5        422.03        452.26        48.56 o                         
 -10   3   5       2210.59       2134.86        84.94 o                         
  -9   3   5        246.60        258.39        39.79 o                         
  -8   3   5      24540.74      25691.10       394.64 o                         
  -7   3   5       7581.50       7103.59       160.85 o                         
  -6   3   5      62351.03      67123.96       752.01 o                         
  -5   3   5       2314.97       2281.32        46.75 o                         
  -4   3   5      15203.98      16172.09       199.35 o                         
  -3   3   5       1458.63       1437.49        33.58 o                         
  -2   3   5       2061.96       1921.25        37.95 o                         
  -1   3   5       3676.09       4084.63        59.19 o                         
   0   3   5      93694.75     101608.58      1034.50 o                         
   1   3   5       4802.44       4905.26        70.93 o                         
   2   3   5      85221.55      91861.22      1125.56 o                         
   3   3   5         40.89         56.61        20.08 o                         
   4   3   5       9653.45       9670.87       196.44 o                         
   5   3   5          6.48        -21.13        22.89 o                         
   6   3   5        613.48        562.93        48.01 o                         
   7   3   5        924.83        858.52        49.96 o                         
   8   3   5      17963.96      17473.63       337.77 o                         
   9   3   5       1987.25       1910.25        64.43 o                         
  10   3   5      11779.34      11570.77       190.14 o                         
  11   3   5         15.39         27.34        36.53 o                         
  12   3   5        116.05        102.57        42.66 o                         
  13   3   5          8.77          8.72        50.96 o                         
  14   3   5       1467.09       1418.35       111.26 o                         
  15   3   5        410.35        534.40        83.52 o                         
  16   3   5       2183.56       2171.83       145.88 o                         
 -18   4   5       1714.43       1818.95       139.25 o                         
 -17   4   5        125.23          9.01        74.10 o                         
 -16   4   5        437.48        372.04        93.85 o                         
 -15   4   5        395.99        302.92        72.44 o                         
 -14   4   5        972.17       1145.47       161.31 o                         
 -13   4   5         78.95         59.51        53.15 o                         
 -12   4   5       9106.36       9190.20       194.68 o                         
 -11   4   5        633.82        659.73        55.59 o                         
 -10   4   5      30882.09      30762.22       501.72 o                         
  -9   4   5       1781.71       1609.53        69.59 o                         
  -8   4   5      10027.35      10130.68       188.04 o                         
  -7   4   5       4310.81       4540.99        86.30 o                         
  -6   4   5       4135.17       3968.26        79.25 o                         
  -5   4   5        102.17        108.10        21.46 o                         
  -4   4   5      42989.13      44130.59       508.52 o                         
  -3   4   5       2103.64       1888.90        43.86 o                         
  -2   4   5      67869.42      70085.76       787.33 o                         
  -1   4   5       1204.25       1243.25        32.86 o                         
   0   4   5      15461.07      15998.86       197.08 o                         
   1   4   5      13929.41      14312.51       180.50 o                         
   2   4   5      10769.22      11291.29       167.10 o                         
   3   4   5      12702.06      13972.98       202.45 o                         
   4   4   5      27634.88      28465.16       491.94 o                         
   5   4   5       1149.50       1249.31        62.31 o                         
   6   4   5      19008.46      18351.80       293.68 o                         
   7   4   5        616.73        678.83        45.96 o                         
   8   4   5       2524.43       2378.01        79.42 o                         
   9   4   5         54.11         49.45        28.53 o                         
  10   4   5        573.62        563.02        63.50 o                         
  11   4   5       1093.25       1160.38        73.77 o                         
  12   4   5       6734.59       6786.67       168.51 o                         
  13   4   5         42.39         48.66        44.14 o                         
  14   4   5       5237.27       5284.42       187.29 o                         
  15   4   5        297.45        330.16        77.14 o                         
  16   4   5        788.99       1036.09       111.54 o                         
 -18   5   5        352.52        406.62        95.52 o                         
 -17   5   5        924.49        895.67       104.27 o                         
 -16   5   5       3365.13       3448.40       166.64 o                         
 -15   5   5       5930.37       5628.45       194.61 o                         
 -14   5   5      10358.27      10572.99       470.99 o                         
 -13   5   5        894.79        933.02        72.27 o                         
 -12   5   5       2909.89       2902.26       104.69 o                         
 -11   5   5        429.06        362.15        50.45 o                         
 -10   5   5        320.45        247.53        46.17 o                         
  -9   5   5       6365.37       6140.61       139.38 o                         
  -8   5   5       8790.86       8831.12       209.12 o                         
  -7   5   5      11627.90      11806.20       179.39 o                         
  -6   5   5      10393.95      10196.29       144.47 o                         
  -5   5   5      13074.97      13611.39       180.42 o                         
  -4   5   5       7261.14       7581.30       111.82 o                         
  -3   5   5       2091.83       2288.41        50.60 o                         
  -2   5   5       3238.82       3182.68        59.07 o                         
  -1   5   5      11094.72      11207.13       146.51 o                         
   0   5   5      47441.95      49843.88       568.73 o                         
   1   5   5       2486.45       2472.05        67.86 o                         
   2   5   5      38998.95      40287.04       517.11 o                         
   3   5   5      27928.77      30090.28       398.63 o                         
   4   5   5       4358.25       4043.19        76.29 o                         
   5   5   5        961.95       1088.99        49.86 o                         
   6   5   5       2047.51       1986.13        97.84 o                         
   7   5   5        245.05        289.08        35.60 o                         
   8   5   5      13800.11      13458.83       453.36 o                         
   9   5   5       3699.87       3720.65       142.27 o                         
  10   5   5       8349.92       8590.36       213.60 o                         
  11   5   5       2242.98       2314.31       112.05 o                         
  12   5   5        696.94        731.80        66.36 o                         
  13   5   5         10.97         37.64        44.09 o                         
  14   5   5        291.05        227.27        65.24 o                         
  15   5   5         95.84         50.75        61.30 o                         
  16   5   5       1476.21       1302.49       119.36 o                         
 -18   6   5        467.13        494.63        98.76 o                         
 -17   6   5       1550.25       1633.57       132.22 o                         
 -16   6   5        224.43        156.10        71.67 o                         
 -15   6   5         45.51         38.16        65.55 o                         
 -14   6   5         31.72         -3.32        92.47 o                         
 -13   6   5       3958.02       3797.50       148.49 o                         
 -12   6   5       5203.42       4899.14       136.17 o                         
 -11   6   5      20773.54      20732.77       353.40 o                         
 -10   6   5       8798.86       8204.29       200.07 o                         
  -9   6   5      16259.05      16366.74       282.70 o                         
  -8   6   5       1418.98       1420.50        66.32 o                         
  -7   6   5          0.57        -12.29        18.15 o                         
  -6   6   5        587.81        604.57        33.72 o                         
  -5   6   5       3451.65       3425.77        68.78 o                         
  -4   6   5      12547.09      12132.78       164.91 o                         
  -3   6   5      42549.87      44552.82       517.03 o                         
  -2   6   5      33804.49      35834.35       420.00 o                         
  -1   6   5      12122.93      12160.69       180.32 o                         
   0   6   5      13066.39      13526.77       197.80 o                         
   1   6   5       1337.95       1527.19        37.81 o                         
   2   6   5       2135.84       2378.45        82.98 o                         
   3   6   5      26271.35      27660.74       336.42 o                         
   4   6   5        546.30        414.09        29.11 o                         
   5   6   5      31761.73      31873.37       426.37 o                         
   6   6   5       2894.86       2850.59        75.59 o                         
   7   6   5       7445.47       7084.19       148.53 o                         
   8   6   5        632.60        587.65        49.69 o                         
   9   6   5       1045.46       1097.34        62.98 o                         
  10   6   5        744.35        889.62        77.09 o                         
  11   6   5       3017.66       2946.92       125.12 o                         
  12   6   5       2827.96       2864.78       113.23 o                         
  13   6   5       3026.17       2973.10       163.38 o                         
  14   6   5       1957.35       2075.85       177.36 o                         
  15   6   5       2483.74       2577.17       262.49 o                         
  16   6   5        289.62        367.49        81.99 o                         
 -17   7   5        583.41        518.30       118.92 o                         
 -16   7   5         12.34         27.50        92.39 o                         
 -15   7   5       4227.82       4406.02       172.26 o                         
 -14   7   5         14.05         54.56        56.41 o                         
 -13   7   5       2704.88       2660.11       109.56 o                         
 -12   7   5         68.27         66.46        42.28 o                         
 -11   7   5         85.10         71.20        40.77 o                         
 -10   7   5         27.02         18.32        43.43 o                         
  -9   7   5      15940.15      15536.54       245.62 o                         
  -8   7   5        295.25        283.66        36.31 o                         
  -7   7   5      20692.16      20440.83       265.04 o                         
  -6   7   5        702.96        767.06        37.34 o                         
  -5   7   5      11082.69      10438.45       150.69 o                         
  -4   7   5        441.06        494.40        30.43 o                         
  -3   7   5        675.67        774.25        33.64 o                         
  -2   7   5        894.30        934.47        33.85 o                         
  -1   7   5      33813.05      35492.64       464.57 o                         
   0   7   5       1234.32       1183.93        46.52 o                         
   1   7   5      34721.57      35036.91       460.63 o                         
   2   7   5        881.43        774.65        40.07 o                         
   3   7   5      21368.51      20853.26       264.60 o                         
   4   7   5        853.83        887.61        38.93 o                         
   5   7   5          1.09         36.51        23.29 o                         
   6   7   5        546.32        488.31        39.89 o                         
   7   7   5       5092.47       4737.99       106.83 o                         
   8   7   5       1163.16       1191.79        59.33 o                         
   9   7   5      13755.21      14142.10       301.85 o                         
  10   7   5        262.13        270.13        55.29 o                         
  11   7   5       3819.68       4072.18       167.45 o                         
  12   7   5         11.65        -46.44        46.44 o                         
  13   7   5         24.60         11.72        47.40 o                         
  14   7   5        556.70        529.22        72.65 o                         
  15   7   5       1181.69       1185.28       110.61 o                         
  16   7   5         41.20         81.95        87.97 o                         
 -17   8   5       2439.49       2322.55       183.55 o                         
 -16   8   5        143.93        140.92        71.93 o                         
 -15   8   5         35.09         77.28        63.60 o                         
 -14   8   5         34.41        -10.43        50.19 o                         
 -13   8   5       2724.23       2624.45       110.22 o                         
 -12   8   5        324.54        362.13        49.34 o                         
 -11   8   5       8317.23       8263.25       167.00 o                         
 -10   8   5        143.66         99.23        37.21 o                         
  -9   8   5       9007.78       8825.95       185.50 o                         
  -8   8   5        194.33        209.04        36.43 o                         
  -7   8   5        387.79        381.48        31.95 o                         
  -6   8   5        103.76         69.61        23.79 o                         
  -5   8   5       9695.80       9416.78       142.17 o                         
  -4   8   5       3801.11       3560.28        77.68 o                         
  -3   8   5      54151.50      55313.87       640.76 o                         
  -2   8   5       1991.09       2017.37        62.33 o                         
  -1   8   5      14160.68      13894.62       210.02 o                         
   0   8   5         38.35          3.72        21.16 o                         
   1   8   5       1273.46       1208.47        85.55 o                         
   2   8   5         41.61         18.91        22.51 o                         
   3   8   5       6125.49       5694.39       130.67 o                         
   4   8   5       1435.53       1323.73        47.32 o                         
   5   8   5      17606.83      16672.42       409.50 o                         
   6   8   5       1003.25       1003.40        51.93 o                         
   7   8   5       4334.29       4075.62       108.03 o                         
   8   8   5         31.35        -12.17        29.76 o                         
   9   8   5         86.89        141.53        53.98 o                         
  10   8   5         18.32        -38.06        38.06 o                         
  11   8   5       4635.74       4516.92       207.40 o                         
  12   8   5        453.36        547.81        65.29 o                         
  13   8   5       4801.61       5225.22       158.36 o                         
  14   8   5        286.07        317.18        76.06 o                         
  15   8   5       1656.84       1626.31       213.93 o                         
 -17   9   5        428.41        512.44        81.54 o                         
 -16   9   5        583.79        585.08        94.84 o                         
 -15   9   5       3887.36       3746.13       146.18 o                         
 -14   9   5       1245.54       1240.81        80.04 o                         
 -13   9   5        543.64        545.78        57.72 o                         
 -12   9   5        131.98         85.34        43.04 o                         
 -11   9   5        572.11        552.17        54.44 o                         
 -10   9   5        219.21        182.31        39.35 o                         
  -9   9   5       3300.26       3144.83        93.21 o                         
  -8   9   5       6683.46       6480.53       133.91 o                         
  -7   9   5       6190.31       6231.87       121.75 o                         
  -6   9   5      12121.88      11888.21       289.33 o                         
  -5   9   5       8736.57       8839.44       138.65 o                         
  -4   9   5       6379.65       6162.64       106.20 o                         
  -3   9   5         80.85        119.13        22.69 o                         
  -2   9   5        288.59        305.63        33.96 o                         
  -1   9   5       4352.16       3962.00        91.17 o                         
   0   9   5       6201.16       6307.05       122.06 o                         
   1   9   5       7932.40       7641.36       139.40 o                         
   2   9   5       9431.71       9363.98       167.83 o                         
   3   9   5      11093.67      11098.84       201.74 o                         
   4   9   5       1130.54       1184.98        66.72 o                         
   5   9   5        480.50        515.02        51.82 o                         
   6   9   5       2387.17       2173.74        88.37 o                         
   7   9   5       5412.90       5504.75       141.40 o                         
   8   9   5       6177.38       6247.71       187.67 o                         
   9   9   5      12514.34      12387.10       533.85 o                         
  10   9   5       3302.84       3283.95       145.66 o                         
  11   9   5       2554.76       2465.43       156.68 o                         
  12   9   5        806.14        769.33        77.77 o                         
  13   9   5          9.80         90.11        51.97 o                         
  14   9   5        112.51        116.39        57.32 o                         
  15   9   5        240.03        256.14        81.27 o                         
 -16  10   5        873.60        953.41        91.92 o                         
 -15  10   5         12.57        -51.43        51.43 o                         
 -14  10   5        969.60       1025.43        76.07 o                         
 -13  10   5        107.47        187.04        53.90 o                         
 -12  10   5       4331.20       4522.52       131.03 o                         
 -11  10   5       2200.24       2135.13        99.04 o                         
 -10  10   5       8421.54       8995.36       197.36 o                         
  -9  10   5       5136.88       5147.08       122.98 o                         
  -8  10   5       1479.71       1532.28        68.29 o                         
  -7  10   5        168.28        159.75        35.07 o                         
  -6  10   5        609.18        576.21        40.10 o                         
  -5  10   5        308.63        282.54        31.86 o                         
  -4  10   5      11103.08      11035.87       205.80 o                         
  -3  10   5      12166.94      12155.08       454.08 o                         
  -2  10   5      13181.98      13293.55       212.66 o                         
  -1  10   5       1826.49       1773.01        81.82 o                         
   0  10   5        840.04        834.35        59.90 o                         
   1  10   5         66.82         89.59        29.28 o                         
   2  10   5       9191.93       8555.66       265.50 o                         
   3  10   5       6170.78       6001.58       126.63 o                         
   4  10   5      20968.33      20588.12       348.69 o                         
   5  10   5       4905.89       4687.45       129.16 o                         
   6  10   5      19126.63      18332.41       323.24 o                         
   7  10   5       1433.14       1495.69        81.40 o                         
   8  10   5       5037.75       5243.86       174.21 o                         
   9  10   5        299.21        230.53        65.84 o                         
  10  10   5        673.57        783.44        90.69 o                         
  11  10   5        750.26        642.21        88.44 o                         
  12  10   5       2382.87       2276.69       117.69 o                         
  13  10   5        195.05        261.29        70.31 o                         
  14  10   5       1626.42       1612.89       150.24 o                         
 -15  11   5         55.88         33.07        48.68 o                         
 -14  11   5       3297.45       3495.94       129.27 o                         
 -13  11   5         70.46         92.01        57.10 o                         
 -12  11   5       1140.76       1232.09        75.64 o                         
 -11  11   5        486.45        472.10        78.99 o                         
 -10  11   5       1852.37       1832.73        81.61 o                         
  -9  11   5        644.00        601.84        54.43 o                         
  -8  11   5       9627.99       9747.72       207.38 o                         
  -7  11   5        315.09        244.78        46.92 o                         
  -6  11   5      13852.18      13712.79       225.85 o                         
  -5  11   5        799.69        713.33        51.40 o                         
  -4  11   5       5317.16       5144.50       152.18 o                         
  -3  11   5        842.22        820.42        52.80 o                         
  -2  11   5       1858.90       1645.88        66.13 o                         
  -1  11   5        401.69        419.96        41.53 o                         
   0  11   5       8492.17       8266.44       162.31 o                         
   1  11   5        170.00        139.22        42.82 o                         
   2  11   5      13715.70      13980.35       228.10 o                         
   3  11   5         79.27        107.06        44.91 o                         
   4  11   5       2310.35       2386.50       100.21 o                         
   5  11   5        193.08        170.76        45.08 o                         
   6  11   5       3314.62       3119.34       112.97 o                         
   7  11   5        168.76        153.68        45.62 o                         
   8  11   5       7727.79       7792.77       499.48 o                         
   9  11   5          0.29         45.93        57.46 o                         
  10  11   5       7100.84       7406.66       226.07 o                         
  11  11   5        541.19        660.61       177.96 o                         
  12  11   5        347.26        278.67        64.47 o                         
  13  11   5        292.87        214.03        66.32 o                         
  14  11   5        316.80        234.66        69.18 o                         
 -15  12   5         48.39        126.55        71.87 o                         
 -14  12   5         28.65        -51.17        51.17 o                         
 -13  12   5        988.55       1203.77       131.48 o                         
 -12  12   5       1602.09       1727.54       131.88 o                         
 -11  12   5       1435.67       1352.96        90.95 o                         
 -10  12   5       5724.77       5778.41       209.01 o                         
  -9  12   5        846.69        779.47        70.53 o                         
  -8  12   5       1274.85       1186.45        78.89 o                         
  -7  12   5         51.90         46.13        41.37 o                         
  -6  12   5       3137.29       2878.77        91.43 o                         
  -5  12   5       3460.77       3276.18       114.60 o                         
  -4  12   5      17664.97      17791.38       278.42 o                         
  -3  12   5       1712.43       1781.72        77.92 o                         
  -2  12   5      18578.16      18179.56       339.03 o                         
  -1  12   5       5178.21       5140.74       206.85 o                         
   0  12   5       1328.62       1304.12        89.02 o                         
   1  12   5        111.25         79.40        36.76 o                         
   2  12   5       1966.21       1983.15        77.38 o                         
   3  12   5        199.01        156.67        40.19 o                         
   4  12   5      13702.86      13478.61       291.75 o                         
   5  12   5       3570.34       3275.16       117.23 o                         
   6  12   5       6866.32       7183.71       348.27 o                         
   7  12   5       2316.20       2307.47       126.48 o                         
   8  12   5       1531.41       1598.81       127.74 o                         
   9  12   5         13.00         -0.81        59.11 o                         
  10  12   5        864.56        881.63       100.41 o                         
  11  12   5         76.53        171.48        71.36 o                         
  12  12   5       2636.30       2644.09       131.09 o                         
  13  12   5       1162.90       1078.18       149.82 o                         
 -14  13   5       1105.09       1107.80       159.78 o                         
 -13  13   5       1863.50       1863.12       130.74 o                         
 -12  13   5        812.22        842.51        96.34 o                         
 -11  13   5        106.55         20.17        58.37 o                         
 -10  13   5        129.78         84.18        60.54 o                         
  -9  13   5       1451.66       1538.41        99.15 o                         
  -8  13   5       3542.24       3721.57       128.09 o                         
  -7  13   5       5090.68       5248.83       225.30 o                         
  -6  13   5       3947.68       3852.01       202.76 o                         
  -5  13   5       3003.55       3104.17        97.37 o                         
  -4  13   5       2402.81       2280.56        84.36 o                         
  -3  13   5         22.16         60.88        34.44 o                         
  -2  13   5       1600.33       1484.71        71.67 o                         
  -1  13   5       2634.22       2502.01        85.59 o                         
   0  13   5       2920.47       2922.53        92.44 o                         
   1  13   5      11514.85      11412.38       204.07 o                         
   2  13   5       6064.25       5867.53       133.60 o                         
   3  13   5       5320.69       5164.33       149.21 o                         
   4  13   5        938.63        832.62        71.08 o                         
   5  13   5       2106.33       2077.51       101.46 o                         
   6  13   5        917.83        911.48        76.22 o                         
   7  13   5        911.12       1069.45        98.39 o                         
   8  13   5       3316.45       3236.41       154.18 o                         
   9  13   5       2120.40       2285.80       139.98 o                         
  10  13   5       1624.51       1941.29       135.62 o                         
  11  13   5       1092.37       1068.04       112.67 o                         
  12  13   5         12.44         54.75        55.71 o                         
 -13  14   5       1726.13       1588.80       128.70 o                         
 -12  14   5         96.40         10.46        64.72 o                         
 -11  14   5       6116.69       6593.14       219.97 o                         
 -10  14   5       1361.07       1368.35       112.39 o                         
  -9  14   5       3917.78       3869.24       164.67 o                         
  -8  14   5        269.09        307.99        70.58 o                         
  -7  14   5        356.47        320.93        68.19 o                         
  -6  14   5          0.15         23.76        54.32 o                         
  -5  14   5       5593.41       5611.79       154.99 o                         
  -4  14   5        369.74        358.99        60.76 o                         
  -3  14   5      14711.58      14407.18       341.38 o                         
  -2  14   5         33.06         30.70        43.77 o                         
  -1  14   5       8047.60       7932.01       175.12 o                         
   0  14   5        113.28        158.95        40.56 o                         
   1  14   5        702.13        727.30        57.72 o                         
   2  14   5        960.52       1018.69        66.42 o                         
   3  14   5       2529.55       2582.58       112.70 o                         
   4  14   5       2450.08       2627.53       115.69 o                         
   5  14   5       6303.76       6744.72       179.85 o                         
   6  14   5       1261.67       1231.86       106.84 o                         
   7  14   5       3092.50       3140.43       234.95 o                         
   8  14   5        468.34        410.05        90.43 o                         
   9  14   5        263.46        269.43        76.67 o                         
  10  14   5        212.68        -21.58        90.34 o                         
  11  14   5       1405.48       1368.48       128.70 o                         
 -12  15   5         12.53         40.10        85.26 o                         
 -11  15   5        412.99        374.71        82.79 o                         
 -10  15   5        342.39        326.07        81.16 o                         
  -9  15   5        820.45        771.60        94.79 o                         
  -8  15   5        228.36        227.62        69.24 o                         
  -7  15   5       5908.75       5890.30       283.79 o                         
  -6  15   5        295.31        212.80        93.18 o                         
  -5  15   5       3666.72       3667.72       157.41 o                         
  -4  15   5         25.72         87.38        48.25 o                         
  -3  15   5        201.79        209.78        51.99 o                         
  -2  15   5        162.82        155.26        52.02 o                         
  -1  15   5       7269.67       7334.97       186.92 o                         
   0  15   5        161.32        172.78        53.84 o                         
   1  15   5      14206.59      14115.77       287.16 o                         
   2  15   5        152.73        220.17        54.12 o                         
   3  15   5       4196.05       3982.19       139.66 o                         
   4  15   5         95.13         81.08        47.66 o                         
   5  15   5        210.06        268.26        58.68 o                         
   6  15   5         89.95         81.18        64.78 o                         
   7  15   5       3741.01       3532.30       248.33 o                         
   8  15   5        279.39        289.15        79.97 o                         
   9  15   5       4216.10       4442.66       197.67 o                         
  10  15   5         13.89        132.04        78.80 o                         
 -11  16   5       3222.18       3237.01       173.50 o                         
 -10  16   5       1625.00       1484.43       126.89 o                         
  -9  16   5       2632.61       2654.40       153.37 o                         
  -8  16   5       1000.62        847.84       195.06 o                         
  -7  16   5        232.31        277.26        77.21 o                         
  -6  16   5         81.37         75.72        62.07 o                         
  -5  16   5       4079.84       4036.03       171.03 o                         
  -4  16   5       2849.20       2826.39       122.98 o                         
  -3  16   5       3376.70       3354.61       133.65 o                         
  -2  16   5       1322.48       1276.07        93.10 o                         
  -1  16   5       5952.64       6179.02       192.00 o                         
   0  16   5         28.71         78.38        49.30 o                         
   1  16   5        126.76        158.85        55.05 o                         
   2  16   5       1494.22       1350.69        95.66 o                         
   3  16   5       1805.51       1774.09       105.40 o                         
   4  16   5       2274.10       2237.45       117.44 o                         
   5  16   5       3794.25       3670.25       144.39 o                         
   6  16   5       3561.58       3372.96       168.57 o                         
   7  16   5        855.67        838.66       106.42 o                         
   8  16   5        821.28        868.78       135.29 o                         
   9  16   5         70.96        -20.60        73.71 o                         
 -10  17   5        498.58        662.87       102.14 o                         
  -9  17   5        211.06        225.27        78.79 o                         
  -8  17   5       2375.80       2412.82       150.78 o                         
  -7  17   5       1484.50       1421.59       125.86 o                         
  -6  17   5       4889.52       4900.80       195.95 o                         
  -5  17   5       1215.65       1144.22       121.21 o                         
  -4  17   5         99.18         69.62        52.46 o                         
  -3  17   5         82.65         97.36        51.98 o                         
  -2  17   5        207.17        233.19        61.92 o                         
  -1  17   5       1735.53       1685.49       156.81 o                         
   0  17   5       4081.98       4337.26       181.14 o                         
   1  17   5       5067.04       5091.81       165.61 o                         
   2  17   5       4121.23       4230.86       154.01 o                         
   3  17   5       2095.74       2116.92       135.45 o                         
   4  17   5        370.45        419.18        67.16 o                         
   5  17   5          3.42        -61.56        61.56 o                         
   6  17   5        466.15        429.86        85.18 o                         
   7  17   5        959.00       1079.48       116.21 o                         
   8  17   5       1503.63       1401.74       131.38 o                         
  -8  18   5        297.32        334.91        88.74 o                         
  -7  18   5         92.21         39.47        72.40 o                         
  -6  18   5        916.43       1085.93       111.47 o                         
  -5  18   5          1.57         51.17        69.82 o                         
  -4  18   5       3058.63       3417.28       171.08 o                         
  -3  18   5         67.19         44.94        56.52 o                         
  -2  18   5       6155.86       6324.50       189.31 o                         
  -1  18   5        199.91        129.86        60.48 o                         
   0  18   5       3003.19       2962.57       138.39 o                         
   1  18   5          3.77        -20.47        52.92 o                         
   2  18   5        251.96        177.34        63.58 o                         
   3  18   5          7.91        102.07        58.62 o                         
   4  18   5       1734.61       1819.29       117.33 o                         
   5  18   5         10.33        -21.12        89.14 o                         
   6  18   5       2891.79       3140.55       212.55 o                         
  -6  19   5       3519.92       3641.86       185.87 o                         
  -5  19   5         90.17         60.88        73.86 o                         
  -4  19   5       1124.78       1241.21       122.93 o                         
  -3  19   5         23.57         51.57        73.17 o                         
  -2  19   5        118.39        191.44        63.83 o                         
  -1  19   5          9.15        -55.00        55.00 o                         
   0  19   5       2478.42       2475.98       135.44 o                         
   1  19   5        112.28         23.47        60.24 o                         
   2  19   5       3231.07       3249.77       152.53 o                         
   3  19   5         42.09         63.01        71.95 o                         
   4  19   5        301.17        457.98       101.77 o                         
 -18   0   6       1581.30       1662.95       235.49 o                         
 -16   0   6       2863.85       2913.64       268.76 o                         
 -14   0   6       4797.73       4776.04       346.73 o                         
 -12   0   6          3.79         31.81        55.05 o                         
 -10   0   6      19875.81      18976.28       424.61 o                         
  -8   0   6      31952.58      30306.39       517.92 o                         
  -6   0   6      31572.03      31884.89       533.35 o                         
  -4   0   6         56.26         10.15        19.37 o                         
  -2   0   6      15734.42      15722.78       343.48 o                         
   0   0   6      60230.84      62151.81      1226.66 o                         
   2   0   6      28361.50      30315.26       503.78 o                         
   4   0   6          7.81         63.34        50.74 o                         
   6   0   6      17208.21      16660.94       338.04 o                         
   8   0   6      23512.11      24007.34       541.41 o                         
  10   0   6       2153.63       2077.63       110.10 o                         
  12   0   6        120.35         77.51        82.90 o                         
  14   0   6       9498.14       9407.07       452.21 o                         
  16   0   6       4600.04       5108.35       339.76 o                         
 -18   1   6       1123.79       1244.71       162.82 o                         
 -17   1   6          5.35          6.38        75.24 o                         
 -16   1   6         39.22         16.82        59.83 o                         
 -15   1   6        145.05         57.89        76.86 o                         
 -14   1   6       2703.03       2635.28       161.89 o                         
 -13   1   6        938.95        941.80        84.33 o                         
 -12   1   6      11819.40      11541.63       229.41 o                         
 -11   1   6        386.14        357.63        37.82 o                         
 -10   1   6       3965.87       3783.07       137.03 o                         
  -9   1   6       1831.05       1866.35        50.29 o                         
  -8   1   6         85.42        103.55        28.14 o                         
  -7   1   6       7602.49       7905.37       117.44 o                         
  -6   1   6      19919.80      19751.49       244.80 o                         
  -5   1   6      28829.50      30780.47       399.91 o                         
  -4   1   6      28954.15      30024.71       388.24 o                         
  -3   1   6      18993.71      19782.14       262.88 o                         
  -2   1   6      39310.54      42990.87       538.91 o                         
  -1   1   6        147.06        137.52        15.39 o                         
   0   1   6        628.29        645.13        35.59 o                         
   1   1   6         67.30        132.67        30.86 o                         
   2   1   6      24840.48      25153.58       330.73 o                         
   3   1   6       4145.84       4051.19        86.80 o                         
   4   1   6      29607.88      29792.20       435.70 o                         
   5   1   6       5654.02       5995.71       123.11 o                         
   6   1   6      26423.54      26675.43       462.06 o                         
   7   1   6          8.44          5.27        25.95 o                         
   8   1   6        294.82        362.60        48.07 o                         
   9   1   6        652.74        680.30        75.26 o                         
  10   1   6       5106.70       4970.16       127.50 o                         
  11   1   6       2171.88       2220.09        81.29 o                         
  12   1   6       7962.90       7808.76       182.97 o                         
  13   1   6       1675.89       1496.32       109.35 o                         
  14   1   6       1056.49       1015.01       121.81 o                         
  15   1   6         80.93        105.18        80.56 o                         
  16   1   6        303.34        291.05       100.16 o                         
 -18   2   6       1161.15       1135.39       116.52 o                         
 -17   2   6       1968.25       2149.13       142.75 o                         
 -16   2   6        878.18        741.21        92.59 o                         
 -15   2   6       3743.17       3452.77       154.63 o                         
 -14   2   6       3743.21       3489.04       147.64 o                         
 -13   2   6       1206.15       1249.76        95.94 o                         
 -12   2   6       1516.88       1426.33        93.48 o                         
 -11   2   6       1204.36       1176.10        79.98 o                         
 -10   2   6       6660.77       6089.70       137.10 o                         
  -9   2   6      12937.79      12733.49       192.47 o                         
  -8   2   6      15623.99      15426.58       223.16 o                         
  -7   2   6       6715.94       6472.63       110.93 o                         
  -6   2   6      13725.54      12625.69       184.84 o                         
  -5   2   6       1102.73       1085.14        38.29 o                         
  -4   2   6       4159.27       4724.26        84.59 o                         
  -3   2   6       9837.14      10331.40       135.07 o                         
  -2   2   6        603.18        662.77        23.01 o                         
  -1   2   6      25277.70      25245.54       294.77 o                         
   0   2   6       5658.31       5377.68        78.35 o                         
   1   2   6      28885.65      29947.07       322.03 o                         
   2   2   6        128.03        176.92        18.43 o                         
   3   2   6        836.00        836.28        38.56 o                         
   4   2   6        193.01        178.43        26.81 o                         
   5   2   6       3397.88       3295.08        85.21 o                         
   6   2   6      15104.57      14577.06       284.45 o                         
   7   2   6      14543.61      14306.82       285.44 o                         
   8   2   6      15845.07      15535.37       261.35 o                         
   9   2   6      10991.00      11069.20       184.55 o                         
  10   2   6       2239.65       2288.55        87.46 o                         
  11   2   6        596.53        623.85        68.52 o                         
  12   2   6         52.65         84.64        51.30 o                         
  13   2   6        491.34        493.54        74.42 o                         
  14   2   6       1386.95       1257.12       107.34 o                         
  15   2   6       1596.86       1646.04       180.76 o                         
  16   2   6        567.46        591.89       111.83 o                         
 -18   3   6        599.18        469.20        91.53 o                         
 -17   3   6         17.38         92.29       100.21 o                         
 -16   3   6        273.73        245.48        73.09 o                         
 -15   3   6       2002.99       2106.20       261.33 o                         
 -14   3   6         34.35         39.93        56.37 o                         
 -13   3   6       8608.24       8552.81       228.02 o                         
 -12   3   6       1081.49       1096.43        68.08 o                         
 -11   3   6      17504.19      17439.79       301.48 o                         
 -10   3   6         74.30         77.19        33.32 o                         
  -9   3   6       8408.12       8543.58       169.43 o                         
  -8   3   6       1672.37       1585.66        39.93 o                         
  -7   3   6       2517.72       2377.30        50.81 o                         
  -6   3   6       4475.67       4506.35       100.88 o                         
  -5   3   6      29238.88      30344.42       446.30 o                         
  -4   3   6      15392.73      16420.64       226.62 o                         
  -3   3   6      37885.64      38944.52       412.07 o                         
  -2   3   6       6603.96       7200.77       107.30 o                         
  -1   3   6        356.68        320.23        17.66 o                         
   0   3   6        799.39        758.04        27.13 o                         
   1   3   6      28596.78      30486.86       329.08 o                         
   2   3   6      11899.36      12439.76       151.04 o                         
   3   3   6      45976.37      47463.37       598.65 o                         
   4   3   6        101.80        167.81        31.19 o                         
   5   3   6      23259.45      22573.46       407.44 o                         
   6   3   6       4366.56       4261.23       120.02 o                         
   7   3   6       2508.10       2431.02        93.19 o                         
   8   3   6       1012.83        934.00        62.27 o                         
   9   3   6       4675.03       4553.39       103.51 o                         
  10   3   6        101.10         40.01        32.24 o                         
  11   3   6       6844.13       6980.61       192.20 o                         
  12   3   6        457.18        477.73        58.88 o                         
  13   3   6       3431.99       3628.35       197.37 o                         
  14   3   6         41.57        -25.34        58.38 o                         
  15   3   6        564.89        650.66        92.66 o                         
  16   3   6        280.71        285.37        80.77 o                         
 -18   4   6        242.16        180.64       114.92 o                         
 -17   4   6       3180.72       3201.04       167.51 o                         
 -16   4   6       1136.12       1048.27       105.49 o                         
 -15   4   6       5403.22       5161.16       226.46 o                         
 -14   4   6         82.10         50.94        59.69 o                         
 -13   4   6       2052.14       2055.30       116.04 o                         
 -12   4   6        122.94        152.70        42.38 o                         
 -11   4   6       4369.89       4365.89       120.24 o                         
 -10   4   6         74.78         52.16        35.56 o                         
  -9   4   6      19243.23      19432.73       374.86 o                         
  -8   4   6        277.70        243.59        27.80 o                         
  -7   4   6      27686.18      27790.11       372.88 o                         
  -6   4   6       1082.51       1093.70        42.17 o                         
  -5   4   6       4500.83       4413.18        77.44 o                         
  -4   4   6          0.26         11.68        16.72 o                         
  -3   4   6      24549.05      25708.10       282.28 o                         
  -2   4   6      13797.26      14819.21       172.10 o                         
  -1   4   6      48294.75      51304.94       536.98 o                         
   0   4   6        467.29        472.31        30.37 o                         
   1   4   6      70817.99      74779.35       842.04 o                         
   2   4   6       4263.66       4241.41        82.98 o                         
   3   4   6       6204.58       5794.88       105.89 o                         
   4   4   6         50.93         52.37        23.79 o                         
   5   4   6       4304.78       4357.01       120.42 o                         
   6   4   6        141.60        139.83        38.04 o                         
   7   4   6      12600.78      12367.46       221.35 o                         
   8   4   6        880.52        917.13        56.86 o                         
   9   4   6      13609.16      12254.28       559.33 o                         
  10   4   6       1484.00       1353.49        87.70 o                         
  11   4   6        913.78       1062.51        90.36 o                         
  12   4   6         92.48         58.45        41.88 o                         
  13   4   6       1764.88       1786.71        98.37 o                         
  14   4   6        147.48         60.58        70.14 o                         
  15   4   6       3791.85       4050.63       279.43 o                         
  16   4   6          2.43          6.11        66.56 o                         
 -18   5   6        301.29        257.41        84.82 o                         
 -17   5   6        381.25        227.42        81.53 o                         
 -16   5   6         50.10         44.85        74.73 o                         
 -15   5   6        410.68        375.97        84.60 o                         
 -14   5   6       2810.01       2906.49       140.01 o                         
 -13   5   6       6774.79       6638.77       198.49 o                         
 -12   5   6        855.79        845.70        72.79 o                         
 -11   5   6      10411.83      10451.63       211.02 o                         
 -10   5   6       5544.40       4987.31       151.36 o                         
  -9   5   6       1049.18        990.23        61.37 o                         
  -8   5   6        165.58        105.23        22.12 o                         
  -7   5   6       2615.36       2310.73        62.37 o                         
  -6   5   6       4924.38       4943.64        87.01 o                         
  -5   5   6      44843.67      45751.50       532.71 o                         
  -4   5   6      15862.75      15354.12       199.30 o                         
  -3   5   6      41635.84      44484.46       515.22 o                         
  -2   5   6       7784.44       7489.59       108.85 o                         
  -1   5   6      10041.68      10554.98       141.43 o                         
   0   5   6       1079.65       1202.62        34.91 o                         
   1   5   6       3892.75       3751.57        77.59 o                         
   2   5   6       9755.29      10427.08       162.49 o                         
   3   5   6      18012.40      17837.44       278.52 o                         
   4   5   6       5341.21       5338.93       105.46 o                         
   5   5   6      10587.27      10442.35       187.64 o                         
   6   5   6        167.50        170.28        31.21 o                         
   7   5   6        147.55        172.06        33.74 o                         
   8   5   6         43.21         24.39        32.40 o                         
   9   5   6       7614.26       7833.96       168.02 o                         
  10   5   6       5763.43       5892.51       171.64 o                         
  11   5   6       5917.23       6172.29       181.48 o                         
  12   5   6        814.41        829.73        72.35 o                         
  13   5   6       5440.93       5368.69       157.62 o                         
  14   5   6        588.79        806.87        91.79 o                         
  15   5   6        201.44        272.86        75.07 o                         
  16   5   6          1.80         85.68        66.53 o                         
 -18   6   6        325.35        436.93        94.57 o                         
 -17   6   6        979.68       1064.04       115.53 o                         
 -16   6   6       3864.48       3878.16       175.16 o                         
 -15   6   6       3317.02       3024.60       176.82 o                         
 -14   6   6       1439.02       1407.43       107.17 o                         
 -13   6   6       2455.72       2315.47       101.98 o                         
 -12   6   6          2.70        -43.10        43.10 o                         
 -11   6   6       1633.52       1504.78        79.25 o                         
 -10   6   6      19095.66      18795.90       322.56 o                         
  -9   6   6        444.20        461.71        49.37 o                         
  -8   6   6      17053.50      16965.24       256.26 o                         
  -7   6   6       4251.17       4107.10        81.03 o                         
  -6   6   6       5461.58       5727.75        98.34 o                         
  -5   6   6        557.55        651.44        34.94 o                         
  -4   6   6         70.89        102.65        20.66 o                         
  -3   6   6       3660.84       3613.85        69.90 o                         
  -2   6   6      31925.27      33649.72       397.77 o                         
  -1   6   6      29677.78      31086.87       369.06 o                         
   0   6   6      24761.93      25797.18       311.66 o                         
   1   6   6       9406.04       9324.66       173.79 o                         
   2   6   6      27274.31      27777.03       374.30 o                         
   3   6   6        700.85        621.46        38.81 o                         
   4   6   6        219.41        288.13        31.78 o                         
   5   6   6       2715.24       2680.83        72.32 o                         
   6   6   6       9383.51       9305.35       177.11 o                         
   7   6   6       8115.92       7911.83       164.10 o                         
   8   6   6       9987.06      10189.17       214.24 o                         
   9   6   6       2076.92       2118.95        83.90 o                         
  10   6   6       5493.44       5576.41       168.01 o                         
  11   6   6         73.79         46.83        46.96 o                         
  12   6   6        153.08        221.68        59.09 o                         
  13   6   6        201.86        226.00        54.15 o                         
  14   6   6       1386.43       1598.98       126.52 o                         
  15   6   6       1087.74       1058.92       105.23 o                         
 -17   7   6         75.39         51.87        75.02 o                         
 -16   7   6         24.24         74.84        67.82 o                         
 -15   7   6        208.20        184.61        69.89 o                         
 -14   7   6       5833.71       5846.64       194.61 o                         
 -13   7   6        417.27        313.39        55.46 o                         
 -12   7   6       8171.89       7867.35       337.22 o                         
 -11   7   6         95.14         99.98        42.97 o                         
 -10   7   6       7881.37       7669.54       300.92 o                         
  -9   7   6       1000.17        957.43        57.41 o                         
  -8   7   6       1194.26       1169.03        57.61 o                         
  -7   7   6         89.83         75.25        24.01 o                         
  -6   7   6       7625.31       7136.93       117.01 o                         
  -5   7   6         14.30         13.58        19.78 o                         
  -4   7   6      30209.38      30491.27       370.56 o                         
  -3   7   6        903.83        988.64        37.80 o                         
  -2   7   6       8411.47       8317.15       122.01 o                         
  -1   7   6       1190.85       1442.75        51.81 o                         
   0   7   6       2005.10       2153.91        62.28 o                         
   1   7   6        356.92        379.06        32.41 o                         
   2   7   6      20203.62      19900.05       253.48 o                         
   3   7   6         40.10         15.39        17.46 o                         
   4   7   6      43422.07      43718.34       520.35 o                         
   5   7   6       2250.45       2321.85        89.14 o                         
   6   7   6       6624.64       6694.82       130.21 o                         
   7   7   6        372.58        348.48        42.91 o                         
   8   7   6        314.28        324.58        40.86 o                         
   9   7   6         73.32         46.41        44.35 o                         
  10   7   6       5018.96       4628.24       154.24 o                         
  11   7   6        895.29        906.94       113.45 o                         
  12   7   6       5974.82       6228.86       338.06 o                         
  13   7   6        459.47        527.68        67.70 o                         
  14   7   6       1675.27       1787.64       107.25 o                         
  15   7   6        136.82        141.53        71.66 o                         
 -17   8   6        128.59        256.14        85.58 o                         
 -16   8   6       4635.63       4752.21       192.88 o                         
 -15   8   6         86.87        113.46        65.68 o                         
 -14   8   6       1816.87       1945.48       139.72 o                         
 -13   8   6          9.19         -3.12        40.49 o                         
 -12   8   6        196.25        225.27        44.31 o                         
 -11   8   6         71.28         74.37        39.93 o                         
 -10   8   6       5278.95       5037.77       235.02 o                         
  -9   8   6       1699.38       1685.40        97.32 o                         
  -8   8   6      18694.92      18086.90       275.11 o                         
  -7   8   6       1846.62       1734.53        56.60 o                         
  -6   8   6       5949.24       5779.03       104.28 o                         
  -5   8   6        969.91       1016.00        43.52 o                         
  -4   8   6         19.22         14.27        21.18 o                         
  -3   8   6        518.72        577.48        32.43 o                         
  -2   8   6      29481.17      29974.65       405.83 o                         
  -1   8   6       1823.12       1886.39        61.65 o                         
   0   8   6      21252.33      20399.46       291.46 o                         
   1   8   6        416.63        463.04        37.34 o                         
   2   8   6      14087.16      13648.93       213.10 o                         
   3   8   6        157.76        179.01        24.00 o                         
   4   8   6       1740.89       1758.36        54.96 o                         
   5   8   6       2602.30       2584.05       168.65 o                         
   6   8   6      16346.96      15732.63       535.25 o                         
   7   8   6       1838.29       1856.95        85.23 o                         
   8   8   6      10065.37      10163.31       184.20 o                         
   9   8   6       1355.91       1550.03        83.73 o                         
  10   8   6       5191.75       5255.22       148.34 o                         
  11   8   6        426.64        480.37        68.54 o                         
  12   8   6        193.50        101.76        63.22 o                         
  13   8   6          4.03         50.71       100.10 o                         
  14   8   6        933.86        962.25       102.48 o                         
  15   8   6        198.68        173.75       197.67 o                         
 -17   9   6        409.01        605.10        83.49 o                         
 -16   9   6         74.00         -0.61        57.58 o                         
 -15   9   6        843.41        904.20        84.99 o                         
 -14   9   6       2404.57       2556.30       104.61 o                         
 -13   9   6       3050.37       3169.53       109.63 o                         
 -12   9   6       2312.57       2447.29        94.83 o                         
 -11   9   6       2882.30       2980.87        98.60 o                         
 -10   9   6       3561.18       3488.89       163.15 o                         
  -9   9   6       1268.19       1240.78        65.63 o                         
  -8   9   6        570.83        516.35        46.81 o                         
  -7   9   6       1714.19       1557.06        56.47 o                         
  -6   9   6       7263.16       7006.20       169.56 o                         
  -5   9   6       6386.46       6361.99       161.55 o                         
  -4   9   6      20766.02      20258.55       264.67 o                         
  -3   9   6      11210.72      11221.50       161.62 o                         
  -2   9   6       9885.58       9573.77       164.39 o                         
  -1   9   6        208.90        265.53        33.89 o                         
   0   9   6        613.84        584.66        44.78 o                         
   1   9   6       3055.24       2812.79        79.51 o                         
   2   9   6       3979.28       4011.31        96.06 o                         
   3   9   6      14702.62      14135.18       225.79 o                         
   4   9   6      14645.49      14056.70       408.28 o                         
   5   9   6       9528.14       9008.78       349.43 o                         
   6   9   6       2823.47       2644.31        98.52 o                         
   7   9   6       1922.45       2017.62        90.25 o                         
   8   9   6        181.75        158.91        44.02 o                         
   9   9   6         25.52         30.98        66.04 o                         
  10   9   6       5908.71       5438.50       198.86 o                         
  11   9   6       2432.62       2481.42       137.46 o                         
  12   9   6       3203.98       3229.83       198.36 o                         
  13   9   6       1138.72       1180.62        96.44 o                         
  14   9   6        704.87        659.29        81.38 o                         
 -16  10   6        541.26        560.93        79.72 o                         
 -15  10   6       1369.70       1492.31       103.40 o                         
 -14  10   6        200.23        254.50        53.39 o                         
 -13  10   6         10.91         19.09        40.06 o                         
 -12  10   6        240.37        195.07        46.52 o                         
 -11  10   6       1401.59       1496.21        77.49 o                         
 -10  10   6       1884.66       1862.65        81.05 o                         
  -9  10   6      13989.39      14013.18       235.33 o                         
  -8  10   6       5606.89       5512.48       143.48 o                         
  -7  10   6      10847.21      10746.38       187.24 o                         
  -6  10   6       1844.22       1720.92        59.53 o                         
  -5  10   6       4915.83       4747.13       109.57 o                         
  -4  10   6        406.31        475.84        43.76 o                         
  -3  10   6       2139.04       2044.10        81.65 o                         
  -2  10   6       2585.63       2450.98        76.76 o                         
  -1  10   6      12498.13      12774.55       207.72 o                         
   0  10   6       2737.21       2688.49        91.23 o                         
   1  10   6      11491.65      11267.26       260.34 o                         
   2  10   6       5137.33       5038.27       133.99 o                         
   3  10   6       3381.84       3290.82        93.40 o                         
   4  10   6         43.63         11.59        32.01 o                         
   5  10   6       4942.81       5081.76       137.08 o                         
   6  10   6       1608.92       1592.60        83.44 o                         
   7  10   6       6076.91       6033.25       156.84 o                         
   8  10   6       1584.72       1551.74       106.95 o                         
   9  10   6       4105.05       4408.48       166.26 o                         
  10  10   6        312.60        317.09        69.55 o                         
  11  10   6         83.77        165.53        65.32 o                         
  12  10   6        346.57        412.38       124.54 o                         
  13  10   6       1791.09       1606.23       111.43 o                         
  14  10   6        241.89        226.00        65.61 o                         
 -15  11   6        554.15        618.87        68.68 o                         
 -14  11   6         23.09         48.72        45.96 o                         
 -13  11   6       3151.95       3026.35       112.73 o                         
 -12  11   6        137.10         96.42        44.03 o                         
 -11  11   6       4625.99       4680.81       159.64 o                         
 -10  11   6       1498.09       1510.23        90.20 o                         
  -9  11   6       1389.17       1291.64        99.30 o                         
  -8  11   6       1370.29       1355.99        80.99 o                         
  -7  11   6       6362.33       6059.88       174.11 o                         
  -6  11   6       1226.22       1130.56        61.46 o                         
  -5  11   6      18024.95      18177.41       318.52 o                         
  -4  11   6         41.20         97.54        33.41 o                         
  -3  11   6      16047.40      16027.86       252.95 o                         
  -2  11   6         30.26        -14.76        28.19 o                         
  -1  11   6       3323.41       3188.08        90.54 o                         
   0  11   6       1721.06       1582.64       104.40 o                         
   1  11   6       6984.68       6852.32       139.83 o                         
   2  11   6        510.43        536.16        47.92 o                         
   3  11   6      15356.75      15343.37       249.43 o                         
   4  11   6        942.94        917.73        72.43 o                         
   5  11   6      10092.04      10173.80       341.48 o                         
   6  11   6        735.90        707.27       100.09 o                         
   7  11   6       1073.75       1098.62        78.57 o                         
   8  11   6         16.29          9.97        55.12 o                         
   9  11   6       1380.01       1540.70       211.35 o                         
  10  11   6         42.35        134.78        65.06 o                         
  11  11   6       5248.66       5155.44       293.99 o                         
  12  11   6        178.11        258.15        81.19 o                         
  13  11   6       1945.60       2144.65       126.91 o                         
 -15  12   6       1868.83       2171.53       143.78 o                         
 -14  12   6        186.41        326.20        68.42 o                         
 -13  12   6        538.31        626.31        76.16 o                         
 -12  12   6         21.77        -45.82        45.82 o                         
 -11  12   6       1171.42       1191.31        88.90 o                         
 -10  12   6        541.30        565.54        65.23 o                         
  -9  12   6       9578.87       9720.66       215.77 o                         
  -8  12   6        322.03        448.96        57.71 o                         
  -7  12   6       7266.81       7404.38       176.12 o                         
  -6  12   6       1146.55       1168.04        65.26 o                         
  -5  12   6       1583.01       1601.21        90.81 o                         
  -4  12   6        871.29        914.92        59.45 o                         
  -3  12   6       1920.26       1906.94        83.96 o                         
  -2  12   6       2694.47       2792.18       123.28 o                         
  -1  12   6       7927.83       7976.27       166.33 o                         
   0  12   6       7821.31       7810.37       155.77 o                         
   1  12   6       3470.88       3429.67        98.52 o                         
   2  12   6       2743.65       2719.01        89.30 o                         
   3  12   6        492.88        525.33        49.54 o                         
   4  12   6        600.23        596.84        62.91 o                         
   5  12   6       6481.27       6367.76       198.44 o                         
   6  12   6        224.78        190.05        50.83 o                         
   7  12   6       9929.18       9754.63       438.79 o                         
   8  12   6        844.22        962.54        96.80 o                         
   9  12   6       4063.62       4137.25       173.51 o                         
  10  12   6        596.09        430.01        84.70 o                         
  11  12   6        630.12        620.51       101.31 o                         
  12  12   6          2.70        -45.02       133.85 o                         
  13  12   6        747.23        918.83        94.97 o                         
 -14  13   6       1289.13       1616.72       129.61 o                         
 -13  13   6        900.62        984.94       103.55 o                         
 -12  13   6       5507.53       5515.53       194.75 o                         
 -11  13   6       2072.10       2162.92       111.88 o                         
 -10  13   6       1684.94       1897.56       103.94 o                         
  -9  13   6        810.36        888.56        75.49 o                         
  -8  13   6        881.08        861.36        98.46 o                         
  -7  13   6        673.99        756.14        68.40 o                         
  -6  13   6       3460.70       3549.95       119.90 o                         
  -5  13   6       5242.49       5227.46       126.74 o                         
  -4  13   6       3161.32       3214.68        99.32 o                         
  -3  13   6       7063.25       6991.66       149.29 o                         
  -2  13   6       2179.37       2332.10        85.73 o                         
  -1  13   6        327.66        285.78        43.17 o                         
   0  13   6         57.48         40.96        34.73 o                         
   1  13   6       1011.77       1024.98        74.13 o                         
   2  13   6       4857.06       4639.48       119.04 o                         
   3  13   6       6493.99       6736.41       149.15 o                         
   4  13   6       6322.09       6285.94       167.48 o                         
   5  13   6       5293.28       5122.36       151.24 o                         
   6  13   6       3423.23       3381.48       127.70 o                         
   7  13   6        664.82        562.54       138.07 o                         
   8  13   6        143.90        145.18        83.46 o                         
   9  13   6        429.65        355.25        82.35 o                         
  10  13   6       1237.90       1366.63       118.29 o                         
  11  13   6       1217.20       1305.79       122.93 o                         
  12  13   6       2197.42       2432.35       133.34 o                         
 -13  14   6         89.75         41.66        70.64 o                         
 -12  14   6          2.11        -55.66        63.51 o                         
 -11  14   6         10.23        -20.46        62.44 o                         
 -10  14   6       2872.26       2678.84       168.30 o                         
  -9  14   6       1244.82       1269.49       109.64 o                         
  -8  14   6       5661.08       5812.99       194.99 o                         
  -7  14   6        535.71        515.09        77.44 o                         
  -6  14   6       2947.92       2766.73       135.19 o                         
  -5  14   6        489.38        435.42        50.52 o                         
  -4  14   6       1237.50       1157.36        68.97 o                         
  -3  14   6         84.85        114.16        39.03 o                         
  -2  14   6       7379.35       7480.88       159.17 o                         
  -1  14   6       1612.22       1473.77        75.04 o                         
   0  14   6      16206.75      15486.71       573.60 o                         
   1  14   6        686.94        698.23        58.07 o                         
   2  14   6       4223.30       4063.89       156.45 o                         
   3  14   6        120.86        102.05        49.15 o                         
   4  14   6          1.69         -1.00        42.03 o                         
   5  14   6        371.32        419.34        97.54 o                         
   6  14   6       3050.44       3314.45       181.34 o                         
   7  14   6        309.93        307.71        96.97 o                         
   8  14   6       6019.59       6531.69       221.90 o                         
   9  14   6        189.61        135.82        75.21 o                         
  10  14   6        923.41       1081.43       117.60 o                         
  11  14   6        178.95        147.12        82.34 o                         
 -12  15   6       3467.21       3568.70       176.99 o                         
 -11  15   6         82.84         89.48        69.95 o                         
 -10  15   6       1522.81       1635.30       125.91 o                         
  -9  15   6         14.45         52.12        88.13 o                         
  -8  15   6         17.29         44.94        60.49 o                         
  -7  15   6         17.06         42.30        58.41 o                         
  -6  15   6       8842.75       9086.48       449.79 o                         
  -5  15   6        557.49        584.39        82.82 o                         
  -4  15   6      12588.51      12577.31       263.78 o                         
  -3  15   6         43.87          5.97        44.35 o                         
  -2  15   6       6083.06       5915.71       165.41 o                         
  -1  15   6          3.04         44.08        48.10 o                         
   0  15   6         45.67         93.44        47.05 o                         
   1  15   6         96.55         92.33        49.76 o                         
   2  15   6       4287.92       4410.51       143.54 o                         
   3  15   6         17.07        -20.33        44.34 o                         
   4  15   6       4035.42       3977.69       142.52 o                         
   5  15   6        172.20        127.53        65.35 o                         
   6  15   6       1858.48       1697.81       126.23 o                         
   7  15   6        142.36         42.07        71.80 o                         
   8  15   6        881.07        873.94       106.21 o                         
   9  15   6          1.09        -70.47        70.47 o                         
  10  15   6       2897.73       2879.26       194.77 o                         
 -11  16   6        568.33        655.56        97.85 o                         
 -10  16   6        752.07        878.60       105.39 o                         
  -9  16   6       1111.35       1007.24       107.05 o                         
  -8  16   6       2573.99       2444.02       143.46 o                         
  -7  16   6       2581.00       2679.86       148.57 o                         
  -6  16   6       1771.76       1745.96       175.83 o                         
  -5  16   6        138.89         88.59        62.00 o                         
  -4  16   6        232.87        277.63        58.32 o                         
  -3  16   6       1459.13       1362.75        94.83 o                         
  -2  16   6       3046.10       2830.24       172.21 o                         
  -1  16   6       2770.70       2865.46       124.15 o                         
   0  16   6       9685.61       9466.17       372.58 o                         
   1  16   6       2763.03       2812.53       127.03 o                         
   2  16   6       2369.40       2434.28       120.50 o                         
   3  16   6        200.30        383.60        65.15 o                         
   4  16   6          7.32        -28.26        45.88 o                         
   5  16   6         18.20         32.29        57.76 o                         
   6  16   6       2107.42       2383.25       148.65 o                         
   7  16   6       1624.64       1885.42       140.23 o                         
   8  16   6       2313.80       2537.81       160.40 o                         
   9  16   6        719.00        694.39       106.18 o                         
 -10  17   6        638.76        778.62       107.42 o                         
  -9  17   6        206.66        253.16       152.32 o                         
  -8  17   6        144.86        198.92        76.38 o                         
  -7  17   6       1260.37       1443.38       187.49 o                         
  -6  17   6        536.38        592.63        88.98 o                         
  -5  17   6       3559.95       3325.54       163.96 o                         
  -4  17   6        821.07        959.35       101.01 o                         
  -3  17   6       1644.63       1663.95       106.00 o                         
  -2  17   6        606.82        530.30        72.69 o                         
  -1  17   6        735.00        870.31        84.88 o                         
   0  17   6         38.75          5.61        52.82 o                         
   1  17   6       2611.22       2523.27       155.71 o                         
   2  17   6       3074.47       3084.15       138.20 o                         
   3  17   6       4184.71       4349.06       263.90 o                         
   4  17   6       1177.09       1141.92       100.23 o                         
   5  17   6       3084.29       3085.13       168.03 o                         
   6  17   6        410.20        596.55       113.88 o                         
   7  17   6        568.18        641.31       100.59 o                         
  -8  18   6          4.33        -71.02        75.13 o                         
  -7  18   6       2990.44       3350.29       173.87 o                         
  -6  18   6          7.88         43.79        68.07 o                         
  -5  18   6        183.78        199.01        75.56 o                         
  -4  18   6         77.60         -6.00        81.81 o                         
  -3  18   6        460.70        479.19       103.31 o                         
  -2  18   6        361.01        289.53        66.06 o                         
  -1  18   6       4048.46       4066.27       157.27 o                         
   0  18   6        570.09        628.37        79.07 o                         
   1  18   6       4109.93       3999.35       159.42 o                         
   2  18   6        198.89        101.19        59.84 o                         
   3  18   6        225.41        121.46       104.98 o                         
   4  18   6        198.45        197.98        63.58 o                         
   5  18   6       1098.48       1287.90       169.62 o                         
   6  18   6          5.57       -107.17       115.63 o                         
  -5  19   6       2771.70       3132.60       173.30 o                         
  -4  19   6         11.98         41.20        67.15 o                         
  -3  19   6       3288.01       3107.62       170.22 o                         
  -2  19   6          4.94         -5.30        53.63 o                         
  -1  19   6        767.99        797.54        87.93 o                         
   0  19   6        153.94         46.33        58.38 o                         
   1  19   6       1193.77       1362.48       107.98 o                         
   2  19   6        171.44        255.12        67.76 o                         
   3  19   6       2720.82       3128.49       152.31 o                         
 -17   0   7        363.14        348.31       124.34 o                         
 -15   0   7       5086.58       5358.50       254.73 o                         
 -13   0   7      15280.31      15853.83       492.17 o                         
 -11   0   7       6030.78       6095.61       206.80 o                         
  -9   0   7         28.51         69.53        53.54 o                         
  -7   0   7      10263.22       9569.19       193.90 o                         
  -5   0   7      17708.24      16871.68       300.39 o                         
  -3   0   7        212.09        264.46        31.62 o                         
  -1   0   7        158.14        171.40        33.98 o                         
   1   0   7      58743.06      60878.32      1212.11 o                         
   3   0   7      49100.52      51021.43       832.77 o                         
   5   0   7      11257.32      10939.36       377.87 o                         
   7   0   7        636.31        598.13        56.93 o                         
   9   0   7       5614.35       5881.13       390.13 o                         
  11   0   7       6714.07       6183.37       217.92 o                         
  13   0   7       1333.35       1306.83       186.61 o                         
  15   0   7       1251.83       1493.25       208.36 o                         
 -18   1   7        632.43        851.00       142.28 o                         
 -17   1   7       1767.95       1856.53       132.84 o                         
 -16   1   7        452.12        371.68        78.15 o                         
 -15   1   7        349.02        349.37        71.56 o                         
 -14   1   7        244.86        150.23        59.54 o                         
 -13   1   7        700.17        760.78        81.18 o                         
 -12   1   7       2085.07       2084.23       108.39 o                         
 -11   1   7      19072.99      18482.12       278.28 o                         
 -10   1   7       4553.50       4419.81       160.64 o                         
  -9   1   7      22229.48      21864.71       279.02 o                         
  -8   1   7       1403.12       1343.41        43.53 o                         
  -7   1   7      26129.05      27128.72       330.41 o                         
  -6   1   7       1060.89       1154.81        41.86 o                         
  -5   1   7        171.78        156.76        21.28 o                         
  -4   1   7       3981.89       4223.31        95.22 o                         
  -3   1   7       7097.83       6778.03       108.25 o                         
  -2   1   7      11538.53      11975.46       169.77 o                         
  -1   1   7      23395.42      23780.12       311.68 o                         
   0   1   7       8369.00       8817.39       117.37 o                         
   1   1   7       8850.39       8726.41       133.06 o                         
   2   1   7        597.08        685.90        41.79 o                         
   3   1   7       2888.10       2660.72        72.47 o                         
   4   1   7       6664.15       6820.98       135.00 o                         
   5   1   7      21303.87      21581.65       336.36 o                         
   6   1   7       6877.87       6564.24       138.90 o                         
   7   1   7      32647.34      32840.36       436.49 o                         
   8   1   7       6374.25       6261.36       140.84 o                         
   9   1   7       2180.64       2148.08        82.64 o                         
  10   1   7        784.65        778.48        61.19 o                         
  11   1   7        580.13        603.35        52.99 o                         
  12   1   7        111.93         11.73        43.32 o                         
  13   1   7       5167.07       5431.23       495.06 o                         
  14   1   7        449.36        531.25       100.58 o                         
  15   1   7       3408.38       3488.22       443.38 o                         
  16   1   7        123.33         80.59        86.23 o                         
 -18   2   7          2.90        -17.98        68.24 o                         
 -17   2   7         92.59         56.14        70.47 o                         
 -16   2   7        663.06        781.88        93.99 o                         
 -15   2   7        520.18        434.21        78.72 o                         
 -14   2   7       2864.58       2721.79       133.39 o                         
 -13   2   7       6346.42       6522.92       194.73 o                         
 -12   2   7       5910.32       6046.41       207.83 o                         
 -11   2   7        124.20        164.22        36.86 o                         
 -10   2   7         65.42         36.63        31.98 o                         
  -9   2   7       1614.31       1529.95        51.79 o                         
  -8   2   7       9786.03       9527.63       153.74 o                         
  -7   2   7      13418.04      13204.54       197.32 o                         
  -6   2   7      25153.59      25312.59       340.70 o                         
  -5   2   7      39184.51      41080.76       527.41 o                         
  -4   2   7      10570.84      10371.79       155.93 o                         
  -3   2   7      10982.27      11343.95       147.54 o                         
  -2   2   7        277.62        261.59        17.22 o                         
  -1   2   7       4802.14       5316.26        77.85 o                         
   0   2   7      13506.71      13941.97       175.11 o                         
   1   2   7      23897.68      25037.89       299.11 o                         
   2   2   7      15706.97      15263.89       196.53 o                         
   3   2   7       2932.46       2473.20        62.87 o                         
   4   2   7      16113.67      16300.12       235.70 o                         
   5   2   7        999.96        794.86        48.72 o                         
   6   2   7       1015.67        958.98        63.52 o                         
   7   2   7       1699.50       1639.77        96.06 o                         
   8   2   7       5759.85       5525.61       130.24 o                         
   9   2   7       5449.30       5320.06       130.42 o                         
  10   2   7       8795.28       8679.38       162.35 o                         
  11   2   7       2099.96       2069.61       107.79 o                         
  12   2   7       3730.66       3884.32       126.63 o                         
  13   2   7         26.40          4.07        49.46 o                         
  14   2   7        245.52        253.34        93.10 o                         
  15   2   7        538.96        614.33       113.70 o                         
  16   2   7        409.72        541.00       116.01 o                         
 -18   3   7       2490.51       2417.67       156.25 o                         
 -17   3   7        390.03        240.02        80.59 o                         
 -16   3   7       3172.81       3182.40       249.40 o                         
 -15   3   7         27.02         60.90        59.75 o                         
 -14   3   7        203.64        229.15        64.39 o                         
 -13   3   7          3.07         16.13        64.80 o                         
 -12   3   7       2465.35       2378.45       133.55 o                         
 -11   3   7       1313.73       1215.16        68.00 o                         
 -10   3   7      10553.31      10360.93       397.58 o                         
  -9   3   7        440.23        471.86        50.50 o                         
  -8   3   7      19911.85      20178.66       325.06 o                         
  -7   3   7       9665.80       9566.32       153.62 o                         
  -6   3   7       1033.11       1066.74        45.45 o                         
  -5   3   7       1057.39       1169.42        42.65 o                         
  -4   3   7      24235.85      24284.83       293.99 o                         
  -3   3   7        677.45        738.00        28.08 o                         
  -2   3   7      65456.56      70825.63       731.55 o                         
  -1   3   7        180.02        141.56        15.28 o                         
   0   3   7      53276.21      55632.05       580.78 o                         
   1   3   7         22.43          4.02        12.48 o                         
   2   3   7       1149.41       1094.40        42.31 o                         
   3   3   7       7380.89       7708.83       130.41 o                         
   4   3   7       1323.92       1201.91        54.10 o                         
   5   3   7       1044.69        973.52        60.55 o                         
   6   3   7      12440.74      12025.32       252.12 o                         
   7   3   7       3905.36       3742.09       118.94 o                         
   8   3   7       7454.49       7227.34       192.87 o                         
   9   3   7        155.03        147.92        34.42 o                         
  10   3   7        166.44        206.23        38.60 o                         
  11   3   7         84.70         -3.24        70.81 o                         
  12   3   7       3531.97       3415.04       128.93 o                         
  13   3   7       1082.92       1064.46       115.92 o                         
  14   3   7       3617.61       3789.94       167.81 o                         
  15   3   7        184.32        271.67        75.52 o                         
  16   3   7       1617.01       1847.50       140.87 o                         
 -18   4   7         12.59         -6.12        68.72 o                         
 -17   4   7          0.89        -49.97        65.79 o                         
 -16   4   7       1815.32       1737.08       127.11 o                         
 -15   4   7        347.11        380.37        75.34 o                         
 -14   4   7       9388.96       8825.41       242.47 o                         
 -13   4   7          7.43         11.14        52.41 o                         
 -12   4   7       9122.79       9255.63       197.23 o                         
 -11   4   7         14.78         45.26        33.81 o                         
 -10   4   7       1541.46       1534.50        90.95 o                         
  -9   4   7       1923.98       1770.56       102.72 o                         
  -8   4   7       4641.97       4573.72        93.02 o                         
  -7   4   7       3924.04       3906.83        72.78 o                         
  -6   4   7      49440.67      51433.40       590.41 o                         
  -5   4   7       2595.38       2621.26        52.94 o                         
  -4   4   7      22900.95      22586.82       254.28 o                         
  -3   4   7        124.81        254.54        19.85 o                         
  -2   4   7       1310.83       1361.98        45.96 o                         
  -1   4   7       1812.04       2023.85        42.76 o                         
   0   4   7      20306.30      20790.41       234.85 o                         
   1   4   7        710.73        838.04        33.81 o                         
   2   4   7      62627.39      65768.45       824.20 o                         
   3   4   7         40.82         45.84        21.26 o                         
   4   4   7      17899.82      18550.45       300.26 o                         
   5   4   7         35.35         22.87        28.10 o                         
   6   4   7         10.18         12.29        32.90 o                         
   7   4   7        774.48        737.63        62.75 o                         
   8   4   7      12085.89      11370.90       258.89 o                         
   9   4   7       2416.95       2448.91       129.87 o                         
  10   4   7      10797.48      10893.69       217.44 o                         
  11   4   7       1200.45       1203.75        90.25 o                         
  12   4   7       5856.21       5946.59       185.39 o                         
  13   4   7         96.89        -35.60        44.39 o                         
  14   4   7        174.88        291.71        93.73 o                         
  15   4   7        242.61        182.39        73.72 o                         
  16   4   7        464.10        616.00        99.40 o                         
 -18   5   7       2446.60       2033.81       208.55 o                         
 -17   5   7       1632.74       1500.55       129.79 o                         
 -16   5   7       4122.71       4342.43       221.55 o                         
 -15   5   7       1016.64       1066.02       103.02 o                         
 -14   5   7       2185.39       2261.95       129.32 o                         
 -13   5   7         85.25          2.60        47.42 o                         
 -12   5   7       1824.85       1709.67        92.18 o                         
 -11   5   7        534.09        526.11        55.70 o                         
 -10   5   7      10661.81      10780.33       212.17 o                         
  -9   5   7       6258.94       6379.01       145.82 o                         
  -8   5   7      11277.82      10892.80       175.06 o                         
  -7   5   7        435.83        490.49        32.10 o                         
  -6   5   7        908.27        974.82        55.62 o                         
  -5   5   7        215.21        273.26        27.90 o                         
  -4   5   7      17328.21      17907.18       229.24 o                         
  -3   5   7      13722.97      13680.41       180.94 o                         
  -2   5   7      35506.23      37481.18       438.91 o                         
  -1   5   7      26812.37      27424.19       328.87 o                         
   0   5   7      32154.70      32304.12       382.88 o                         
   1   5   7       4173.86       4088.07        72.83 o                         
   2   5   7        375.20        462.77        32.91 o                         
   3   5   7        667.40        701.63        40.29 o                         
   4   5   7       7433.04       7391.52       158.54 o                         
   5   5   7       7266.41       7061.46       149.32 o                         
   6   5   7      15750.43      15299.68       261.32 o                         
   7   5   7       7378.50       7218.19       245.79 o                         
   8   5   7       7943.67       7876.57       168.70 o                         
   9   5   7       2367.58       2388.23        90.98 o                         
  10   5   7        277.26        298.07        57.58 o                         
  11   5   7         28.33        -30.04        47.01 o                         
  12   5   7       1533.98       1409.47       102.50 o                         
  13   5   7        748.42        766.10        85.45 o                         
  14   5   7       4000.52       4240.08       176.58 o                         
  15   5   7        310.20        239.33        74.03 o                         
 -18   6   7         12.26        -70.26        70.26 o                         
 -17   6   7         87.63        216.76        78.51 o                         
 -16   6   7        225.55        184.52        76.80 o                         
 -15   6   7       5145.59       5169.93       189.57 o                         
 -14   6   7       1664.04       1608.44       113.48 o                         
 -13   6   7       6525.05       6473.29       165.51 o                         
 -12   6   7       1025.42        930.80        69.97 o                         
 -11   6   7       2577.42       2450.82        96.33 o                         
 -10   6   7        171.46        142.29        52.45 o                         
  -9   6   7        559.63        601.11        53.17 o                         
  -8   6   7       4182.09       4059.33        96.88 o                         
  -7   6   7      13849.89      13443.29       188.33 o                         
  -6   6   7      10985.92      10603.14       154.87 o                         
  -5   6   7      10363.37       9718.04       143.34 o                         
  -4   6   7       6194.49       5892.11        98.44 o                         
  -3   6   7       7646.73       7201.24       111.19 o                         
  -2   6   7        902.53        917.97        34.15 o                         
  -1   6   7       5172.29       4976.33        83.31 o                         
   0   6   7       2882.99       2861.86        58.56 o                         
   1   6   7      19037.64      19788.06       278.98 o                         
   2   6   7      15360.56      15924.27       234.90 o                         
   3   6   7      34561.20      35095.15       467.51 o                         
   4   6   7       6409.48       6576.86       148.55 o                         
   5   6   7       2520.94       2444.29        71.48 o                         
   6   6   7         21.58          7.48        25.04 o                         
   7   6   7        317.46        313.61        41.43 o                         
   8   6   7       3546.12       3717.86       108.78 o                         
   9   6   7       7510.62       7134.82       174.50 o                         
  10   6   7       4489.86       4289.19       148.36 o                         
  11   6   7       5958.98       5844.16       197.85 o                         
  12   6   7       2232.90       2026.43       118.70 o                         
  13   6   7        943.64        976.87        83.00 o                         
  14   6   7         80.63        168.91        65.13 o                         
  15   6   7          6.82         22.62        61.65 o                         
 -17   7   7       2570.29       2441.02       155.16 o                         
 -16   7   7        249.95        332.43       103.72 o                         
 -15   7   7       1235.59       1167.57       107.55 o                         
 -14   7   7          6.57        -28.30        61.41 o                         
 -13   7   7        656.68        728.56        69.34 o                         
 -12   7   7         36.97        -19.47        39.60 o                         
 -11   7   7       5350.00       5234.76       124.51 o                         
 -10   7   7        153.46        119.63        44.21 o                         
  -9   7   7      18077.64      17986.35       276.20 o                         
  -8   7   7        227.17        211.40        36.47 o                         
  -7   7   7       2063.51       2116.55        60.56 o                         
  -6   7   7       1094.93       1033.89        44.02 o                         
  -5   7   7        957.92        862.45        48.18 o                         
  -4   7   7       4389.31       4160.25       132.32 o                         
  -3   7   7      39355.21      40894.22       483.66 o                         
  -2   7   7       2960.53       2921.86        82.57 o                         
  -1   7   7      38861.39      39438.82       465.35 o                         
   0   7   7       3466.16       3156.92        77.82 o                         
   1   7   7      11721.10      11239.88       180.15 o                         
   2   7   7        946.41       1014.92        49.21 o                         
   3   7   7        187.51        207.34        24.73 o                         
   4   7   7         70.48         87.31        22.91 o                         
   5   7   7      20017.30      19602.44       287.40 o                         
   6   7   7         49.72         22.73        28.14 o                         
   7   7   7       9179.26       9247.53       168.73 o                         
   8   7   7         17.03         16.71        31.81 o                         
   9   7   7       4032.13       4208.59       167.14 o                         
  10   7   7         46.13        113.20        50.43 o                         
  11   7   7        668.41        726.02        80.50 o                         
  12   7   7        228.67        122.86        61.06 o                         
  13   7   7       3688.55       3548.98       155.57 o                         
  14   7   7        281.87        377.23        65.01 o                         
  15   7   7       2850.53       3129.49       211.64 o                         
 -17   8   7          2.86         44.65        73.82 o                         
 -16   8   7         57.68         49.04        69.39 o                         
 -15   8   7       4362.32       4351.08       152.99 o                         
 -14   8   7        357.70        311.64        52.61 o                         
 -13   8   7       3672.33       3847.46       115.35 o                         
 -12   8   7        279.39        261.37        46.19 o                         
 -11   8   7       2266.34       2186.53        85.25 o                         
 -10   8   7        162.75         93.12        36.64 o                         
  -9   8   7       1538.38       1515.09        77.24 o                         
  -8   8   7       1345.54       1274.09        61.48 o                         
  -7   8   7      16762.97      16254.97       299.03 o                         
  -6   8   7       1890.88       1794.39        57.48 o                         
  -5   8   7      29401.67      29187.08       363.13 o                         
  -4   8   7       5812.99       5554.44        99.59 o                         
  -3   8   7      13503.77      13783.24       189.38 o                         
  -2   8   7         19.19         -4.96        23.88 o                         
  -1   8   7       3518.58       3693.82        87.23 o                         
   0   8   7       3145.38       3141.21        80.88 o                         
   1   8   7      15427.14      15674.18       238.22 o                         
   2   8   7       1755.35       1747.19        49.21 o                         
   3   8   7      35061.66      34899.21       425.93 o                         
   4   8   7        493.77        472.94        34.15 o                         
   5   8   7       3347.51       3120.08        85.99 o                         
   6   8   7          4.99         21.62        28.90 o                         
   7   8   7        628.92        563.90        47.71 o                         
   8   8   7          4.31        -29.44        29.44 o                         
   9   8   7       6928.15       6803.41       201.42 o                         
  10   8   7        392.97        472.74        76.55 o                         
  11   8   7       7369.74       7427.73       225.77 o                         
  12   8   7         96.43         49.47        68.25 o                         
  13   8   7        669.83        737.15        80.55 o                         
  14   8   7          5.60        -27.98        52.22 o                         
 -16   9   7        662.41        545.18        76.58 o                         
 -15   9   7        524.66        559.35        74.68 o                         
 -14   9   7        545.98        531.03        60.11 o                         
 -13   9   7        325.99        401.56        61.14 o                         
 -12   9   7       2867.74       2896.10       102.27 o                         
 -11   9   7       2863.96       2835.59        96.71 o                         
 -10   9   7       9426.00       8927.87       323.85 o                         
  -9   9   7      16249.90      16126.86       259.01 o                         
  -8   9   7       5695.00       5254.56       133.23 o                         
  -7   9   7       1459.83       1471.45        56.07 o                         
  -6   9   7       1808.71       1788.23        59.38 o                         
  -5   9   7        439.20        395.01        34.75 o                         
  -4   9   7       1969.11       1879.71        57.10 o                         
  -3   9   7      13304.98      12710.93       204.80 o                         
  -2   9   7       8315.46       8207.86       149.11 o                         
  -1   9   7       6623.02       6370.19       131.33 o                         
   0   9   7        879.82        842.32        49.23 o                         
   1   9   7       1760.73       1740.56        74.00 o                         
   2   9   7          9.66         17.18        27.02 o                         
   3   9   7       1982.03       1954.23        72.03 o                         
   4   9   7       4091.25       3740.00        98.63 o                         
   5   9   7      11787.98      11890.90       232.58 o                         
   6   9   7       5916.75       5802.73       169.61 o                         
   7   9   7      10239.22       9723.20       208.62 o                         
   8   9   7       1365.89       1300.66        81.11 o                         
   9   9   7       4510.45       4443.74       164.62 o                         
  10   9   7        135.60        145.75        64.91 o                         
  11   9   7        636.64        726.24        92.86 o                         
  12   9   7       1314.20       1405.27       118.14 o                         
  13   9   7       1092.00       1133.16       116.52 o                         
  14   9   7       1274.91       1535.26       111.74 o                         
 -16  10   7        972.55       1042.12        95.16 o                         
 -15  10   7        485.92        486.66        71.89 o                         
 -14  10   7       4196.14       4426.11       132.89 o                         
 -13  10   7       1254.13       1245.26        87.95 o                         
 -12  10   7       4454.66       4259.78       122.97 o                         
 -11  10   7       3496.88       3392.31       107.05 o                         
 -10  10   7       1725.06       1625.60        77.09 o                         
  -9  10   7         44.77         79.23        36.83 o                         
  -8  10   7       1435.05       1352.86        67.03 o                         
  -7  10   7        505.54        518.57        55.48 o                         
  -6  10   7       8786.21       8599.64       175.47 o                         
  -5  10   7       1100.83       1136.13        61.90 o                         
  -4  10   7       9665.38       9627.05       318.07 o                         
  -3  10   7       3639.85       3495.97        93.37 o                         
  -2  10   7         61.25         49.05        30.02 o                         
  -1  10   7        997.36        885.88        52.90 o                         
   0  10   7       4008.09       3780.42        99.10 o                         
   1  10   7       3107.14       2797.91        83.84 o                         
   2  10   7      18717.70      17548.55       829.87 o                         
   3  10   7       7987.27       7868.46       163.65 o                         
   4  10   7      11064.61      11307.03       334.54 o                         
   5  10   7        321.36        252.31        49.01 o                         
   6  10   7       1325.47       1351.88        81.95 o                         
   7  10   7         43.92         28.22        41.86 o                         
   8  10   7        453.03        409.61        72.65 o                         
   9  10   7        762.84        745.90        85.86 o                         
  10  10   7       5434.80       5473.06       190.94 o                         
  11  10   7        329.94        356.14        77.92 o                         
  12  10   7       1395.45       1570.69       193.53 o                         
  13  10   7         42.73         80.11        58.83 o                         
 -15  11   7        106.00         33.73        71.85 o                         
 -14  11   7         11.73         15.37        53.23 o                         
 -13  11   7         14.54         32.73        68.41 o                         
 -12  11   7       1737.49       1694.36       112.62 o                         
 -11  11   7        204.43        196.35        51.24 o                         
 -10  11   7      14754.46      14522.48       283.03 o                         
  -9  11   7       1184.25       1125.65        78.57 o                         
  -8  11   7      10869.87      11074.09       227.63 o                         
  -7  11   7         89.67         44.63        40.16 o                         
  -6  11   7        326.83        322.37        48.39 o                         
  -5  11   7        271.98        330.30        43.32 o                         
  -4  11   7       2398.78       2232.02        79.43 o                         
  -3  11   7         87.74         64.78        41.36 o                         
  -2  11   7      16780.62      16312.69       258.36 o                         
  -1  11   7        506.36        407.82        44.08 o                         
   0  11   7       2917.83       2733.24       100.45 o                         
   1  11   7        180.40        103.16        33.32 o                         
   2  11   7         50.33         87.58        33.54 o                         
   3  11   7         74.79        110.61        35.71 o                         
   4  11   7       9510.37       9397.75       180.52 o                         
   5  11   7         67.42         75.30        40.13 o                         
   6  11   7      14710.81      14118.82       276.46 o                         
   7  11   7       1189.07       1156.83        85.95 o                         
   8  11   7       6435.70       6491.48       222.75 o                         
   9  11   7        186.56        182.59        68.01 o                         
  10  11   7        203.12        374.15        77.80 o                         
  11  11   7        628.54        647.92        91.65 o                         
  12  11   7       1290.55       1224.39       174.69 o                         
  13  11   7         46.47         37.48        62.51 o                         
 -15  12   7        324.20        467.40        95.41 o                         
 -14  12   7       1977.27       2159.08       120.04 o                         
 -13  12   7       1170.31       1401.92        98.40 o                         
 -12  12   7       1868.28       2108.78       123.65 o                         
 -11  12   7         12.09        -42.49        42.49 o                         
 -10  12   7         12.53         21.32        44.37 o                         
  -9  12   7          7.71         25.29        45.96 o                         
  -8  12   7       4290.81       4392.61       169.58 o                         
  -7  12   7        976.78        879.59        70.39 o                         
  -6  12   7      13240.63      12967.93       223.58 o                         
  -5  12   7       1645.60       1576.40        73.22 o                         
  -4  12   7      13554.89      13498.99       229.35 o                         
  -3  12   7        121.11         85.24        35.88 o                         
  -2  12   7       2309.03       2300.12        83.23 o                         
  -1  12   7        245.00        309.79        42.42 o                         
   0  12   7       1251.48       1381.74        68.65 o                         
   1  12   7       2083.64       1979.15        79.52 o                         
   2  12   7      11540.91      11911.44       211.70 o                         
   3  12   7       1175.72       1227.40        77.48 o                         
   4  12   7       6490.87       6629.77       168.88 o                         
   5  12   7       1238.89       1247.26        83.01 o                         
   6  12   7         24.09         43.58        45.69 o                         
   7  12   7         36.35        -14.67        60.20 o                         
   8  12   7       1722.54       2019.58       168.94 o                         
   9  12   7        842.57        775.49        98.78 o                         
  10  12   7       3651.80       3667.71       172.16 o                         
  11  12   7        507.08        721.21       100.75 o                         
  12  12   7        620.42        690.17       103.75 o                         
 -14  13   7        179.81        190.02        79.98 o                         
 -13  13   7        117.67        154.31        59.62 o                         
 -12  13   7        263.06        162.03        59.09 o                         
 -11  13   7       2065.10       2345.95       155.63 o                         
 -10  13   7       4120.27       4064.43       140.97 o                         
  -9  13   7       2456.78       2641.21       114.57 o                         
  -8  13   7       2937.73       2995.42       117.83 o                         
  -7  13   7        509.63        452.63        60.22 o                         
  -6  13   7        971.33        948.59        93.04 o                         
  -5  13   7       2515.80       2491.63        90.39 o                         
  -4  13   7        813.49        817.98        59.63 o                         
  -3  13   7       7117.34       6882.76       157.17 o                         
  -2  13   7       7258.05       6925.66       149.41 o                         
  -1  13   7      11267.64      11579.07       210.31 o                         
   0  13   7       1396.18       1491.78        74.17 o                         
   1  13   7       3766.17       3995.91       112.25 o                         
   2  13   7        128.67        178.55        42.17 o                         
   3  13   7          9.78        -17.71        34.22 o                         
   4  13   7       1779.17       1875.12        99.71 o                         
   5  13   7       2153.50       2188.56       127.99 o                         
   6  13   7       4468.94       4812.23       150.17 o                         
   7  13   7       2207.43       2273.64       135.16 o                         
   8  13   7       1362.40       1272.16       113.04 o                         
   9  13   7         41.88         88.75        67.40 o                         
  10  13   7         29.96         40.24        70.29 o                         
  11  13   7         92.54         64.96        75.98 o                         
 -13  14   7       3298.65       3487.49       171.18 o                         
 -12  14   7        519.20        423.40        84.51 o                         
 -11  14   7       1090.87       1107.26       120.64 o                         
 -10  14   7        754.60        890.36       131.37 o                         
  -9  14   7        375.88        358.20        74.99 o                         
  -8  14   7         24.47         47.76        48.16 o                         
  -7  14   7       6052.16       6368.78       169.85 o                         
  -6  14   7         22.68         -8.51        41.81 o                         
  -5  14   7      12775.18      12624.17       255.26 o                         
  -4  14   7        566.82        522.42        53.62 o                         
  -3  14   7       1654.43       1781.17        86.13 o                         
  -2  14   7         48.40         68.85        38.50 o                         
  -1  14   7         53.72         60.28        37.99 o                         
   0  14   7       1014.40       1029.46        73.88 o                         
   1  14   7       8707.13       8497.21       176.07 o                         
   2  14   7       1251.98       1398.14        77.63 o                         
   3  14   7       6279.89       6256.72       149.31 o                         
   4  14   7        962.20       1002.88        81.02 o                         
   5  14   7       3017.34       2921.20       126.20 o                         
   6  14   7         25.92         -0.18        57.61 o                         
   7  14   7       1723.10       1870.43       131.33 o                         
   8  14   7         78.38        -63.36        63.36 o                         
   9  14   7       4639.85       4841.89       202.37 o                         
  10  14   7        547.34        687.75       100.46 o                         
 -12  15   7         63.86        -52.09        69.24 o                         
 -11  15   7       2249.01       2261.28       144.86 o                         
 -10  15   7         18.23         22.99        89.69 o                         
  -9  15   7       3012.91       3016.09       153.81 o                         
  -8  15   7          3.87         77.65        61.37 o                         
  -7  15   7       1945.89       1914.66       125.94 o                         
  -6  15   7        124.90         66.24       127.60 o                         
  -5  15   7       1191.18       1187.43       104.72 o                         
  -4  15   7        801.02        799.29        98.62 o                         
  -3  15   7       8320.06       8325.36       203.66 o                         
  -2  15   7         18.24        -42.48        45.09 o                         
  -1  15   7      12312.39      12002.72       257.62 o                         
   0  15   7         38.09        -18.89        38.97 o                         
   1  15   7       1909.86       2071.48        92.21 o                         
   2  15   7          8.55         32.65        41.27 o                         
   3  15   7       1017.85        838.26        77.88 o                         
   4  15   7        190.05        233.20        56.57 o                         
   5  15   7       4045.56       4518.31       210.44 o                         
   6  15   7         95.98         28.59        82.28 o                         
   7  15   7       6825.23       6713.44       227.85 o                         
   8  15   7         59.69         46.62       138.08 o                         
   9  15   7        729.42        887.75       117.29 o                         
 -11  16   7        538.79        498.77        94.44 o                         
 -10  16   7         57.89         42.58        74.73 o                         
  -9  16   7         48.59        -50.92        64.75 o                         
  -8  16   7        129.06         90.34        66.24 o                         
  -7  16   7       2970.47       3109.07       157.25 o                         
  -6  16   7       1759.26       1701.16       121.36 o                         
  -5  16   7       4631.79       4812.09       234.33 o                         
  -4  16   7        664.12        764.18        77.16 o                         
  -3  16   7       1644.54       1677.46       102.30 o                         
  -2  16   7          0.85          5.12        55.16 o                         
  -1  16   7         51.21         56.77        50.20 o                         
   0  16   7       2049.32       2152.02       115.15 o                         
   1  16   7       3491.81       3679.42       142.18 o                         
   2  16   7       3597.09       3892.11       147.20 o                         
   3  16   7       2980.59       2996.72       134.46 o                         
   4  16   7       1912.70       2046.54       121.53 o                         
   5  16   7        546.87        422.85        67.84 o                         
   6  16   7        748.94        911.16       106.00 o                         
   7  16   7        247.55        158.58        80.13 o                         
   8  16   7        162.35         23.36        77.76 o                         
  -9  17   7        361.65        334.13        86.86 o                         
  -8  17   7       1965.79       1929.44       173.30 o                         
  -7  17   7         51.93        -11.56        63.70 o                         
  -6  17   7          2.67        133.81        81.49 o                         
  -5  17   7        510.99        557.35        89.31 o                         
  -4  17   7       1945.48       2046.79       135.53 o                         
  -3  17   7       2292.81       2481.49       124.21 o                         
  -2  17   7       4868.86       4732.13       166.12 o                         
  -1  17   7       4552.72       4241.69       156.13 o                         
   0  17   7       3896.19       3843.96       150.55 o                         
   1  17   7        994.86        881.32        88.59 o                         
   2  17   7        274.22        300.14        64.16 o                         
   3  17   7         20.35        100.60        57.50 o                         
   4  17   7       1290.84       1303.48       101.68 o                         
   5  17   7        192.27        182.86        79.18 o                         
   6  17   7       3314.08       3026.96       176.01 o                         
   7  17   7        633.94        568.42        97.46 o                         
  -7  18   7          5.71         -3.91        70.72 o                         
  -6  18   7       4541.62       4808.22       298.57 o                         
  -5  18   7        263.82        259.89        78.00 o                         
  -4  18   7       2767.65       2974.54       162.99 o                         
  -3  18   7          3.36        -17.05        79.85 o                         
  -2  18   7        124.65        138.82        59.33 o                         
  -1  18   7          4.78         -7.23        53.23 o                         
   0  18   7       1726.74       1757.79       116.17 o                         
   1  18   7        620.84        635.30        81.64 o                         
   2  18   7       5104.81       5404.13       214.69 o                         
   3  18   7         25.28         65.25        58.03 o                         
   4  18   7       1528.83       1706.60       116.52 o                         
   5  18   7          0.65         23.94        72.63 o                         
  -4  19   7        609.80        518.72        91.17 o                         
  -3  19   7         74.56          0.98        66.65 o                         
  -2  19   7       2256.80       2257.44       129.95 o                         
  -1  19   7        134.55        116.34        75.20 o                         
   0  19   7       2111.76       2154.52       129.98 o                         
   1  19   7         91.29        108.84        72.22 o                         
   2  19   7          5.79         30.12        84.64 o                         
 -18   0   8       2040.76       1815.92       241.63 o                         
 -16   0   8        133.65        338.83       131.22 o                         
 -14   0   8        499.00        539.27        91.20 o                         
 -12   0   8      27225.17      26472.44       612.52 o                         
 -10   0   8      11562.03      11405.68       236.62 o                         
  -8   0   8       8693.17       8756.80       187.13 o                         
  -6   0   8       4754.79       4747.37       115.67 o                         
  -4   0   8      25464.57      25499.94       431.93 o                         
  -2   0   8       2144.76       1602.38       123.32 o                         
   0   0   8       6617.83       6407.49       176.48 o                         
   2   0   8       4354.24       3908.85       132.07 o                         
   4   0   8      14220.38      13965.08       491.43 o                         
   6   0   8      20568.45      19901.74       453.10 o                         
   8   0   8         82.84         84.84        54.93 o                         
  10   0   8       2588.04       2390.43       187.35 o                         
  12   0   8       3153.51       3184.26       242.74 o                         
  14   0   8       5784.30       5616.33       341.62 o                         
 -18   1   8        487.39        550.77       114.45 o                         
 -17   1   8        216.68        115.58        66.99 o                         
 -16   1   8       2735.96       2741.28       147.77 o                         
 -15   1   8        336.40        356.57        70.45 o                         
 -14   1   8       7994.59       7632.97       220.04 o                         
 -13   1   8        347.55        343.41        65.01 o                         
 -12   1   8       1814.31       1745.78       101.85 o                         
 -11   1   8        174.29        216.60        41.36 o                         
 -10   1   8       5778.68       5356.90       107.35 o                         
  -9   1   8       7803.80       7718.41       136.46 o                         
  -8   1   8      13753.55      13590.96       220.40 o                         
  -7   1   8       6358.73       6059.11       110.87 o                         
  -6   1   8      34573.41      35108.88       460.41 o                         
  -5   1   8      13078.68      13431.62       196.37 o                         
  -4   1   8       3579.27       3688.03        73.78 o                         
  -3   1   8       2542.58       2637.12        74.44 o                         
  -2   1   8       3891.04       3637.09        68.75 o                         
  -1   1   8        108.02        102.35        15.30 o                         
   0   1   8      48597.84      49164.11       620.93 o                         
   1   1   8       9931.55      10172.22       154.57 o                         
   2   1   8      40431.93      41999.10       540.60 o                         
   3   1   8       5048.74       5583.63       125.55 o                         
   4   1   8       5188.05       5040.87       101.63 o                         
   5   1   8        402.82        500.37        42.61 o                         
   6   1   8       1262.52       1325.42        65.09 o                         
   7   1   8       3271.49       3219.02        86.22 o                         
   8   1   8      16679.89      16253.80       281.95 o                         
   9   1   8       2705.93       2461.25        91.74 o                         
  10   1   8       3931.45       3903.01       135.87 o                         
  11   1   8       1890.29       1870.81        89.71 o                         
  12   1   8        507.35        507.92        70.41 o                         
  13   1   8        420.00        263.31        86.36 o                         
  14   1   8       1842.22       1593.80       147.78 o                         
  15   1   8        272.77        266.20        92.46 o                         
 -18   2   8       1100.78       1183.88       119.90 o                         
 -17   2   8       1255.47       1154.02       133.93 o                         
 -16   2   8         16.17        -25.25        79.11 o                         
 -15   2   8        451.62        280.67        71.94 o                         
 -14   2   8        357.68        259.87        65.76 o                         
 -13   2   8       2229.42       2431.79       123.51 o                         
 -12   2   8       7728.30       7942.00       210.80 o                         
 -11   2   8       9416.82       9484.08       278.01 o                         
 -10   2   8      15507.88      14841.05       295.65 o                         
  -9   2   8       4784.21       4631.15        97.07 o                         
  -8   2   8      14117.71      14359.77       216.28 o                         
  -7   2   8       1122.46       1305.74        50.63 o                         
  -6   2   8        128.56        144.75        23.55 o                         
  -5   2   8      21119.00      21709.97       297.88 o                         
  -4   2   8       3322.17       3245.27        60.64 o                         
  -3   2   8      32936.29      33982.60       396.96 o                         
  -2   2   8       6684.05       6477.20       132.96 o                         
  -1   2   8      11957.90      12182.51       176.39 o                         
   0   2   8        586.75        537.22        30.32 o                         
   1   2   8        737.39        674.63        27.70 o                         
   2   2   8      29475.79      29843.60       358.29 o                         
   3   2   8       5643.25       5244.36        91.24 o                         
   4   2   8      12102.03      11574.72       182.65 o                         
   5   2   8      10098.87       9701.72       183.57 o                         
   6   2   8      23690.98      22846.85       363.44 o                         
   7   2   8       4918.10       4822.56       141.99 o                         
   8   2   8       3760.89       3694.24       106.08 o                         
   9   2   8         95.37         81.99        39.06 o                         
  10   2   8       1063.81       1093.64        62.11 o                         
  11   2   8       1918.84       2012.09       109.84 o                         
  12   2   8        966.63       1091.71        80.33 o                         
  13   2   8       2087.86       2222.90       131.35 o                         
  14   2   8       1327.93       1680.09       124.12 o                         
  15   2   8       1174.77       1111.90       251.57 o                         
 -18   3   8          2.11         10.46        72.82 o                         
 -17   3   8       2858.08       3281.10       170.84 o                         
 -16   3   8         43.59         16.02        63.13 o                         
 -15   3   8       8060.72       8072.21       236.34 o                         
 -14   3   8        747.77        702.96        83.74 o                         
 -13   3   8       5633.15       5575.86       179.64 o                         
 -12   3   8        345.26        390.28        49.99 o                         
 -11   3   8         30.08         98.40        36.02 o                         
 -10   3   8        864.90        911.16        76.49 o                         
  -9   3   8       9308.88       9029.99       250.04 o                         
  -8   3   8         44.37         80.19        24.58 o                         
  -7   3   8      19886.64      20122.94       284.97 o                         
  -6   3   8       1233.82       1055.38        43.94 o                         
  -5   3   8      16959.02      17427.23       223.28 o                         
  -4   3   8         75.20         89.35        17.75 o                         
  -3   3   8        846.01        867.13        34.07 o                         
  -2   3   8        431.12        529.09        23.91 o                         
  -1   3   8      33762.64      35043.73       377.04 o                         
   0   3   8       7932.23       8102.49       107.10 o                         
   1   3   8      24699.85      24082.83       270.74 o                         
   2   3   8       1356.84       1314.37        38.76 o                         
   3   3   8      27295.18      27604.34       372.65 o                         
   4   3   8        559.67        473.71        48.69 o                         
   5   3   8        636.99        652.40        55.70 o                         
   6   3   8         28.09         76.07        35.40 o                         
   7   3   8      11950.92      11865.19       258.84 o                         
   8   3   8        440.99        490.28        58.64 o                         
   9   3   8      18685.92      18792.32       286.25 o                         
  10   3   8         27.82          1.01        31.82 o                         
  11   3   8       4584.44       4878.37       162.68 o                         
  12   3   8         18.61         90.34        52.37 o                         
  13   3   8         38.26         13.51        53.69 o                         
  14   3   8       1170.47       1224.38       111.69 o                         
  15   3   8        726.84        849.44       104.16 o                         
 -18   4   8         80.77        -68.47        68.47 o                         
 -17   4   8       2389.71       2336.42       150.07 o                         
 -16   4   8        370.03        219.52        74.59 o                         
 -15   4   8        285.87        249.25        75.22 o                         
 -14   4   8         84.72         66.90        57.26 o                         
 -13   4   8       2704.61       2739.98       131.08 o                         
 -12   4   8       1200.92       1137.48        72.08 o                         
 -11   4   8      10074.21      10157.90       206.59 o                         
 -10   4   8        756.04        641.11        63.74 o                         
  -9   4   8      12526.95      12180.32       256.05 o                         
  -8   4   8       1369.57       1436.74        46.04 o                         
  -7   4   8         95.65         92.49        20.24 o                         
  -6   4   8        124.46        148.40        20.01 o                         
  -5   4   8      28358.10      28877.53       320.63 o                         
  -4   4   8        256.71        277.72        23.80 o                         
  -3   4   8      61529.36      64969.85       730.05 o                         
  -2   4   8       3993.70       3966.94        65.28 o                         
  -1   4   8      37427.55      38998.71       418.72 o                         
   0   4   8       6079.16       6289.35        90.53 o                         
   1   4   8       2249.92       2472.59        54.71 o                         
   2   4   8         44.95         57.53        17.21 o                         
   3   4   8      20550.53      21370.39       300.30 o                         
   4   4   8       3298.17       3111.04        88.71 o                         
   5   4   8      17039.22      16522.43       325.21 o                         
   6   4   8        104.91         73.20        36.90 o                         
   7   4   8       4998.57       4707.09       142.05 o                         
   8   4   8        823.70        814.67        60.23 o                         
   9   4   8        641.87        680.65        59.11 o                         
  10   4   8         84.77         55.41        35.62 o                         
  11   4   8       4492.38       4715.28       161.23 o                         
  12   4   8          3.19         87.45        51.87 o                         
  13   4   8       5602.24       5628.70       165.33 o                         
  14   4   8          2.76         -2.86        59.00 o                         
  15   4   8       1543.18       1806.34       134.32 o                         
 -18   5   8         22.33        111.45        75.84 o                         
 -17   5   8       1117.23       1274.69       120.02 o                         
 -16   5   8       1702.73       1473.39       122.38 o                         
 -15   5   8       2419.25       2588.21       142.24 o                         
 -14   5   8       1555.77       1359.68       107.96 o                         
 -13   5   8       3300.67       3083.10       151.20 o                         
 -12   5   8        108.97        133.74        41.65 o                         
 -11   5   8          3.55        -35.46        35.46 o                         
 -10   5   8        469.34        451.95        50.21 o                         
  -9   5   8       9235.74       9123.52       186.02 o                         
  -8   5   8       9152.08       8926.42       239.23 o                         
  -7   5   8      21818.10      21985.43       282.58 o                         
  -6   5   8       7423.55       7400.71       118.63 o                         
  -5   5   8      13748.10      13392.09       183.11 o                         
  -4   5   8      11465.06      11784.03       163.52 o                         
  -3   5   8       1372.15       1315.98        66.43 o                         
  -2   5   8       4107.58       4143.17        81.90 o                         
  -1   5   8       9929.64       9772.65       137.40 o                         
   0   5   8       3595.67       3487.59        66.74 o                         
   1   5   8      10740.66      10676.43       149.83 o                         
   2   5   8      20999.29      21274.88       298.85 o                         
   3   5   8       7285.42       7448.72       152.27 o                         
   4   5   8       2733.65       2657.96        74.91 o                         
   5   5   8        181.99        230.10        45.12 o                         
   6   5   8       4559.23       4634.97       139.03 o                         
   7   5   8       9897.80       9696.21       192.84 o                         
   8   5   8       3109.83       3108.25       114.66 o                         
   9   5   8      11298.92      11468.20       227.04 o                         
  10   5   8       6427.44       6321.02       185.06 o                         
  11   5   8       4472.47       4553.08       263.84 o                         
  12   5   8         18.35        -32.99        50.33 o                         
  13   5   8         63.81         -1.26        46.99 o                         
  14   5   8         41.37         85.88        64.17 o                         
  15   5   8       1090.39       1113.61       111.92 o                         
 -17   6   8        714.16        549.54       107.74 o                         
 -16   6   8        497.93        289.12        79.74 o                         
 -15   6   8        395.37        446.89        80.85 o                         
 -14   6   8       1052.31       1074.52       100.92 o                         
 -13   6   8        334.24        321.85        56.66 o                         
 -12   6   8       1105.58       1155.46        75.53 o                         
 -11   6   8       4744.56       4447.61       217.06 o                         
 -10   6   8       7704.74       7278.72       433.32 o                         
  -9   6   8        646.78        620.03        49.18 o                         
  -8   6   8        309.58        353.96        32.19 o                         
  -7   6   8        397.52        396.19        33.22 o                         
  -6   6   8       4111.78       4162.94        93.86 o                         
  -5   6   8       7971.74       7809.37       123.78 o                         
  -4   6   8      20480.53      19974.92       255.91 o                         
  -3   6   8      18685.54      18978.16       243.24 o                         
  -2   6   8      45083.31      46791.04       545.79 o                         
  -1   6   8      10610.66      10635.97       149.53 o                         
   0   6   8       3839.97       3605.98        70.02 o                         
   1   6   8         52.78         74.39        23.15 o                         
   2   6   8         74.47         66.44        23.89 o                         
   3   6   8       9118.23       9516.86       163.19 o                         
   4   6   8      11634.50      11615.03       192.35 o                         
   5   6   8       5582.73       5545.11       151.09 o                         
   6   6   8       5433.87       5429.16       116.66 o                         
   7   6   8       2604.80       2560.73        92.23 o                         
   8   6   8        307.82        408.77        48.73 o                         
   9   6   8         51.00         58.57        37.51 o                         
  10   6   8       1094.91       1161.11        91.06 o                         
  11   6   8       1028.38        846.97        84.88 o                         
  12   6   8       5077.50       5338.28       182.18 o                         
  13   6   8       1392.51       1425.83       172.53 o                         
  14   6   8       1946.12       2047.79       150.81 o                         
  15   6   8        182.24        276.80        76.40 o                         
 -17   7   8        291.54        190.15        79.74 o                         
 -16   7   8       4411.49       4706.21       194.30 o                         
 -15   7   8        271.42        247.11        73.36 o                         
 -14   7   8       6330.28       6393.94       204.89 o                         
 -13   7   8        242.28        275.68        53.73 o                         
 -12   7   8       1634.99       1658.79        88.22 o                         
 -11   7   8         26.10         42.76        35.09 o                         
 -10   7   8        155.12        144.74        38.70 o                         
  -9   7   8         86.30         48.14        36.89 o                         
  -8   7   8      14698.11      14553.35       231.63 o                         
  -7   7   8        393.59        389.83        34.17 o                         
  -6   7   8      14142.32      13527.16       201.07 o                         
  -5   7   8        440.14        490.76        34.49 o                         
  -4   7   8       9420.51       9374.35       141.61 o                         
  -3   7   8        190.93        221.85        25.59 o                         
  -2   7   8       9313.29       9505.05       139.42 o                         
  -1   7   8         24.03         -2.52        18.05 o                         
   0   7   8      32747.26      32846.24       440.29 o                         
   1   7   8        681.68        594.21        41.03 o                         
   2   7   8      33008.05      33977.93       458.70 o                         
   3   7   8          6.94         30.05        25.80 o                         
   4   7   8       5285.45       5118.37       116.79 o                         
   5   7   8         49.56         81.50        29.27 o                         
   6   7   8       4676.23       4546.24       107.54 o                         
   7   7   8       1357.50       1395.54        65.09 o                         
   8   7   8       8644.89       8629.86       167.10 o                         
   9   7   8        893.76        877.85        77.34 o                         
  10   7   8      11825.91      12144.92       249.54 o                         
  11   7   8        366.04        262.84        64.10 o                         
  12   7   8        580.61        647.80        92.45 o                         
  13   7   8        111.37        187.48        85.69 o                         
  14   7   8        178.17        208.13        69.56 o                         
 -17   8   8         62.23         66.88        62.08 o                         
 -16   8   8        917.21       1053.10        93.44 o                         
 -15   8   8        217.34        211.40        60.26 o                         
 -14   8   8       1782.43       1904.93        92.25 o                         
 -13   8   8       1755.46       1652.76        83.00 o                         
 -12   8   8       3919.45       4023.97       114.59 o                         
 -11   8   8       2458.09       2405.18        89.06 o                         
 -10   8   8      13419.59      12786.52       455.89 o                         
  -9   8   8       4252.33       3885.78       132.68 o                         
  -8   8   8       1916.47       1754.22       112.09 o                         
  -7   8   8        904.11        809.50        44.89 o                         
  -6   8   8       1651.83       1663.47        56.65 o                         
  -5   8   8        238.74        204.71        29.19 o                         
  -4   8   8      23692.94      23862.91       304.19 o                         
  -3   8   8        544.41        591.53        32.98 o                         
  -2   8   8      25009.47      25480.95       318.39 o                         
  -1   8   8       1297.63       1357.17        68.69 o                         
   0   8   8       3627.22       3567.59        87.31 o                         
   1   8   8        947.21        814.35        53.84 o                         
   2   8   8       1611.43       1599.07        72.78 o                         
   3   8   8       5123.92       4812.61       110.00 o                         
   4   8   8      26456.31      26496.80       379.51 o                         
   5   8   8       4699.14       5102.64       134.46 o                         
   6   8   8      14813.52      14908.82       276.04 o                         
   7   8   8        916.39        814.26        66.18 o                         
   8   8   8       4351.39       4253.47       130.79 o                         
   9   8   8        762.30        728.91       103.80 o                         
  10   8   8        608.09        619.87        83.86 o                         
  11   8   8         71.51        141.14        68.24 o                         
  12   8   8       3452.20       3746.62       171.00 o                         
  13   8   8        178.11        112.08       112.68 o                         
  14   8   8       1808.26       1771.40       124.08 o                         
 -16   9   8       1348.35       1299.27        99.82 o                         
 -15   9   8       2183.10       2368.23       153.43 o                         
 -14   9   8       1136.76       1168.86        78.89 o                         
 -13   9   8       1053.58       1110.65        73.98 o                         
 -12   9   8        974.94       1019.08        70.05 o                         
 -11   9   8         18.62         39.85        36.80 o                         
 -10   9   8       1976.48       1789.34       133.69 o                         
  -9   9   8       2226.16       2257.87        91.48 o                         
  -8   9   8      11377.61      10707.51       263.67 o                         
  -7   9   8       6168.55       6052.50       114.53 o                         
  -6   9   8      10318.33      10002.00       194.86 o                         
  -5   9   8       2708.46       2483.61        99.12 o                         
  -4   9   8       6203.26       6209.87       126.54 o                         
  -3   9   8        969.85        974.97        53.37 o                         
  -2   9   8       2191.50       2181.53       109.34 o                         
  -1   9   8       9062.46       8585.14       242.56 o                         
   0   9   8       7573.34       7281.06       213.62 o                         
   1   9   8      10545.36      10271.16       179.05 o                         
   2   9   8       8748.90       8768.34       237.03 o                         
   3   9   8       4311.33       4131.93       191.81 o                         
   4   9   8       1325.88       1359.46        66.13 o                         
   5   9   8          7.68        -35.83        35.83 o                         
   6   9   8        691.73        700.48        63.08 o                         
   7   9   8        314.16        340.41        50.60 o                         
   8   9   8       3339.50       3213.47       116.59 o                         
   9   9   8       1922.50       2029.67       158.15 o                         
  10   9   8       3892.01       3863.93       241.20 o                         
  11   9   8        850.70        965.27       101.27 o                         
  12   9   8         28.30         58.44        65.11 o                         
  13   9   8          8.54         12.51        70.62 o                         
 -16  10   8        186.72        308.71        70.91 o                         
 -15  10   8        291.09        438.73        69.93 o                         
 -14  10   8          1.51        -39.05        48.20 o                         
 -13  10   8       3088.38       3335.63       136.44 o                         
 -12  10   8        409.68        390.23        51.91 o                         
 -11  10   8       8475.82       8381.10       243.36 o                         
 -10  10   8       3546.13       3647.44       122.28 o                         
  -9  10   8       9076.60       8856.43       196.44 o                         
  -8  10   8       1415.31       1331.89        78.23 o                         
  -7  10   8          0.03        -14.85        35.85 o                         
  -6  10   8        641.55        568.25        48.27 o                         
  -5  10   8       5273.78       5030.55       175.86 o                         
  -4  10   8       1008.67        968.67        56.99 o                         
  -3  10   8      11751.84      11574.84       197.47 o                         
  -2  10   8       4183.77       3978.16       100.74 o                         
  -1  10   8       7967.55       7414.75       200.80 o                         
   0  10   8         14.01         21.18        29.07 o                         
   1  10   8         57.14         -3.99        28.59 o                         
   2  10   8       1108.29       1123.14        61.76 o                         
   3  10   8       3899.12       3775.00       103.20 o                         
   4  10   8       4236.06       3943.96       107.01 o                         
   5  10   8       9051.33       8956.43       197.36 o                         
   6  10   8        652.39        649.40        62.61 o                         
   7  10   8       5499.07       5247.15       148.39 o                         
   8  10   8         10.38         60.51        55.28 o                         
   9  10   8         16.04        -63.31        63.31 o                         
  10  10   8        682.45        644.06        89.99 o                         
  11  10   8       2622.45       2785.94       152.87 o                         
  12  10   8        834.51        899.87       105.90 o                         
  13  10   8       3291.20       3480.69       199.10 o                         
 -15  11   8       2694.37       2911.52       158.76 o                         
 -14  11   8        355.97        474.08        70.91 o                         
 -13  11   8       2228.40       2233.74       113.67 o                         
 -12  11   8        176.68        124.16        71.44 o                         
 -11  11   8          0.37         79.87        44.98 o                         
 -10  11   8        692.37        655.66        95.03 o                         
  -9  11   8       5153.74       5329.85       148.30 o                         
  -8  11   8        114.65         73.06        50.98 o                         
  -7  11   8      11023.12      11270.49       228.28 o                         
  -6  11   8       2498.78       2272.38        82.48 o                         
  -5  11   8       7189.22       7204.68       147.81 o                         
  -4  11   8         15.24         -2.54        34.22 o                         
  -3  11   8          3.20        -21.58        37.38 o                         
  -2  11   8        978.12        829.21        56.26 o                         
  -1  11   8       4734.51       4549.85       232.81 o                         
   0  11   8         35.82         27.21        32.31 o                         
   1  11   8      13419.95      13109.90       431.55 o                         
   2  11   8         21.89        -23.60        30.61 o                         
   3  11   8       8993.62       9076.66       176.33 o                         
   4  11   8        131.85         58.83        38.69 o                         
   5  11   8          8.68        -17.70        38.56 o                         
   6  11   8        473.61        500.95        60.77 o                         
   7  11   8       2540.16       2779.31       115.42 o                         
   8  11   8         42.95         21.48        56.51 o                         
   9  11   8       4954.12       4895.08       183.18 o                         
  10  11   8         83.18         54.36        81.81 o                         
  11  11   8       1856.28       1808.23       135.82 o                         
  12  11   8        153.90        142.12        81.11 o                         
 -15  12   8          1.18          0.38        58.80 o                         
 -14  12   8        131.95        260.05        63.57 o                         
 -13  12   8       2149.97       2397.16       119.82 o                         
 -12  12   8        720.93        884.06        81.13 o                         
 -11  12   8       7686.65       8167.00       203.70 o                         
 -10  12   8         61.69        118.71        76.46 o                         
  -9  12   8       9657.07       9615.31       216.33 o                         
  -8  12   8        146.54        135.08        48.91 o                         
  -7  12   8        469.76        530.44        60.04 o                         
  -6  12   8       2730.02       2731.68        92.62 o                         
  -5  12   8       1968.92       1995.40        80.51 o                         
  -4  12   8       1063.46       1140.14        65.23 o                         
  -3  12   8      11704.39      11915.85       214.73 o                         
  -2  12   8       3128.10       3093.27        95.94 o                         
  -1  12   8       5730.23       5705.22       131.59 o                         
   0  12   8       2653.50       2553.67        91.67 o                         
   1  12   8        175.86        164.67        39.24 o                         
   2  12   8        666.15        707.01        56.93 o                         
   3  12   8       8817.11       9047.17       180.61 o                         
   4  12   8        403.39        341.36        49.43 o                         
   5  12   8      18585.05      18512.12       416.87 o                         
   6  12   8       1059.39       1055.32        81.76 o                         
   7  12   8       3382.80       3791.32       292.30 o                         
   8  12   8         79.24         53.39        60.07 o                         
   9  12   8        101.83        203.62        73.96 o                         
  10  12   8         17.57        116.92        74.55 o                         
  11  12   8        859.60        989.14       114.65 o                         
  12  12   8        536.38        458.14       104.09 o                         
 -14  13   8       2101.19       2295.43       125.25 o                         
 -13  13   8        919.06        993.38        89.24 o                         
 -12  13   8        778.99        817.29        81.81 o                         
 -11  13   8        156.38        195.32        58.63 o                         
 -10  13   8        649.84        620.49        71.43 o                         
  -9  13   8        837.02       1014.63        79.79 o                         
  -8  13   8       2742.56       2770.48       115.31 o                         
  -7  13   8       2855.13       2718.41       111.91 o                         
  -6  13   8       4228.66       4181.57       200.27 o                         
  -5  13   8       2097.29       2111.97        85.10 o                         
  -4  13   8         51.75         93.25        38.18 o                         
  -3  13   8         27.63         18.92        35.14 o                         
  -2  13   8       1105.49       1010.09        65.61 o                         
  -1  13   8       3425.15       3578.66       106.85 o                         
   0  13   8       4438.80       4506.99       118.81 o                         
   1  13   8       5777.16       5566.14       134.47 o                         
   2  13   8       4455.09       4413.07       119.97 o                         
   3  13   8       3237.18       3374.55       108.87 o                         
   4  13   8        431.77        410.52        61.98 o                         
   5  13   8          0.66        -26.13        40.99 o                         
   6  13   8       1991.82       1877.45       105.37 o                         
   7  13   8       1820.84       1588.22       152.46 o                         
   8  13   8       3459.35       3639.68       170.92 o                         
   9  13   8       1682.66       1697.68       274.90 o                         
  10  13   8       1496.91       1969.94       143.54 o                         
  11  13   8        112.62         46.09        76.13 o                         
 -13  14   8        114.05         75.74        66.91 o                         
 -12  14   8       3315.82       3336.20       224.06 o                         
 -11  14   8        724.36        620.20        89.58 o                         
 -10  14   8       2630.43       2549.45       120.19 o                         
  -9  14   8        747.39        847.90        78.34 o                         
  -8  14   8       1100.99       1076.08        85.54 o                         
  -7  14   8         92.97         46.33        49.22 o                         
  -6  14   8       2434.55       2425.65       108.70 o                         
  -5  14   8         32.54         63.40        40.56 o                         
  -4  14   8      13369.09      13153.52       236.65 o                         
  -3  14   8       1636.37       1607.29        81.61 o                         
  -2  14   8      10878.47      10785.56       282.49 o                         
  -1  14   8        656.10        684.83        59.47 o                         
   0  14   8       3126.35       3089.40       105.45 o                         
   1  14   8         15.62         28.93        38.36 o                         
   2  14   8       1344.55       1459.98        94.53 o                         
   3  14   8         81.51        131.30        43.94 o                         
   4  14   8       6465.23       6480.25       195.65 o                         
   5  14   8        210.15        255.00        58.27 o                         
   6  14   8       6306.82       5773.85       295.03 o                         
   7  14   8          4.29        102.58        67.84 o                         
   8  14   8        292.42        214.84        95.95 o                         
   9  14   8        204.47        221.31        80.19 o                         
  10  14   8        278.05        286.05        89.84 o                         
 -12  15   8        452.91        481.54        90.45 o                         
 -11  15   8          6.04         26.51        68.50 o                         
 -10  15   8        912.95       1065.80       106.88 o                         
  -9  15   8        102.83         69.37        61.89 o                         
  -8  15   8       4426.68       4767.51       221.80 o                         
  -7  15   8         36.30        -25.19        79.76 o                         
  -6  15   8       9839.33       9538.27       259.97 o                         
  -5  15   8         53.06         61.07        58.77 o                         
  -4  15   8       1757.77       1800.80       119.68 o                         
  -3  15   8        258.06        173.22        46.45 o                         
  -2  15   8        317.78        289.36        50.09 o                         
  -1  15   8         19.05        -21.35        37.25 o                         
   0  15   8       5517.91       5424.59       140.16 o                         
   1  15   8        222.12        198.00        47.24 o                         
   2  15   8       4035.54       4020.55       123.45 o                         
   3  15   8          9.09         32.69        56.15 o                         
   4  15   8        385.54        339.59        65.04 o                         
   5  15   8         49.60         -4.40        48.15 o                         
   6  15   8       1193.28       1411.68       170.29 o                         
   7  15   8          5.26        -15.03        78.91 o                         
   8  15   8       5831.82       5918.93       220.36 o                         
   9  15   8          4.18         30.45        76.85 o                         
 -10  16   8       1385.40       1450.80       136.62 o                         
  -9  16   8        133.79         29.26        67.89 o                         
  -8  16   8        121.94        162.82        71.62 o                         
  -7  16   8         14.93         63.87        63.94 o                         
  -6  16   8       1686.85       1713.48       123.47 o                         
  -5  16   8       2515.16       2303.03       135.91 o                         
  -4  16   8       5114.72       5413.85       164.95 o                         
  -3  16   8       2891.29       2922.58       127.39 o                         
  -2  16   8       5220.61       5444.51       166.95 o                         
  -1  16   8       3080.99       3143.64       205.50 o                         
   0  16   8       1558.33       1511.84       101.86 o                         
   1  16   8        264.37        295.11        62.07 o                         
   2  16   8        796.67        856.24        96.34 o                         
   3  16   8        203.60        285.09        64.64 o                         
   4  16   8       1895.68       1645.90       165.61 o                         
   5  16   8       1134.59       1287.23       105.94 o                         
   6  16   8       2344.55       2495.52       155.87 o                         
   7  16   8        892.13        906.43       111.66 o                         
   8  16   8        182.58        202.55        85.71 o                         
  -9  17   8       1053.56       1013.19       112.54 o                         
  -8  17   8        536.14        581.70       147.75 o                         
  -7  17   8       3630.21       3500.02       171.97 o                         
  -6  17   8       1745.74       1966.26       284.55 o                         
  -5  17   8       1884.04       1986.16       145.67 o                         
  -4  17   8         72.44        110.26        70.07 o                         
  -3  17   8        109.72        140.49        54.01 o                         
  -2  17   8        233.36        303.11        63.98 o                         
  -1  17   8       2228.39       2189.24       121.36 o                         
   0  17   8       1734.02       1843.69       114.40 o                         
   1  17   8       5865.25       5908.80       181.82 o                         
   2  17   8       1585.42       1691.30       111.48 o                         
   3  17   8       2186.81       2043.89       121.70 o                         
   4  17   8        151.69        113.82        60.44 o                         
   5  17   8         21.14        -64.10        64.10 o                         
   6  17   8        228.15        220.78        81.48 o                         
  -7  18   8         73.97         53.39        74.27 o                         
  -6  18   8         79.39         58.22        66.19 o                         
  -5  18   8       1632.89       1748.89       282.63 o                         
  -4  18   8        668.73        752.26       101.42 o                         
  -3  18   8       2369.86       2355.30       128.63 o                         
  -2  18   8        455.04        499.21        73.74 o                         
  -1  18   8       1453.51       1674.35       117.50 o                         
   0  18   8        113.30         71.07        58.90 o                         
   1  18   8        203.62        140.08        77.51 o                         
   2  18   8         23.72        -41.91        56.82 o                         
   3  18   8       2613.20       2824.00       144.39 o                         
   4  18   8         39.49         -7.04        72.98 o                         
  -3  19   8          0.80        -59.41        59.41 o                         
  -2  19   8        252.93        202.65        67.19 o                         
  -1  19   8       1678.15       1722.54       118.53 o                         
   0  19   8        456.44        393.34        75.68 o                         
 -17   0   9       3660.23       3794.28       315.60 o                         
 -15   0   9       7244.22       7502.87       404.45 o                         
 -13   0   9       5923.09       5986.62       223.00 o                         
 -11   0   9       6910.05       6476.79       216.63 o                         
  -9   0   9      14463.81      13792.79       273.93 o                         
  -7   0   9      28391.88      28342.90       492.06 o                         
  -5   0   9         54.33         74.77        26.09 o                         
  -3   0   9      28772.75      30600.75       649.51 o                         
  -1   0   9      33690.31      33079.97       695.34 o                         
   1   0   9      43535.78      45080.36       927.95 o                         
   3   0   9        761.70        746.51        67.45 o                         
   5   0   9       3051.22       2865.32       189.77 o                         
   7   0   9      19852.91      19643.51       460.65 o                         
   9   0   9        586.02        480.43        83.55 o                         
  11   0   9       1276.67       1138.62       148.32 o                         
  13   0   9       1642.27       1700.12       210.59 o                         
  15   0   9       3983.38       4128.09       327.68 o                         
 -18   1   9         63.01         74.45       120.26 o                         
 -17   1   9         26.29        -56.14        72.46 o                         
 -16   1   9         48.51        -26.95       105.97 o                         
 -15   1   9       1908.45       1847.17       170.59 o                         
 -14   1   9       1548.65       1481.94       108.30 o                         
 -13   1   9      13372.96      13355.75       308.34 o                         
 -12   1   9       3163.65       2897.20       128.14 o                         
 -11   1   9      11859.92      12065.11       232.14 o                         
 -10   1   9        302.40        240.99        32.36 o                         
  -9   1   9       3361.92       3324.35       105.68 o                         
  -8   1   9          1.53          6.19        22.00 o                         
  -7   1   9        368.45        310.53        30.89 o                         
  -6   1   9       4198.14       4136.86        86.42 o                         
  -5   1   9      38973.33      38759.26       504.24 o                         
  -4   1   9       1805.51       1685.83        65.00 o                         
  -3   1   9       8639.35       8392.52       136.21 o                         
  -2   1   9         72.71        107.68        23.98 o                         
  -1   1   9       5956.87       5738.04       105.98 o                         
   0   1   9       2097.67       2595.27        60.24 o                         
   1   1   9      15034.74      14876.92       215.56 o                         
   2   1   9       4793.15       4571.23        91.11 o                         
   3   1   9      23704.99      24451.64       337.98 o                         
   4   1   9      14163.22      14165.21       216.93 o                         
   5   1   9      18477.47      18597.67       306.21 o                         
   6   1   9       4507.16       4279.78       113.71 o                         
   7   1   9       1229.50       1072.49        58.91 o                         
   8   1   9         57.42         46.54        31.72 o                         
   9   1   9       4339.89       4163.40       121.38 o                         
  10   1   9        127.46         92.19        47.02 o                         
  11   1   9       3692.29       3823.37       143.48 o                         
  12   1   9       1351.61       1317.98        99.23 o                         
  13   1   9       2813.85       2985.39       375.26 o                         
  14   1   9        144.91         80.42        98.79 o                         
  15   1   9         23.12        176.40        92.80 o                         
 -18   2   9        967.26       1028.25       146.93 o                         
 -17   2   9        703.45        851.55       175.78 o                         
 -16   2   9       3084.71       2915.31       155.11 o                         
 -15   2   9        633.95        626.39        86.15 o                         
 -14   2   9       3127.67       2994.57       264.84 o                         
 -13   2   9        258.75        244.53        61.61 o                         
 -12   2   9         39.70         75.43        66.41 o                         
 -11   2   9       3487.31       3435.34       106.06 o                         
 -10   2   9       7775.01       7673.91       163.76 o                         
  -9   2   9      14924.27      14845.54       227.39 o                         
  -8   2   9      21367.27      21460.88       305.57 o                         
  -7   2   9      20094.91      20517.22       291.43 o                         
  -6   2   9       8051.68       7870.58       134.80 o                         
  -5   2   9        308.58        298.27        28.10 o                         
  -4   2   9        561.31        568.46        26.99 o                         
  -3   2   9       5190.81       5447.71        97.80 o                         
  -2   2   9      13277.00      12920.44       188.25 o                         
  -1   2   9      31016.65      32983.77       430.54 o                         
   0   2   9      18526.75      17956.68       224.46 o                         
   1   2   9      19724.75      19880.23       248.67 o                         
   2   2   9       5690.82       5454.07        94.02 o                         
   3   2   9       4526.00       4386.97        84.59 o                         
   4   2   9         67.08         46.31        25.34 o                         
   5   2   9        200.65        186.21        37.77 o                         
   6   2   9       6102.39       5894.74       138.60 o                         
   7   2   9       5050.06       4926.21       178.95 o                         
   8   2   9       8070.05       7997.69       175.40 o                         
   9   2   9       2235.72       2261.09       109.36 o                         
  10   2   9       1356.33       1386.19       115.57 o                         
  11   2   9         28.12         12.38        75.50 o                         
  12   2   9        113.78        136.45        58.22 o                         
  13   2   9       1750.58       1717.53       121.57 o                         
  14   2   9       1579.41       1392.07       142.05 o                         
  15   2   9       2273.51       2544.48       188.48 o                         
 -18   3   9        972.73       1221.37       188.28 o                         
 -17   3   9         13.13        -17.64        62.11 o                         
 -16   3   9         52.02          9.73        66.02 o                         
 -15   3   9         35.25          8.22        58.09 o                         
 -14   3   9       3611.42       3437.57       151.06 o                         
 -13   3   9       1973.45       1754.50       110.55 o                         
 -12   3   9       9151.26       8776.01       227.97 o                         
 -11   3   9       2825.64       2690.76       116.89 o                         
 -10   3   9        552.82        551.12        51.79 o                         
  -9   3   9       6110.55       5967.25       123.02 o                         
  -8   3   9        793.44        690.19        41.92 o                         
  -7   3   9       4244.30       4342.88        92.96 o                         
  -6   3   9      32511.22      33059.43       441.34 o                         
  -5   3   9       2065.35       2025.78        51.35 o                         
  -4   3   9      57941.40      59761.61       684.23 o                         
  -3   3   9        931.65        885.64        45.16 o                         
  -2   3   9      23268.87      23580.21       286.04 o                         
  -1   3   9        390.85        401.11        23.00 o                         
   0   3   9        263.27        192.41        18.63 o                         
   1   3   9       3500.71       3518.79        63.09 o                         
   2   3   9      22040.68      22771.51       263.35 o                         
   3   3   9       5368.07       5162.62        94.35 o
[truncated: 351,703 more chars]
