# Supplementary material for: Synthesis, crystal structure and Hirshfeld surface analysis of [bis­(di­phenyl­phosphan­yl)methane-κP]chloridobis­[2-(pyridin-2-yl)phenyl-κ2 N,C 1]iridium(III)
Source: Acta Crystallogr E Crystallogr Commun. 2021 Feb 2;77(Pt 3):217–21. doi: 10.1107/S2056989021000955 (PMC8061097; doi:10.1107/S2056989021000955)
Supplement: Supplementary file 3 [file e-77-00217-Isup3.mol]

shelx
  --CCDC--010521    3D                              

 91100  0  0  0  0  0  0  0  0999 V2000
    6.2464    2.8122   15.8997 Ir     0
    3.9553    3.7530   16.1199 Cl     0
    6.9264    4.3477   17.6479 P      0
    6.7638    7.4650   18.2823 P      0
    6.9129    4.2432   14.5904 N      0
    5.6623    1.1599   16.9869 N      0
    6.1475    5.2143   14.0393 C      0
    5.2321    5.2187   14.2045 H      0
    6.6895    6.1981   13.2406 C      0
    6.1429    6.8485   12.8618 H      0
    8.0346    6.2105   13.0108 C      0
    8.4189    6.8872   12.5000 H      0
    8.8119    5.2171   13.5415 C      0
    9.7295    5.2218   13.3923 H      0
    8.2407    4.1936   14.3045 C      0
    8.9225    3.0235   14.8296 C      0
   10.2687    2.7360   14.5889 C      0
   10.7907    3.3354   14.1071 H      0
   10.8242    1.5743   15.0602 C      0
   11.7257    1.3920   14.9176 H      0
   10.0317    0.6767   15.7489 C      0
   10.3957   -0.1267   16.0429 H      0
    8.7028    0.9547   16.0084 C      0
    8.1938    0.3352   16.4777 H      0
    8.1072    2.1391   15.5855 C      0
    5.9241    0.9340   18.2844 C      0
    6.4084    1.5712   18.7578 H      0
    5.5087   -0.2008   18.9422 C      0
    5.7017   -0.3229   19.8431 H      0
    4.8054   -1.1448   18.2482 C      0
    4.5062   -1.9157   18.6726 H      0
    4.5472   -0.9408   16.9177 C      0
    4.0608   -1.5743   16.4412 H      0
    5.0034    0.2075   16.2705 C      0
    4.8758    0.4727   14.8444 C      0
    4.2113   -0.3708   13.9512 C      0
    3.7610   -1.1201   14.2671 H      0
    4.2243   -0.0911   12.6101 C      0
    3.7861   -0.6550   12.0130 H      0
    4.8849    1.0227   12.1478 C      0
    4.9026    1.2019   11.2356 H      0
    5.5228    1.8786   13.0244 C      0
    5.9602    2.6279   12.6896 H      0
    5.5277    1.6430   14.4017 C      0
    8.7399    4.4787   17.7696 C      0
    9.4477    3.4451   18.3509 C      0
    8.9831    2.7561   18.7718 H      0
   10.8226    3.4096   18.3230 C      0
   11.2783    2.7051   18.7265 H      0
   11.5257    4.4122   17.7021 C      0
   12.4549    4.3860   17.6708 H      0
   10.8451    5.4473   17.1282 C      0
   11.3196    6.1317   16.7142 H      0
    9.4667    5.4952   17.1525 C      0
    9.0210    6.2090   16.7560 H      0
    6.3473    4.2230   19.3831 C      0
    5.0355    3.8777   19.6190 C      0
    4.4933    3.6182   18.9092 H      0
    4.5171    3.9148   20.9023 C      0
    3.6255    3.6954   21.0519 H      0
    5.3303    4.2778   21.9581 C      0
    4.9844    4.3010   22.8207 H      0
    6.6407    4.6038   21.7407 C      0
    7.1842    4.8402   22.4572 H      0
    7.1590    4.5806   20.4580 C      0
    8.0495    4.8046   20.3127 H      0
    6.3350    6.0194   17.2031 C      0
    5.3676    5.9788   17.1438 H      0
    6.6642    6.2151   16.3125 H      0
    5.3625    7.6315   19.4487 C      0
    4.0805    7.1946   19.2501 C      0
    3.8848    6.6925   18.4917 H      0
    3.0679    7.4804   20.1527 C      0
    2.2054    7.1622   20.0084 H      0
    3.3490    8.2405   21.2659 C      0
    2.6779    8.4321   21.8798 H      0
    4.6033    8.7101   21.4659 C      0
    4.7829    9.2509   22.1998 H      0
    5.6190    8.3873   20.5809 C      0
    6.4860    8.6808   20.7493 H      0
    6.3325    8.7968   17.0829 C      0
    5.4244    9.8024   17.3664 C      0
    4.9743    9.8008   18.1804 H      0
    5.1816   10.8066   16.4499 C      0
    4.5626   11.4693   16.6516 H      0
    5.8251   10.8437   15.2689 C      0
    5.6606   11.5358   14.6689 H      0
    6.7326    9.8503   14.9506 C      0
    7.1660    9.8580   14.1280 H      0
    6.9911    8.8507   15.8557 C      0
    7.6177    8.1972   15.6463 H      0
  1  2  1
  1  3  1
  1  5  1
  1  6  1
  1 25  1
  1 44  1
  3 45  1
  3 56  1
  3 67  1
  4 67  1
  4 70  1
  4 81  1
  5  7  1
  5 15  1
  6 26  1
  6 34  1
  7  8  1
  7  9  1
  9 10  1
  9 11  1
 11 12  1
 11 13  1
 13 14  1
 13 15  1
 15 16  1
 16 17  1
 16 25  1
 17 18  1
 17 19  1
 19 20  1
 19 21  1
 21 22  1
 21 23  1
 23 24  1
 23 25  1
 26 27  1
 26 28  1
 28 29  1
 28 30  1
 30 31  1
 30 32  1
 32 33  1
 32 34  1
 34 35  1
 35 36  1
 35 44  1
 36 37  1
 36 38  1
 38 39  1
 38 40  1
 40 41  1
 40 42  1
 42 43  1
 42 44  1
 45 46  1
 45 54  1
 46 47  1
 46 48  1
 48 49  1
 48 50  1
 50 51  1
 50 52  1
 52 53  1
 52 54  1
 54 55  1
 56 57  1
 56 65  1
 57 58  1
 57 59  1
 59 60  1
 59 61  1
 61 62  1
 61 63  1
 63 64  1
 63 65  1
 65 66  1
 67 68  1
 67 69  1
 70 71  1
 70 79  1
 71 72  1
 71 73  1
 73 74  1
 73 75  1
 75 76  1
 75 77  1
 77 78  1
 77 79  1
 79 80  1
 81 82  1
 81 90  1
 82 83  1
 82 84  1
 84 85  1
 84 86  1
 86 87  1
 86 88  1
 88 89  1
 88 90  1
 90 91  1
M  END
$$$$
